# Supplementary material for: 6-[6-(Pyridin-2-yl)-1,2,4,5-tetra­zin-3-yl]pyridin-3-amine monohydrate
Source: Acta Crystallogr E Crystallogr Commun. 2016 Jan 27;72(Pt 2):238–40. doi: 10.1107/S2056989016000608 (PMC4770950; doi:10.1107/S2056989016000608)
Supplement: Supplementary file 1 [file e-72-00238-sup1.cif]

##############################################################################
#                                                                            #
# This CIF contains the data in a paper accepted for publication in          #
# Acta Crystallographica Section E. It conforms to the requirements of       #
# Notes for Authors for Acta Crystallographica Section E, and has been       #
# peer reviewed under the auspices of the IUCr Commission on Journals.       #
#                                                                            #
# Full details of the Crystallographic Information File format               #
# are given in the paper "The Crystallographic Information File (CIF):       #
# a New Standard Archive File for Crystallography" by S. R. Hall, F. H.      #
# Allen and I. D. Brown [Acta Cryst. (1991), A47, 655-685].                  #
#                                                                            #
# The current version of the core CIF dictionary is obtainable from          #
# ftp://ftp.iucr.org/pub/cif_core.dic.                                       #
#                                                                            #
# Software is freely available for graphical display of the structure(s)     #
# in this CIF. For information consult the CIF software page                 #
# http://www.iucr.org/resources/cif/software.                                #
#                                                                            #
# This file may be used for bona fide research purposes within the           #
# scientific community so long as proper attribution is given to the journal # 
# article from which it was obtained.                                        #
#                                                                            #
##############################################################################
data_I
_database_code_depnum_ccdc_archive 'CCDC 1446773'
_audit_creation_method     SHELXL-2014
_chemical_name_systematic
;
6-[6-(Pyridin-2-yl)-1,2,4,5-tetrazin-3-yl]pyridin-3-amine monohydrate
;
_chemical_name_common     ?
_chemical_formula_moiety     'C12 H9 N7, H2 O'
_chemical_formula_sum     'C12 H11 N7 O'
_chemical_formula_iupac     'C12 H9 N7, H2 O'
_chemical_formula_weight     269.28
_chemical_melting_point     ?
_shelx_space_group_comment
;
The symmetry employed for this shelxl refinement is uniquely defined
by the following loop, which should always be used as a source of
symmetry information in preference to the above space-group names.
They are only intended as comments.
;
_space_group_crystal_system     monoclinic
_space_group_name_H-M_alt     'P 21/n'
_space_group_name_Hall     '-P 2yn'
loop_
    _space_group_symop_operation_xyz
    'x, y, z'
    '-x+1/2, y+1/2, -z+1/2'
    '-x, -y, -z'
    'x-1/2, -y-1/2, z-1/2'
_cell_length_a     7.5488(4)
_cell_length_b     21.4944(14)
_cell_length_c     7.8936(5)
_cell_angle_alpha     90
_cell_angle_beta     111.7170(19)
_cell_angle_gamma     90
_cell_volume     1189.88(13)
_cell_formula_units_Z     4
_cell_measurement_reflns_used     4888
_cell_measurement_theta_min     2.9349
_cell_measurement_theta_max     25.2886
_cell_measurement_temperature     100(2)
_exptl_crystal_description     platelet
_exptl_crystal_colour     red
_exptl_crystal_size_max     0.130
_exptl_crystal_size_mid     0.080
_exptl_crystal_size_min     0.020
_exptl_crystal_density_diffrn     1.503
_exptl_crystal_density_meas     ?
_exptl_crystal_density_method     'not measured'
_exptl_crystal_F_000     560
_exptl_absorpt_coefficient_mu     0.106
_exptl_absorpt_correction_type     multi-scan
_exptl_absorpt_process_details
;
(SADABS; Bruker, 2015)
;
_shelx_estimated_absorpt_T_min     0.986
_shelx_estimated_absorpt_T_max     0.998
_exptl_absorpt_correction_T_min     0.9243
_exptl_absorpt_correction_T_max     0.9580
_exptl_special_details     ?
_diffrn_ambient_temperature     100(2)
_diffrn_radiation_type     MoK\a
_diffrn_radiation_wavelength     0.71073
_diffrn_measurement_device_type     'Bruker D8 Venture TXS'
_diffrn_measurement_method     'mix of phi and omega scans'
_diffrn_detector_area_resol_mean     10.4167
_diffrn_reflns_number     20441
_diffrn_reflns_av_R_equivalents     0.0463
_diffrn_reflns_theta_min     2.935
_diffrn_reflns_theta_max     25.37
_diffrn_reflns_theta_full     25.395
_diffrn_measured_fraction_theta_max     0.999
_diffrn_measured_fraction_theta_full     0.999
_diffrn_reflns_limit_h_min     -9
_diffrn_reflns_limit_h_max     9
_diffrn_reflns_limit_k_min     -25
_diffrn_reflns_limit_k_max     25
_diffrn_reflns_limit_l_min     -9
_diffrn_reflns_limit_l_max     9
_refine_special_details     ?
_reflns_number_total     2186
_reflns_number_gt     1751
_reflns_threshold_expression     'I > 2\s(I)'
_refine_ls_structure_factor_coef     Fsqd
_refine_ls_matrix_type     full
_refine_ls_R_factor_all     0.0527
_refine_ls_R_factor_gt     0.0379
_refine_ls_wR_factor_gt     0.0931
_refine_ls_wR_factor_ref     0.1005
_refine_ls_goodness_of_fit_ref     1.064
_refine_ls_restrained_S_all     1.064
_refine_ls_number_reflns     2186
_refine_ls_number_parameters     193
_refine_ls_number_restraints     0
_refine_ls_hydrogen_treatment     mixed
_refine_ls_weighting_scheme     calc
_refine_ls_weighting_details
              'w=1/[\s^2^(Fo^2^)+(0.0506P)^2^+0.4194P] where P=(Fo^2^+2Fc^2^)/3'
_atom_sites_solution_hydrogens     mixed
_atom_sites_solution_primary     ?
_atom_sites_solution_secondary     ?
_refine_ls_shift/su_max     0.000
_refine_ls_shift/su_mean     0.000
_refine_diff_density_max     0.284
_refine_diff_density_min     -0.180
_refine_ls_extinction_method     none
_refine_ls_extinction_coef     .
_refine_ls_abs_structure_details     ?
_refine_ls_abs_structure_Flack     ?
loop_
    _atom_type_symbol
    _atom_type_description
    _atom_type_scat_dispersion_real
    _atom_type_scat_dispersion_imag
    _atom_type_scat_source
    'C' 'C' 0.0033 0.0016
                         'International Tables Vol C Tables 4.2.6.8 and 6.1.1.4'
    'H' 'H' 0.0000 0.0000
                         'International Tables Vol C Tables 4.2.6.8 and 6.1.1.4'
    'N' 'N' 0.0061 0.0033
                         'International Tables Vol C Tables 4.2.6.8 and 6.1.1.4'
    'O' 'O' 0.0106 0.0060
                         'International Tables Vol C Tables 4.2.6.8 and 6.1.1.4'
_computing_data_collection
;
APEX3 (Bruker, 2015)
;
_computing_cell_refinement
;
SAINT (Bruker, 2015)
;
_computing_data_reduction
;
SAINT (Bruker, 2015)
;
_computing_structure_solution
;
SIR97 (Altomare <i>et al.</i>,  1999)
;
_computing_structure_refinement
;
SHELXL2014 (Sheldrick, 2015)
;
_computing_molecular_graphics
;
ORTEPIII (Burnett & Johnson, 1996)
;
_computing_publication_material
;
PLATON (Spek, 2009)
;
loop_
    _atom_site_type_symbol
    _atom_site_label
    _atom_site_fract_x
    _atom_site_fract_y
    _atom_site_fract_z
    _atom_site_U_iso_or_equiv
    _atom_site_adp_type
    _atom_site_calc_flag
    _atom_site_occupancy
    _atom_site_disorder_assembly
    _atom_site_disorder_group
    C C1 -0.1210(2) 0.64392(7) -0.4086(2) 0.0188(4) Uani d 1 . .
    C C2 -0.1550(2) 0.58094(8) -0.4525(2) 0.0205(4) Uani d 1 . .
    H H2 -0.2516 0.5687 -0.5642 0.025 Uiso calc 1 . .
    C C3 -0.0470(2) 0.53676(7) -0.3322(2) 0.0191(4) Uani d 1 . .
    H H3 -0.0695 0.4938 -0.3604 0.023 Uiso calc 1 . .
    C C4 0.0953(2) 0.55506(7) -0.1693(2) 0.0165(3) Uani d 1 . .
    C C5 0.0242(2) 0.65788(7) -0.2380(2) 0.0209(4) Uani d 1 . .
    H H5 0.0473 0.7004 -0.2043 0.025 Uiso calc 1 . .
    C C6 0.2153(2) 0.50924(7) -0.0406(2) 0.0167(3) Uani d 1 . .
    C C7 0.4210(2) 0.42767(7) 0.1870(2) 0.0166(3) Uani d 1 . .
    C C8 0.5358(2) 0.38179(7) 0.3232(2) 0.0174(3) Uani d 1 . .
    C C9 0.6399(2) 0.40029(8) 0.5007(2) 0.0214(4) Uani d 1 . .
    H H9 0.6403 0.4426 0.5356 0.026 Uiso calc 1 . .
    C C10 0.7430(2) 0.35636(8) 0.6260(2) 0.0253(4) Uani d 1 . .
    H H10 0.8166 0.3679 0.7480 0.030 Uiso calc 1 . .
    C C11 0.7368(2) 0.29540(8) 0.5699(2) 0.0256(4) Uani d 1 . .
    H H11A 0.8039 0.2639 0.6533 0.031 Uiso calc 1 . .
    C C12 0.6312(2) 0.28102(8) 0.3901(2) 0.0242(4) Uani d 1 . .
    H H12A 0.6301 0.2390 0.3523 0.029 Uiso calc 1 . .
    N N1 -0.2190(2) 0.69044(7) -0.5185(2) 0.0253(4) Uani d 1 . .
    H H11 -0.180(3) 0.7312(10) -0.487(2) 0.030 Uiso d 1 . .
    H H12 -0.310(3) 0.6815(9) -0.628(3) 0.030 Uiso d 1 . .
    N N2 0.12937(18) 0.61569(6) -0.12284(18) 0.0199(3) Uani d 1 . .
    N N3 0.36169(19) 0.53003(6) 0.10630(17) 0.0198(3) Uani d 1 . .
    N N4 0.46638(19) 0.48774(6) 0.22296(18) 0.0199(3) Uani d 1 . .
    N N5 0.27906(18) 0.40634(6) 0.03676(17) 0.0193(3) Uani d 1 . .
    N N6 0.17398(18) 0.44830(6) -0.07911(17) 0.0202(3) Uani d 1 . .
    N N7 0.53069(19) 0.32257(6) 0.26624(18) 0.0210(3) Uani d 1 . .
    O O1 0.52583(18) 0.31449(6) 0.89374(16) 0.0253(3) Uani d 1 . .
    H H14 0.488(3) 0.3167(9) 0.985(3) 0.030 Uiso d 1 . .
    H H13 0.612(3) 0.3439(9) 0.920(3) 0.030 Uiso d 1 . .
loop_
    _atom_site_aniso_label
    _atom_site_aniso_U_11
    _atom_site_aniso_U_22
    _atom_site_aniso_U_33
    _atom_site_aniso_U_12
    _atom_site_aniso_U_13
    _atom_site_aniso_U_23
    C1 0.0160(8) 0.0223(8) 0.0203(8) -0.0006(6) 0.0094(6) 0.0027(7)
    C2 0.0157(8) 0.0278(9) 0.0170(8) -0.0026(7) 0.0048(6) -0.0036(7)
    C3 0.0194(8) 0.0192(8) 0.0207(9) -0.0017(7) 0.0096(7) -0.0030(7)
    C4 0.0166(8) 0.0176(8) 0.0179(8) -0.0026(6) 0.0094(6) -0.0019(6)
    C5 0.0205(8) 0.0184(8) 0.0228(9) -0.0020(7) 0.0070(7) -0.0006(7)
    C6 0.0170(8) 0.0189(8) 0.0177(8) -0.0032(6) 0.0104(6) -0.0033(6)
    C7 0.0170(8) 0.0185(8) 0.0174(8) -0.0016(6) 0.0102(6) -0.0032(6)
    C8 0.0164(8) 0.0184(8) 0.0192(8) -0.0013(6) 0.0087(6) -0.0011(6)
    C9 0.0226(9) 0.0200(8) 0.0213(9) -0.0024(7) 0.0079(7) -0.0039(7)
    C10 0.0230(9) 0.0313(10) 0.0186(8) -0.0008(7) 0.0044(7) -0.0002(7)
    C11 0.0202(9) 0.0258(9) 0.0275(9) 0.0022(7) 0.0051(7) 0.0056(7)
    C12 0.0230(9) 0.0177(9) 0.0296(10) 0.0027(7) 0.0072(7) 0.0007(7)
    N1 0.0241(8) 0.0223(8) 0.0224(8) -0.0018(6) 0.0004(6) 0.0027(6)
    N2 0.0202(7) 0.0179(7) 0.0201(7) -0.0020(6) 0.0059(6) -0.0002(6)
    N3 0.0211(7) 0.0179(7) 0.0192(7) -0.0005(6) 0.0060(6) -0.0008(6)
    N4 0.0221(7) 0.0167(7) 0.0195(7) -0.0005(6) 0.0063(6) -0.0010(6)
    N5 0.0202(7) 0.0175(7) 0.0191(7) 0.0004(5) 0.0060(6) -0.0007(5)
    N6 0.0212(7) 0.0177(7) 0.0208(7) -0.0015(6) 0.0068(6) -0.0020(6)
    N7 0.0215(7) 0.0179(7) 0.0226(7) -0.0005(6) 0.0071(6) -0.0021(6)
    O1 0.0287(7) 0.0252(7) 0.0220(6) -0.0055(5) 0.0093(5) -0.0040(5)
_geom_special_details
;
 All esds (except the esd in the dihedral angle between two l.s. planes)
 are estimated using the full covariance matrix.  The cell esds are taken
 into account individually in the estimation of esds in distances, angles
 and torsion angles; correlations between esds in cell parameters are only
 used when they are defined by crystal symmetry.  An approximate (isotropic)
 treatment of cell esds is used for estimating esds involving l.s. planes.
;
loop_
    _geom_bond_atom_site_label_1
    _geom_bond_atom_site_label_2
    _geom_bond_site_symmetry_2
    _geom_bond_distance
    _geom_bond_publ_flag
    C1 N1 . 1.351(2) ?
    C1 C2 . 1.397(2) ?
    C1 C5 . 1.419(2) ?
    C2 C3 . 1.376(2) ?
    C2 H2 . 0.9500 ?
    C3 C4 . 1.393(2) ?
    C3 H3 . 0.9500 ?
    C4 N2 . 1.352(2) ?
    C4 C6 . 1.464(2) ?
    C5 N2 . 1.321(2) ?
    C5 H5 . 0.9500 ?
    C6 N3 . 1.348(2) ?
    C6 N6 . 1.355(2) ?
    C7 N4 . 1.339(2) ?
    C7 N5 . 1.351(2) ?
    C7 C8 . 1.480(2) ?
    C8 N7 . 1.346(2) ?
    C8 C9 . 1.387(2) ?
    C9 C10 . 1.380(2) ?
    C9 H9 . 0.9500 ?
    C10 C11 . 1.378(2) ?
    C10 H10 . 0.9500 ?
    C11 C12 . 1.382(2) ?
    C11 H11A . 0.9500 ?
    C12 N7 . 1.334(2) ?
    C12 H12A . 0.9500 ?
    N1 H11 . 0.93(2) ?
    N1 H12 . 0.90(2) ?
    N3 N4 . 1.3268(18) ?
    N5 N6 . 1.3201(18) ?
    O1 H14 . 0.87(2) ?
    O1 H13 . 0.88(2) ?
loop_
    _geom_angle_atom_site_label_1
    _geom_angle_atom_site_label_2
    _geom_angle_atom_site_label_3
    _geom_angle_site_symmetry_1
    _geom_angle_site_symmetry_3
    _geom_angle
    _geom_angle_publ_flag
    N1 C1 C2 . . 123.47(15) ?
    N1 C1 C5 . . 120.00(15) ?
    C2 C1 C5 . . 116.53(14) ?
    C3 C2 C1 . . 119.33(14) ?
    C3 C2 H2 . . 120.3 ?
    C1 C2 H2 . . 120.3 ?
    C2 C3 C4 . . 119.98(15) ?
    C2 C3 H3 . . 120.0 ?
    C4 C3 H3 . . 120.0 ?
    N2 C4 C3 . . 121.78(14) ?
    N2 C4 C6 . . 116.96(13) ?
    C3 C4 C6 . . 121.26(14) ?
    N2 C5 C1 . . 124.37(15) ?
    N2 C5 H5 . . 117.8 ?
    C1 C5 H5 . . 117.8 ?
    N3 C6 N6 . . 124.14(14) ?
    N3 C6 C4 . . 118.29(14) ?
    N6 C6 C4 . . 117.56(14) ?
    N4 C7 N5 . . 124.82(14) ?
    N4 C7 C8 . . 116.98(14) ?
    N5 C7 C8 . . 118.21(13) ?
    N7 C8 C9 . . 122.97(15) ?
    N7 C8 C7 . . 116.79(14) ?
    C9 C8 C7 . . 120.23(14) ?
    C10 C9 C8 . . 119.07(15) ?
    C10 C9 H9 . . 120.5 ?
    C8 C9 H9 . . 120.5 ?
    C11 C10 C9 . . 118.52(15) ?
    C11 C10 H10 . . 120.7 ?
    C9 C10 H10 . . 120.7 ?
    C10 C11 C12 . . 118.72(16) ?
    C10 C11 H11A . . 120.6 ?
    C12 C11 H11A . . 120.6 ?
    N7 C12 C11 . . 123.96(15) ?
    N7 C12 H12A . . 118.0 ?
    C11 C12 H12A . . 118.0 ?
    C1 N1 H11 . . 118.9(11) ?
    C1 N1 H12 . . 119.8(12) ?
    H11 N1 H12 . . 120.7(16) ?
    C5 N2 C4 . . 117.99(14) ?
    N4 N3 C6 . . 117.25(13) ?
    N3 N4 C7 . . 118.28(13) ?
    N6 N5 C7 . . 117.03(13) ?
    N5 N6 C6 . . 118.40(13) ?
    C12 N7 C8 . . 116.74(14) ?
    H14 O1 H13 . . 102.0(17) ?
loop_
    _geom_torsion_atom_site_label_1
    _geom_torsion_atom_site_label_2
    _geom_torsion_atom_site_label_3
    _geom_torsion_atom_site_label_4
    _geom_torsion_site_symmetry_1
    _geom_torsion_site_symmetry_2
    _geom_torsion_site_symmetry_3
    _geom_torsion_site_symmetry_4
    _geom_torsion
    _geom_torsion_publ_flag
    N1 C1 C2 C3 . . . . 179.62(15) ?
    C5 C1 C2 C3 . . . . -0.8(2) ?
    C1 C2 C3 C4 . . . . -0.4(2) ?
    C2 C3 C4 N2 . . . . 1.2(2) ?
    C2 C3 C4 C6 . . . . -178.61(14) ?
    N1 C1 C5 N2 . . . . -178.91(15) ?
    C2 C1 C5 N2 . . . . 1.5(2) ?
    N2 C4 C6 N3 . . . . -5.9(2) ?
    C3 C4 C6 N3 . . . . 173.94(13) ?
    N2 C4 C6 N6 . . . . 175.42(13) ?
    C3 C4 C6 N6 . . . . -4.8(2) ?
    N4 C7 C8 N7 . . . . -160.90(13) ?
    N5 C7 C8 N7 . . . . 19.2(2) ?
    N4 C7 C8 C9 . . . . 20.0(2) ?
    N5 C7 C8 C9 . . . . -159.94(14) ?
    N7 C8 C9 C10 . . . . -0.2(2) ?
    C7 C8 C9 C10 . . . . 178.84(14) ?
    C8 C9 C10 C11 . . . . -0.7(2) ?
    C9 C10 C11 C12 . . . . 1.4(2) ?
    C10 C11 C12 N7 . . . . -1.3(3) ?
    C1 C5 N2 C4 . . . . -0.8(2) ?
    C3 C4 N2 C5 . . . . -0.6(2) ?
    C6 C4 N2 C5 . . . . 179.24(13) ?
    N6 C6 N3 N4 . . . . -2.6(2) ?
    C4 C6 N3 N4 . . . . 178.76(12) ?
    C6 N3 N4 C7 . . . . 0.4(2) ?
    N5 C7 N4 N3 . . . . 2.2(2) ?
    C8 C7 N4 N3 . . . . -177.71(13) ?
    N4 C7 N5 N6 . . . . -2.5(2) ?
    C8 C7 N5 N6 . . . . 177.39(13) ?
    C7 N5 N6 C6 . . . . 0.2(2) ?
    N3 C6 N6 N5 . . . . 2.3(2) ?
    C4 C6 N6 N5 . . . . -179.07(13) ?
    C11 C12 N7 C8 . . . . 0.4(2) ?
    C9 C8 N7 C12 . . . . 0.4(2) ?
    C7 C8 N7 C12 . . . . -178.73(13) ?
loop_
    _geom_hbond_atom_site_label_D
    _geom_hbond_atom_site_label_H
    _geom_hbond_atom_site_label_A
    _geom_hbond_site_symmetry_A
    _geom_hbond_distance_DH
    _geom_hbond_distance_HA
    _geom_hbond_distance_DA
    _geom_hbond_angle_DHA
    _geom_hbond_publ_flag
    N1 H11 O1 2 0.93(2) 2.12(2) 3.024(2) 166.2(16) yes
    N1 H12 O1 3_565 0.90(2) 2.13(2) 3.012(2) 165.3(16) yes
    O1 H14 N5 1_556 0.87(2) 2.614(19) 3.1934(18) 124.9(15) yes
    O1 H14 N7 1_556 0.87(2) 2.12(2) 2.9321(18) 153.9(17) yes
    O1 H13 N2 3_666 0.88(2) 2.19(2) 2.9688(18) 147.4(16) yes
_shelx_hkl_file
;
   1   0   0 0.00330 0.04618   1
   1   0   0 0.03294 0.14649   2
   1   0   0 0.19588 0.14696   3
  -1   0   0 -0.0196 0.09333   2
  -1   0   0 -0.2959 0.17707   3
  -1   0   0 0.04721 0.05956   1
  -2   0   0 2.71534 0.22881   1
   2   0   0 3.07188 0.21518   1
   2   0   0 2.64661 0.34925   3
  -2   0   0 2.87203 0.32577   2
  -2   0   0 2.71810 0.42570   3
   2   0   0 2.56747 0.33907   2
  -3   0   0 0.23856 0.17336   1
   3   0   0 0.01092 0.24121   1
   3   0   0 0.18820 0.38488   2
  -3   0   0 -0.2106 0.47996   3
   3   0   0 -0.2852 0.43650   3
  -3   0   0 0.52562 0.36830   2
  -4   0   0 15.6829 1.26359   3
   4   0   0 15.7272 1.13990   3
   4   0   0 15.8990 1.01806   2
   4   0   0 16.0487 0.64206   1
  -5   0   0 -0.0579 0.91168   3
  -5   0   0 0.82852 0.59052   2
   5   0   0 -0.6148 0.70790   3
   5   0   0 0.96327 0.64820   2
  -6   0   0 1.08899 0.97369   3
   6   0   0 2.98717 0.87364   2
  -6   0   0 2.84144 0.85736   2
   7   0   0 -0.6222 1.04005   2
  -7   0   0 -0.3946 1.67501   3
  -7   0   0 0.86249 0.99261   2
  -8   0   0 31.8359 2.49729   2
   8   0   0 22.7862 2.16751   2
  -1  -1   0 22.7264 0.91034   3
   1  -1   0 23.9635 0.90229   2
  -1  -1   0 21.2508 0.84717   1
   1   1   0 23.3139 0.85618   2
  -1   1   0 22.1906 0.92025   3
  -2  -1   0 304.739 10.9540   2
   2  -1   0 313.332 11.0213   3
   2  -1   0 308.329 10.9782   2
  -2  -1   0 314.378 11.0088   3
  -2  -1   0 308.459 10.8990   1
   2   1   0 314.232 10.8965   1
   2   1   0 310.410 11.0046   3
  -2   1   0 296.825 11.0083   3
  -2   1   0 327.483 10.9958   2
   2   1   0 305.527 10.9437   2
  -3  -1   0 150.354 5.62190   3
  -3  -1   0 153.291 5.41638   1
  -3  -1   0 149.162 5.52508   2
   3  -1   0 156.781 5.62404   3
   3  -1   0 155.442 5.55126   2
   3   1   0 155.001 5.51177   2
  -3   1   0 151.959 5.56364   2
   3   1   0 150.525 5.58892   3
  -3   1   0 148.092 5.61702   3
   3   1   0 154.403 5.40727   1
   4  -1   0 2.07462 0.57239   2
  -4  -1   0 1.84380 0.30436   1
   4  -1   0 1.77446 0.51369   3
  -4  -1   0 5.06344 0.64177   2
  -4  -1   0 1.18544 0.56757   3
   4   1   0 1.32713 0.55480   2
   4   1   0 1.82227 0.25048   1
   4   1   0 2.20722 0.48960   3
  -4   1   0 1.59284 0.73465   3
  -5  -1   0 1.20705 0.60974   2
   5  -1   0 1.37687 0.62151   3
  -5  -1   0 0.96362 0.28583   1
  -5  -1   0 1.34453 0.73247   3
   5  -1   0 0.77183 0.74832   2
   5   1   0 0.86536 0.65689   2
  -5   1   0 1.58317 0.68651   2
   5   1   0 0.99995 0.25007   1
  -5   1   0 1.29979 0.93088   3
   6  -1   0 3.76987 0.96492   2
  -6  -1   0 4.49973 0.86476   2
  -6  -1   0 4.21490 1.31338   3
   6  -1   0 4.82001 1.12615   3
  -6   1   0 3.57318 0.91141   2
  -6   1   0 4.13345 1.31704   3
   7  -1   0 0.15469 1.14471   2
  -7  -1   0 -0.4058 1.71137   3
  -7  -1   0 1.98398 0.98688   2
  -7   1   0 1.80528 1.15724   2
   7   1   0 2.79933 1.16644   2
  -7   1   0 -0.9331 1.59709   3
   8  -1   0 13.6207 1.89681   2
  -8  -1   0 12.6822 1.69691   2
  -8  -1   0 9.12355 1.80259   3
  -8   1   0 12.5453 1.71922   2
   8   1   0 7.98569 1.65620   2
  -1  -2   0 11.4686 0.53328   3
  -1  -2   0 12.0667 0.45782   2
   1  -2   0 10.9886 0.45515   1
   1  -2   0 11.0988 0.52811   3
  -1  -2   0 11.5620 0.50980   1
   1  -2   0 11.1518 0.56513   2
   1   2   0 11.1758 0.45886   2
  -1   2   0 11.1850 0.53754   3
   1   2   0 10.6276 0.54150   3
   1   2   0 10.8064 0.49795   1
  -1   2   0 11.1745 0.45539   1
  -1   2   0 11.0245 0.55440   2
  -2  -2   0 0.71435 0.38414   3
   2  -2   0 0.95439 0.10345   1
  -2  -2   0 0.90184 0.22890   1
   2  -2   0 0.80395 0.37326   3
  -2  -2   0 1.08280 0.24726   2
   2  -2   0 1.03122 0.35388   2
   2   2   0 0.82213 0.23643   2
  -2   2   0 1.02150 0.40060   3
  -2   2   0 0.59642 0.25194   2
   2   2   0 1.00475 0.21758   1
   3  -2   0 116.647 4.45113   2
  -3  -2   0 116.580 4.34470   1
  -3  -2   0 121.734 4.53176   3
   3  -2   0 118.967 4.53556   3
  -3  -2   0 126.514 4.42487   2
  -3   2   0 117.951 4.50946   3
   3   2   0 124.946 4.34327   1
  -3   2   0 119.739 4.47134   2
   3   2   0 125.291 4.40396   2
   4  -2   0 82.3188 3.25788   2
  -4  -2   0 89.7043 3.23683   2
  -4  -2   0 80.2896 3.06924   1
   4  -2   0 83.0593 3.35367   3
  -4  -2   0 82.4897 3.38710   3
   4   2   0 84.0311 3.05049   1
   4   2   0 80.7778 3.17664   2
  -4   2   0 80.7203 3.31989   3
  -4   2   0 88.4976 3.32262   2
   5  -2   0 12.7268 1.20821   3
  -5  -2   0 14.9679 1.10535   2
  -5  -2   0 13.5021 1.30966   3
  -5  -2   0 13.1942 0.79860   1
   5  -2   0 12.6792 1.09062   2
  -5   2   0 13.6135 1.18568   3
   5   2   0 12.6973 1.11328   2
  -5   2   0 13.8069 1.19212   2
   5   2   0 14.3093 0.72379   1
  -6  -2   0 1.71642 0.81377   2
   6  -2   0 -0.6360 0.97382   3
  -6  -2   0 0.96052 1.28475   3
   6  -2   0 1.27846 0.98934   2
  -6  -2   0 0.07220 0.33476   1
  -6   2   0 1.98750 0.87980   2
  -6   2   0 -0.4032 1.24887   3
   6   2   0 -0.1586 0.71204   2
   6   2   0 0.29356 0.25717   1
  -7  -2   0 0.60132 1.14299   3
   7  -2   0 1.13590 1.40729   3
  -7  -2   0 -0.9850 1.69303   3
   7  -2   0 -0.7413 1.18621   2
  -7  -2   0 1.41007 1.02115   2
   7   2   0 0.04598 1.07660   2
  -7   2   0 1.77798 1.65143   3
  -7   2   0 0.39685 1.12549   2
  -8  -2   0 16.3737 1.86561   3
   8  -2   0 11.3165 1.81429   2
  -8  -2   0 15.3944 1.64951   2
  -8   2   0 14.4257 1.90144   2
   8   2   0 13.0600 1.65084   2
   0  -3   0 0.16736 0.16429   1
   0  -3   0 0.02933 0.10520   2
   0  -3   0 -0.0414 0.13154   3
   0   3   0 -0.0298 0.09338   1
   0   3   0 0.09947 0.15628   3
   0   3   0 -0.0230 0.08835   2
  -1  -3   0 75.9382 2.64325   2
   1  -3   0 75.6144 2.67975   1
   1  -3   0 76.7665 2.75161   3
  -1  -3   0 70.6926 2.71359   1
   1  -3   0 74.2465 2.73969   2
  -1  -3   0 74.3820 2.72031   3
   1   3   0 76.8476 2.64683   2
   1   3   0 74.8831 2.71620   1
  -1   3   0 72.4195 2.74812   3
   1   3   0 75.1142 2.72665   3
  -1   3   0 75.4107 2.67783   1
  -1   3   0 73.6438 2.73026   2
   2  -3   0 0.61382 0.38443   2
  -2  -3   0 1.24389 0.33634   3
  -2  -3   0 1.68440 0.23161   2
  -2  -3   0 1.41334 0.29289   1
   2  -3   0 1.16425 0.15996   1
   2  -3   0 1.07955 0.31363   3
   2   3   0 1.33056 0.26856   1
  -2   3   0 1.37993 0.42989   3
  -2   3   0 0.98779 0.19706   1
  -2   3   0 1.02735 0.36952   2
   2   3   0 1.07181 0.23211   2
  -3  -3   0 44.1140 1.71014   1
  -3  -3   0 44.5287 1.85174   3
  -3  -3   0 44.5214 1.73045   2
   3  -3   0 43.9406 1.91293   3
   3  -3   0 42.2573 1.84602   2
  -3  -3   0 45.4314 1.80289   3
   3   3   0 41.8575 1.68496   1
  -3   3   0 41.2874 1.85405   2
  -3   3   0 42.4715 1.85147   3
   3   3   0 44.2284 1.70744   2
  -4  -3   0 18.5433 1.02062   2
  -4  -3   0 16.4733 0.92684   1
   4  -3   0 19.7280 1.28531   3
   4  -3   0 17.9964 1.18449   2
  -4  -3   0 17.4644 1.33269   3
  -4   3   0 17.2712 1.14480   2
   4   3   0 18.6351 0.99706   2
  -4   3   0 18.7203 1.34848   3
   4   3   0 17.6751 0.86799   1
  -5  -3   0 29.3598 1.62262   3
   5  -3   0 32.8277 1.75379   2
  -5  -3   0 34.3430 1.55741   2
  -5  -3   0 30.6509 1.98605   3
  -5  -3   0 33.9935 1.43455   1
   5  -3   0 30.3365 1.83525   3
  -5   3   0 34.2011 1.81095   2
   5   3   0 35.5726 1.59048   2
   5   3   0 29.9213 1.36071   1
  -5   3   0 29.7870 1.98495   3
  -6  -3   0 4.97073 1.02705   3
   6  -3   0 7.25566 1.13592   2
   6  -3   0 6.78728 1.19123   3
  -6  -3   0 5.01545 1.40303   3
  -6  -3   0 5.86911 0.60421   1
  -6  -3   0 7.01371 0.91700   2
  -6   3   0 5.26857 1.36731   3
   6   3   0 5.65732 0.87807   2
   6   3   0 6.49427 0.53068   1
  -6   3   0 7.03962 1.10606   2
  -7  -3   0 11.3022 1.90839   3
  -7  -3   0 11.1083 1.48126   3
   7  -3   0 9.70459 1.57344   2
   7  -3   0 12.2044 1.72178   3
  -7  -3   0 11.5167 1.26308   2
  -7   3   0 10.2456 1.59363   3
   7   3   0 8.63427 1.18784   2
  -7   3   0 11.9760 1.45912   2
   8  -3   0 52.7686 3.29549   2
  -8  -3   0 57.3227 3.19591   3
  -8   3   0 48.1551 3.12470   2
   8   3   0 48.6685 2.87502   2
   0  -4   0 107.162 3.99403   1
   0  -4   0 110.249 3.96302   2
   0  -4   0 110.417 3.99522   3
   0   4   0 113.115 3.99724   3
   0   4   0 115.976 3.96841   2
   0   4   0 111.122 4.00087   1
   1  -4   0 162.764 6.00736   2
  -1  -4   0 171.210 6.00495   1
   1  -4   0 165.584 6.02232   3
  -1  -4   0 169.945 5.99612   3
   1  -4   0 168.251 5.96410   1
   1   4   0 167.482 5.91361   2
  -1   4   0 168.577 6.01035   2
  -1   4   0 169.190 5.96571   1
   1   4   0 169.562 5.90485   2
   1   4   0 169.076 6.00107   1
  -1   4   0 171.378 6.02313   3
   1   4   0 165.138 5.99714   3
   2  -4   0 0.07155 0.19283   1
  -2  -4   0 0.55560 0.32198   1
   2  -4   0 -0.5832 0.37152   3
   2  -4   0 0.01590 0.28694   2
  -2  -4   0 0.11445 0.16488   2
  -2  -4   0 -0.1095 0.31028   3
  -2   4   0 0.32165 0.17053   1
   2   4   0 -0.0150 0.19043   2
   2   4   0 -0.0470 0.26460   1
  -2   4   0 0.26477 0.42867   3
   2   4   0 0.22745 0.33941   3
  -2   4   0 -0.2542 0.33838   2
  -3  -4   0 5.20035 0.60927   3
  -3  -4   0 6.06326 0.63948   3
   3  -4   0 6.60327 0.70477   2
  -3  -4   0 6.03908 0.53314   2
  -3  -4   0 5.26852 0.50606   1
   3  -4   0 5.21975 0.60776   3
   3  -4   0 6.68210 0.34524   1
  -3   4   0 8.21347 0.71618   2
   3   4   0 6.30292 0.53748   2
  -3   4   0 6.13941 0.63875   3
   3   4   0 6.52118 0.57365   1
  -4  -4   0 1.76866 0.46947   1
   4  -4   0 1.93666 0.67104   2
  -4  -4   0 2.40461 0.45804   2
  -4  -4   0 1.22915 0.75368   3
  -4  -4   0 1.24778 0.56510   3
   4  -4   0 1.61079 0.64576   3
   4   4   0 0.72343 0.36587   1
  -4   4   0 2.24830 0.51801   2
  -4   4   0 1.66835 0.75985   3
   4   4   0 2.34000 0.44894   2
  -5  -4   0 107.707 4.01406   2
  -5  -4   0 108.204 4.13330   3
  -5  -4   0 104.513 4.31241   3
   5  -4   0 106.042 4.18724   2
  -5  -4   0 101.718 3.92899   1
   5  -4   0 103.781 4.26269   3
   5   4   0 102.436 3.89607   1
  -5   4   0 104.849 4.20764   2
  -5   4   0 107.362 4.31717   3
   5   4   0 106.458 3.96606   2
  -6  -4   0 -0.2769 1.31588   3
   6  -4   0 -0.4762 1.07341   3
  -6  -4   0 0.38260 0.86188   3
  -6  -4   0 1.17669 0.71807   2
  -6  -4   0 -0.1844 0.55801   1
   6  -4   0 -1.7700 1.03011   2
   6   4   0 0.01886 0.42565   1
  -6   4   0 -0.4031 1.21281   3
  -6   4   0 1.20835 0.98942   2
   6   4   0 0.16326 0.72958   2
   7  -4   0 50.3420 2.84851   2
  -7  -4   0 50.3694 2.04319   1
   7  -4   0 49.3928 3.00236   3
  -7  -4   0 47.2511 3.23648   3
  -7  -4   0 45.5924 2.75516   3
  -7  -4   0 54.3910 2.51594   2
   7   4   0 46.9118 2.44237   2
  -7   4   0 52.1939 2.78709   2
  -7   4   0 46.4869 2.91314   3
   7   4   0 51.3671 1.99580   1
   8  -4   0 9.99771 2.13777   2
  -8  -4   0 8.99014 1.75235   3
  -8  -4   0 13.1456 1.47741   2
   8  -4   0 7.96872 2.04846   3
  -8   4   0 11.2927 1.89395   2
   8   4   0 11.5675 1.49312   2
   0  -5   0 1.81979 0.24924   3
   0  -5   0 1.58622 0.33882   1
   0  -5   0 1.38273 0.23399   2
   0   5   0 1.52947 0.30148   1
   0   5   0 2.24470 0.26946   3
  -1  -5   0 197.778 6.86327   1
   1  -5   0 191.684 6.85656   2
  -1  -5   0 193.593 6.84017   3
   1  -5   0 189.647 6.81928   1
   1  -5   0 189.784 6.87131   3
   1   5   0 193.221 6.85665   1
  -1   5   0 194.948 6.82069   1
   1   5   0 190.603 6.84377   3
  -1   5   0 187.046 6.86577   3
  -1   5   0 190.585 6.86106   2
  -2  -5   0 17.5518 0.88022   2
  -2  -5   0 19.7439 0.98214   3
   2  -5   0 20.2670 1.04755   2
  -2  -5   0 20.9847 0.97319   1
   2  -5   0 19.5833 0.98090   3
   2  -5   0 19.8593 0.86282   1
  -2   5   0 20.6636 0.84984   1
   2   5   0 21.3830 0.95349   1
  -2   5   0 21.0049 1.09861   3
   2   5   0 19.5992 1.01980   3
  -2   5   0 20.2449 1.04551   2
   2   5   0 19.6492 0.79859   2
  -3  -5   0 15.2011 0.95174   3
  -3  -5   0 14.8001 0.74480   2
   3  -5   0 13.8520 1.06213   2
  -3  -5   0 16.1103 0.94096   1
   3  -5   0 13.3170 0.92597   3
   3  -5   0 16.2271 0.69348   1
  -3   5   0 14.7996 0.68111   1
  -3   5   0 14.6491 1.15192   3
   3   5   0 13.5282 0.87647   1
   3   5   0 19.0491 0.77343   2
   4  -5   0 82.6196 3.32998   3
  -4  -5   0 83.9722 3.11252   1
  -4  -5   0 78.8112 3.18304   3
  -4  -5   0 78.1461 3.33490   3
   4  -5   0 78.1954 3.26634   2
  -4  -5   0 86.4349 3.06864   2
   4   5   0 81.8513 3.02720   2
   4   5   0 80.7155 3.07527   1
  -4   5   0 81.6315 3.24102   2
  -4   5   0 76.5202 3.35291   3
  -5  -5   0 14.7657 1.31352   3
   5  -5   0 13.2428 1.15678   2
   5  -5   0 11.8293 1.22741   3
  -5  -5   0 12.6956 1.02222   1
  -5  -5   0 12.8815 1.09907   3
  -5  -5   0 11.1814 0.92410   2
  -5   5   0 11.3719 1.15092   2
  -5   5   0 11.0729 1.29401   3
   5   5   0 12.2891 0.91259   1
   5   5   0 12.0529 0.91024   2
   6  -5   0 10.0423 1.33543   2
  -6  -5   0 11.9710 1.00368   2
  -6  -5   0 9.98122 1.17043   3
   6  -5   0 9.79416 1.36006   3
  -6  -5   0 12.0800 1.61337   3
  -6  -5   0 10.8651 0.93058   1
  -6   5   0 10.4747 1.32787   2
  -6   5   0 11.6669 1.35433   3
   6   5   0 12.1753 0.97383   2
   6   5   0 11.1611 0.93221   1
  -7  -5   0 71.4871 3.42359   3
   7  -5   0 70.2751 3.61958   3
  -7  -5   0 65.5447 3.86581   3
   7  -5   0 70.9186 3.52534   2
  -7  -5   0 72.3168 3.10339   2
  -7  -5   0 68.8287 2.83564   1
  -7   5   0 73.1053 3.47008   2
   7   5   0 68.2222 2.77388   1
   7   5   0 71.2502 3.05327   2
  -7   5   0 68.9403 3.92290   3
  -8  -5   0 29.3079 2.03721   2
  -8  -5   0 24.4353 2.22445   3
   8  -5   0 29.9328 2.69880   3
   8   5   0 26.1287 2.15028   2
  -8   5   0 25.6732 2.38834   2
   0  -6   0 159.951 5.49847   2
   0  -6   0 154.303 5.54421   3
   0  -6   0 147.664 5.55017   1
   0   6   0 160.504 5.50409   2
   0   6   0 148.879 5.53972   1
   0   6   0 153.187 5.54269   3
  -1  -6   0 8.79367 0.58510   1
   1  -6   0 8.21293 0.56952   3
  -1  -6   0 9.07804 0.53933   3
   1  -6   0 9.01960 0.55980   2
   1  -6   0 8.93102 0.60351   1
   1   6   0 8.37394 0.54766   3
  -1   6   0 10.1338 0.64695   2
   1   6   0 8.85341 0.64089   1
   1   6   0 9.14216 0.42505   2
  -1   6   0 9.42203 0.56110   1
  -1   6   0 8.49113 0.58280   3
  -2  -6   0 213.394 7.46368   3
   2  -6   0 210.002 7.38284   1
   2  -6   0 210.422 7.49502   2
   2  -6   0 207.035 7.50950   3
  -2  -6   0 189.850 7.52768   1
  -2   6   0 206.858 7.49570   2
   2   6   0 210.091 7.47077   3
   2   6   0 210.894 7.30974   2
  -2   6   0 211.255 7.38513   1
   2   6   0 212.841 7.45791   1
  -2   6   0 199.748 7.50284   3
  -3  -6   0 1.25444 0.26654   2
  -3  -6   0 0.86200 0.38449   3
   3  -6   0 1.08221 0.61919   2
  -3  -6   0 1.94446 0.48296   1
   3  -6   0 1.26919 0.57648   3
   3  -6   0 1.57139 0.30940   1
   3   6   0 1.17273 0.40490   1
  -3   6   0 1.47891 0.29008   1
   3   6   0 1.01011 0.27622   2
  -3   6   0 0.88425 0.53331   3
  -4  -6   0 275.560 10.0940   3
  -4  -6   0 286.680 9.91569   2
  -4  -6   0 279.394 10.1638   3
  -4  -6   0 276.055 9.99236   1
   4  -6   0 273.308 9.79647   1
   4  -6   0 279.677 10.1823   3
   4   6   0 284.108 9.98849   1
  -4   6   0 281.526 10.1666   2
  -4   6   0 264.900 10.1664   3
   4   6   0 287.033 9.88539   2
  -5  -6   0 8.97431 0.72403   2
  -5  -6   0 7.63195 0.93596   3
  -5  -6   0 7.81222 0.80211   1
   5  -6   0 7.13896 1.07926   2
  -5  -6   0 6.84552 1.20737   3
   5  -6   0 9.26389 1.02020   3
  -5   6   0 7.79236 1.18366   3
   5   6   0 8.69647 0.69765   2
   5   6   0 8.34304 0.73752   1
  -5   6   0 9.22469 1.10271   2
  -6  -6   0 2.24531 1.40834   3
   6  -6   0 0.62981 1.12055   3
  -6  -6   0 1.92693 0.67702   2
   6  -6   0 1.66695 1.19542   2
  -6  -6   0 0.01308 0.75072   1
  -6  -6   0 1.15338 0.96271   3
  -6   6   0 0.25856 0.80164   2
  -6   6   0 0.24415 0.99476   3
   6   6   0 0.67975 0.63667   2
   6   6   0 1.45409 0.59054   1
   7  -6   0 30.6765 2.49756   2
  -7  -6   0 31.2582 2.21105   3
  -7  -6   0 32.1464 1.79158   1
   7  -6   0 30.7301 2.59984   3
  -7  -6   0 32.1220 1.86132   2
  -7  -6   0 26.2539 2.48226   3
   7   6   0 27.8992 1.80056   2
  -7   6   0 32.6147 2.42873   2
  -7   6   0 25.7578 2.54805   3
   7   6   0 30.0047 1.61182   1
   8  -6   0 -0.5013 1.84460   3
  -8  -6   0 1.49804 1.11432   2
  -8  -6   0 5.39186 1.64079   3
  -8   6   0 2.76509 1.76266   2
   0  -7   0 0.99098 0.31974   2
   0  -7   0 1.20104 0.32106   1
   0  -7   0 1.95060 0.37872   3
   0   7   0 2.03590 0.37793   1
   0   7   0 2.09183 0.39474   3
   0   7   0 1.62816 0.28845   2
   1  -7   0 15.9319 0.89576   2
  -1  -7   0 15.9784 0.94613   1
  -1  -7   0 17.6409 0.88691   3
   1  -7   0 16.6808 0.88247   1
  -1  -7   0 16.3253 0.71378   2
   1  -7   0 16.9635 0.93517   3
  -1   7   0 18.5438 0.90990   2
   1   7   0 18.1143 0.91770   1
   1   7   0 16.1790 0.82846   3
  -1   7   0 17.6491 0.87754   3
  -1   7   0 17.2638 0.84660   1
   1   7   0 16.3276 0.70700   2
   2  -7   0 90.1662 3.33889   1
   2  -7   0 86.4989 3.43545   3
  -2  -7   0 88.0316 3.82271   1
   2  -7   0 90.1024 3.41865   2
  -2  -7   0 92.2956 3.40848   3
   2   7   0 92.6077 3.41775   1
   2   7   0 90.4223 3.22909   2
  -2   7   0 89.4492 3.46292   2
  -2   7   0 90.7940 3.47564   3
  -2   7   0 92.8328 3.33881   1
   2   7   0 89.5219 3.39878   3
  -3  -7   0 6.97736 0.68848   3
  -3  -7   0 5.85275 0.38517   2
   3  -7   0 5.86600 0.78717   2
   3  -7   0 6.07081 0.49440   1
   3  -7   0 6.80215 0.74592   3
  -3  -7   0 6.74018 0.70870   1
  -3   7   0 6.17094 0.52441   1
  -3   7   0 6.69148 0.73255   3
   3   7   0 5.81393 0.73801   3
  -3   7   0 6.12306 0.74118   2
   3   7   0 5.33839 0.58855   1
   3   7   0 6.04011 0.42607   2
  -4  -7   0 13.1102 1.08787   3
   4  -7   0 12.7931 1.12101   3
   4  -7   0 12.5298 1.02294   2
  -4  -7   0 15.1089 1.19434   3
  -4  -7   0 12.5139 1.07005   1
   4  -7   0 12.6832 0.66593   1
  -4  -7   0 11.9892 0.71132   2
  -4   7   0 12.1138 1.09508   2
   4   7   0 12.1713 0.69628   2
  -4   7   0 12.2315 0.65148   1
  -4   7   0 11.7398 1.02647   3
   4   7   0 12.8126 0.93776   1
  -5  -7   0 5.68117 0.79119   1
   5  -7   0 5.98693 1.06105   3
  -5  -7   0 6.01241 0.60518   2
  -5  -7   0 6.00957 1.18870   3
   5  -7   0 6.21312 1.08349   2
  -5  -7   0 4.95444 0.87998   3
   5   7   0 5.69975 0.72095   1
   5   7   0 5.25425 0.55543   2
  -5   7   0 4.66710 0.81833   2
  -5   7   0 6.09636 1.21105   3
   6  -7   0 11.0383 1.48598   3
  -6  -7   0 12.4131 1.10707   1
  -6  -7   0 15.1491 1.31724   3
  -6  -7   0 10.8862 1.68756   3
   6  -7   0 12.2904 1.51359   2
  -6  -7   0 12.9204 1.05704   2
   6   7   0 11.4455 1.01677   2
   6   7   0 13.2722 1.15612   1
  -6   7   0 10.3431 1.61468   3
  -6   7   0 11.3215 1.51074   2
   7  -7   0 -0.6172 1.60350   2
  -7  -7   0 0.02132 1.09937   3
   7  -7   0 2.03290 1.16098   3
  -7  -7   0 0.74660 1.73127   3
  -7  -7   0 2.66421 0.98643   1
  -7  -7   0 0.93472 0.82330   2
   7   7   0 1.75276 0.81802   2
  -7   7   0 1.77792 1.45648   2
   7   7   0 0.42576 0.76010   1
  -7   7   0 2.00829 1.98490   3
   8  -7   0 0.02552 1.98866   3
  -8  -7   0 1.66661 1.59201   3
  -8  -7   0 2.64615 1.45141   2
  -8   7   0 -0.8923 1.62712   2
   0  -8   0 180.674 6.38447   3
   0  -8   0 176.008 6.31173   2
   0  -8   0 176.009 6.39423   1
   0   8   0 172.147 6.31686   2
   0   8   0 177.415 6.39290   1
   0   8   0 176.710 6.36704   3
  -1  -8   0 14.5646 0.84970   3
   1  -8   0 14.5154 0.88269   1
   1  -8   0 14.3589 0.91878   3
  -1  -8   0 14.5658 0.96312   1
  -1  -8   0 14.5668 0.67990   2
   1  -8   0 15.8409 0.88668   2
  -1   8   0 15.6689 0.94986   3
   1   8   0 15.5624 0.67425   2
   1   8   0 16.2022 0.90927   1
   1   8   0 13.7769 0.89389   3
  -1   8   0 15.6419 0.84250   1
  -1   8   0 14.5924 0.79678   2
  -2  -8   0 9.21934 0.76278   3
   2  -8   0 8.62183 0.72125   2
   2  -8   0 9.49776 0.75072   1
  -2  -8   0 8.98499 0.78421   1
   2  -8   0 7.97021 0.70204   3
   2   8   0 8.84740 0.41134   2
  -2   8   0 8.37902 0.66736   1
  -2   8   0 10.0946 0.83157   3
   2   8   0 7.66988 0.73780   3
  -2   8   0 8.87419 0.78282   2
   2   8   0 10.9211 0.80880   1
   2   8   0 8.63292 0.50213   2
  -3  -8   0 50.9230 2.26031   1
   3  -8   0 49.6572 2.33314   3
   3  -8   0 55.5044 2.36098   2
   3  -8   0 56.3787 2.10972   1
  -3  -8   0 55.6637 2.25883   3
   3   8   0 55.6331 2.23659   1
   3   8   0 52.7498 1.96704   2
  -3   8   0 55.4129 2.09942   1
  -3   8   0 53.0024 2.27953   2
   3   8   0 52.2967 2.31572   3
  -3   8   0 55.2438 2.39219   3
  -4  -8   0 13.4667 1.08796   1
   4  -8   0 11.8849 1.12953   3
   4  -8   0 11.8396 1.05857   2
   4  -8   0 13.1937 0.77566   1
  -4  -8   0 13.1550 1.10570   3
  -4  -8   0 12.7797 0.66150   2
  -4   8   0 11.6032 1.13228   2
  -4   8   0 13.3455 0.73250   1
   4   8   0 11.8330 1.00893   1
   4   8   0 12.9462 0.65720   2
  -4   8   0 12.5344 1.21957   3
  -5  -8   0 12.7481 1.44078   3
  -5  -8   0 12.7973 1.19166   3
  -5  -8   0 12.9252 0.80331   2
  -5  -8   0 13.5619 1.11364   1
   5  -8   0 15.0603 1.46370   3
   5  -8   0 13.8479 1.34284   2
   5   8   0 13.3128 1.12039   1
   5   8   0 11.5126 0.77614   2
  -5   8   0 15.4536 1.49774   3
  -5   8   0 10.0455 2.00858   2
   6  -8   0 -0.4152 1.19736   3
  -6  -8   0 -1.8712 1.37571   3
  -6  -8   0 0.80964 0.57354   2
  -6  -8   0 0.37669 0.96937   3
   6  -8   0 -0.2281 1.27002   2
  -6  -8   0 0.29201 0.92884   1
   6   8   0 -0.6478 0.53390   2
  -6   8   0 1.37011 1.44550   3
   6   8   0 -0.2732 0.68969   1
  -7  -8   0 -1.6930 1.96405   3
   7  -8   0 -1.4528 1.69114   2
  -7  -8   0 -1.0305 0.72284   2
   7  -8   0 0.62667 1.56230   3
  -7  -8   0 0.69000 1.27699   3
  -7  -8   0 -1.2437 1.02463   1
  -7   8   0 -1.4999 1.27024   2
   7   8   0 -0.0356 0.68866   2
   7   8   0 0.48560 0.82531   1
  -8  -8   0 10.3920 1.95596   3
   8  -8   0 8.31911 2.30819   3
  -8   8   0 7.92558 2.14442   2
   0  -9   0 0.23997 0.33271   2
   0  -9   0 -0.4763 0.29790   3
   0  -9   0 -0.3021 0.49080   1
   0   9   0 -0.0458 0.32027   1
   0   9   0 1.15878 0.46449   3
   0   9   0 0.42777 0.30679   2
   1  -9   0 83.4059 3.11617   1
  -1  -9   0 80.8753 2.96197   2
   1  -9   0 81.6851 3.07268   2
  -1  -9   0 81.5483 3.10556   3
  -1  -9   0 82.2170 3.13028   1
   1  -9   0 80.1483 3.14416   3
   1   9   0 79.6281 2.96241   2
   1   9   0 78.4200 3.10906   1
   1   9   0 77.9757 3.10909   3
  -1   9   0 81.2925 3.15147   3
  -1   9   0 81.3073 3.09115   1
  -1   9   0 85.1233 3.11924   2
  -2  -9   0 1.51242 0.60728   1
   2  -9   0 1.50914 0.60165   2
  -2  -9   0 1.39531 0.51585   3
   2  -9   0 0.63319 0.56299   3
   2  -9   0 0.74473 0.44652   1
   2   9   0 1.19469 0.19049   2
   2   9   0 1.28266 0.49829   1
  -2   9   0 1.39796 0.62377   3
   2   9   0 1.10999 0.27148   2
   2   9   0 0.90574 0.62003   3
  -2   9   0 1.50740 0.43367   1
  -3  -9   0 5.48837 0.68722   3
   3  -9   0 6.18086 0.72887   3
  -3  -9   0 5.22574 0.76455   1
   3  -9   0 6.98977 0.84291   2
   3  -9   0 5.26066 0.58716   1
   3   9   0 6.06864 0.37788   2
   3   9   0 6.07022 0.68942   1
  -3   9   0 6.20220 0.90181   3
   3   9   0 6.21866 0.78183   3
  -3   9   0 6.26013 0.54091   1
  -3   9   0 6.60339 0.72869   2
   4  -9   0 3.97923 0.73485   2
   4  -9   0 5.21642 0.75046   3
  -4  -9   0 3.58897 0.73479   3
  -4  -9   0 4.04257 0.77338   1
   4  -9   0 3.93631 0.51321   1
  -4   9   0 3.69562 0.46853   1
  -4   9   0 4.99052 0.81989   3
   4   9   0 4.53852 0.66018   1
   4   9   0 4.02311 0.32173   2
  -4   9   0 3.38346 0.69757   2
   5  -9   0 -0.0100 0.78736   2
  -5  -9   0 1.37728 1.21784   3
   5  -9   0 2.18023 0.99609   3
   5  -9   0 1.21321 0.36245   1
  -5  -9   0 1.05914 0.35278   2
  -5  -9   0 1.31275 0.85830   1
  -5  -9   0 0.19631 0.75667   3
  -5   9   0 2.14545 0.99070   2
   5   9   0 1.20149 0.67097   1
   5   9   0 1.46735 0.34920   2
  -5   9   0 1.80735 0.91468   3
   6  -9   0 11.5292 1.63216   3
  -6  -9   0 13.7903 1.38630   3
  -6  -9   0 14.0982 0.94454   2
   6  -9   0 13.9503 1.71668   2
  -6  -9   0 17.0269 1.85393   3
  -6  -9   0 14.8352 1.36710   1
   6   9   0 13.1246 0.90551   2
   6   9   0 16.5119 1.34728   1
  -6   9   0 15.6087 1.65537   2
  -6   9   0 13.5297 1.79343   3
  -7  -9   0 -0.9751 1.28494   3
   7  -9   0 -1.8662 2.89960   2
   7  -9   0 1.38441 1.53431   3
  -7  -9   0 0.31758 1.90173   3
  -7  -9   0 1.04917 0.64367   2
   7   9   0 2.16631 0.93382   1
   7   9   0 0.20454 0.62844   2
  -7   9   0 -1.4739 1.55010   2
   0 -10   0 85.9549 3.18660   2
   0 -10   0 79.3973 3.27299   3
   0 -10   0 86.7671 3.31936   1
   0  10   0 83.1540 3.28404   3
   0  10   0 92.1852 3.21335   2
   0  10   0 83.1980 3.29272   1
  -1 -10   0 359.103 13.0166   3
   1 -10   0 369.036 13.0561   3
   1 -10   0 366.390 13.0203   1
  -1 -10   0 379.830 12.8913   2
  -1 -10   0 356.484 13.0580   1
   1 -10   0 367.376 13.0040   2
   1  10   0 360.926 13.0083   3
   1  10   0 361.637 12.8919   2
  -1  10   0 366.703 13.0180   1
   1  10   0 367.751 13.0607   1
  -1  10   0 352.017 13.0121   2
  -1  10   0 376.691 13.0545   3
  -2 -10   0 30.2024 1.43854   1
   2 -10   0 30.1130 1.44094   1
   2 -10   0 27.5923 1.49421   2
   2 -10   0 27.3735 1.50855   3
  -2 -10   0 28.4674 1.41309   3
   2  10   0 28.4148 1.11879   2
   2  10   0 28.4550 1.37295   1
   2  10   0 28.6674 1.17258   2
  -2  10   0 28.0074 1.40309   2
   2  10   0 28.0122 1.46181   3
  -2  10   0 29.1460 1.55383   3
  -2  10   0 29.7466 1.37926   1
  -3 -10   0 22.2582 1.27105   3
  -3 -10   0 23.1931 1.39621   1
   3 -10   0 18.6926 1.40511   2
   3 -10   0 19.0712 1.37776   3
   3 -10   0 20.5059 1.16759   1
  -3  10   0 20.3793 1.29700   3
   3  10   0 20.0306 1.38191   3
  -3  10   0 23.0864 1.10829   1
   3  10   0 20.9275 0.83323   2
   3  10   0 23.1925 1.28368   1
  -3  10   0 21.1159 1.24644   2
   4 -10   0 55.9719 2.58035   3
   4 -10   0 51.3543 2.52076   2
   4 -10   0 51.1823 2.13951   1
  -4 -10   0 54.3954 2.37622   3
  -4 -10   0 51.8493 2.40434   1
  -4  10   0 52.6303 2.12591   1
  -4  10   0 52.4684 2.58113   3
   4  10   0 52.9748 2.31179   1
  -4  10   0 52.1113 2.40359   2
  -5 -10   0 42.1121 2.52174   3
  -5 -10   0 43.4269 2.35774   1
   5 -10   0 46.4661 2.55196   2
   5 -10   0 45.4867 1.84348   1
  -5 -10   0 45.2715 2.60876   3
   5 -10   0 47.0377 2.51456   3
  -5  10   0 46.0752 1.82168   1
  -5  10   0 46.5611 2.39221   3
   5  10   0 44.1114 1.67754   2
  -5  10   0 45.4592 2.32310   2
   5  10   0 47.7689 2.19898   1
  -6 -10   0 -0.6524 1.01532   3
   6 -10   0 0.90411 1.32071   3
   6 -10   0 0.61234 1.09200   2
  -6 -10   0 0.35427 1.06604   1
  -6 -10   0 -1.0352 1.56441   3
  -6 -10   0 0.43717 0.36135   2
  -6  10   0 1.09027 0.95896   2
   6  10   0 0.12293 0.81514   1
   6  10   0 -0.0550 0.36197   2
  -6  10   0 -0.2996 1.20905   3
  -7 -10   0 22.7427 2.64771   3
  -7 -10   0 21.5868 1.96505   3
   7 -10   0 25.3850 2.31393   3
  -7 -10   0 24.5943 1.20082   2
  -7 -10   0 21.9548 1.80857   1
   7  10   0 26.8131 1.82206   1
   7  10   0 22.1458 1.17565   2
  -7  10   0 26.3803 2.32435   2
   0 -11   0 1.37915 0.60507   1
   0 -11   0 0.71955 0.53313   3
   0 -11   0 0.41757 0.41189   2
   0  11   0 1.13256 0.39204   2
   0  11   0 0.30917 0.52485   1
   0  11   0 0.91091 0.53903   3
  -1 -11   0 315.597 11.8468   1
  -1 -11   0 340.663 11.6860   2
  -1 -11   0 338.274 11.8330   3
   1 -11   0 334.445 11.8351   1
   1 -11   0 330.222 11.8512   3
   1 -11   0 325.207 11.7971   2
   1  11   0 325.746 11.6883   2
  -1  11   0 325.654 11.8204   1
  -1  11   0 335.281 11.8536   3
   1  11   0 316.829 11.8548   1
   1  11   0 340.289 11.8340   3
  -1  11   0 334.792 11.8244   2
   2 -11   0 9.44473 0.93756   3
  -2 -11   0 9.55051 0.95108   1
  -2 -11   0 10.6975 0.84150   3
   2 -11   0 9.02908 0.91189   2
   2 -11   0 11.2395 0.88471   1
   2  11   0 8.67487 0.61667   2
   2  11   0 9.55074 0.87808   1
  -2  11   0 10.5577 0.85075   2
  -2  11   0 10.0789 0.89199   1
   2  11   0 9.80486 0.86569   3
  -2  11   0 9.69146 0.95001   3
   2  11   0 9.58209 0.53492   2
  -3 -11   0 45.8904 1.98130   3
   3 -11   0 44.6514 2.17089   2
  -3 -11   0 47.1110 2.15644   1
   3 -11   0 43.9793 1.96909   1
   3 -11   0 46.5918 2.19350   3
   3  11   0 46.6383 2.07143   1
  -3  11   0 42.6612 2.07240   3
   3  11   0 42.9515 1.63799   2
  -3  11   0 44.5867 2.04985   2
  -3  11   0 45.1498 1.91292   1
  -4 -11   0 28.7736 1.63657   3
   4 -11   0 29.6454 1.87817   2
   4 -11   0 29.1479 1.84265   3
  -4 -11   0 27.5447 1.86119   1
   4 -11   0 29.3044 1.45142   1
  -4  11   0 28.3739 1.39108   1
  -4  11   0 25.7218 1.96350   3
  -4  11   0 28.0422 1.64848   2
   4  11   0 26.6733 1.64609   1
   4  11   0 28.4884 1.62176   3
  -5 -11   0 1.24914 0.82875   3
   5 -11   0 -0.4725 1.17471   2
   5 -11   0 1.58844 0.85139   3
  -5 -11   0 0.69375 0.92168   1
   5 -11   0 0.37505 0.56246   1
   5  11   0 1.01244 0.79166   1
  -5  11   0 0.44335 0.78170   2
  -5  11   0 0.18745 0.46023   1
  -5  11   0 1.31626 1.19771   3
   6 -11   0 4.99884 1.62608   2
  -6 -11   0 6.70128 1.34619   1
  -6 -11   0 6.56765 1.25577   3
  -6 -11   0 7.61570 1.77218   3
   6 -11   0 4.93261 1.48547   3
   6  11   0 5.50052 1.02744   1
  -6  11   0 4.80625 1.19746   2
  -6  11   0 5.52016 1.42010   3
  -7 -11   0 0.48791 1.43177   3
   7 -11   0 4.14549 1.91684   3
  -7 -11   0 1.53582 1.42076   1
  -7  11   0 2.26693 1.68071   2
   7  11   0 1.82500 1.09892   1
   0 -12   0 5.86962 0.83545   1
   0 -12   0 6.57941 0.61887   2
   0 -12   0 5.84957 0.63855   3
   0  12   0 6.67163 0.68395   3
   0  12   0 8.28759 0.69288   2
   0  12   0 6.44946 0.72161   1
   1 -12   0 10.5995 0.94337   1
  -1 -12   0 9.68869 0.69767   2
  -1 -12   0 10.4664 0.84907   3
   1 -12   0 9.55576 0.89090   3
   1 -12   0 10.8294 0.93580   2
  -1 -12   0 10.1250 0.98627   1
   1  12   0 9.85542 0.88660   1
  -1  12   0 8.51288 0.90104   3
  -1  12   0 9.59537 0.82622   1
   1  12   0 9.27033 0.68684   2
   1  12   0 8.94413 1.02360   3
  -1  12   0 9.92075 0.82165   2
   2 -12   0 9.34483 0.97826   2
  -2 -12   0 9.11181 0.77479   3
   2 -12   0 9.62526 0.96835   3
   2 -12   0 9.63025 0.88970   1
   2  12   0 9.65502 0.67689   2
  -2  12   0 9.72497 0.99834   3
   2  12   0 10.7894 0.59468   2
  -2  12   0 10.5910 0.89727   1
   2  12   0 10.0903 0.91161   1
   2  12   0 11.5116 0.90106   3
  -2  12   0 9.42844 0.90779   2
   3 -12   0 74.6554 3.25102   2
   3 -12   0 77.5068 3.29147   3
  -3 -12   0 76.7330 3.16791   3
   3 -12   0 80.0811 3.10947   1
  -3 -12   0 73.3195 3.26032   1
   3  12   0 78.0493 2.77814   2
  -3  12   0 78.4830 3.31331   3
   3  12   0 77.2682 3.24261   3
  -3  12   0 77.7021 3.05942   1
  -3  12   0 77.1272 3.25840   2
   3  12   0 79.0412 3.20214   1
   4 -12   0 33.7197 1.85605   3
   4 -12   0 33.1409 2.08934   2
  -4 -12   0 32.9808 2.10962   1
  -4 -12   0 35.7442 1.88914   3
   4 -12   0 33.3715 1.68305   1
   4  12   0 36.0162 2.09286   3
  -4  12   0 33.9466 1.88313   2
   4  12   0 34.7443 1.84585   1
  -4  12   0 35.2243 1.60891   1
  -4  12   0 30.3742 2.18715   3
   5 -12   0 39.1455 2.47801   2
   5 -12   0 35.9925 1.78708   1
  -5 -12   0 42.3496 2.40720   1
  -5 -12   0 44.6484 2.22068   3
   5 -12   0 37.0790 2.16389   3
  -5  12   0 40.5785 2.42954   2
   5  12   0 39.2459 2.13750   1
  -5  12   0 32.6364 2.24946   3
  -5  12   0 37.5613 1.74080   1
  -6 -12   0 1.86051 1.42140   1
   6 -12   0 2.73784 1.16846   3
  -6 -12   0 3.69554 1.17304   3
   6 -12   0 1.43617 0.41089   1
  -6 -12   0 2.58665 1.73935   3
   6 -12   0 2.36034 1.68287   2
  -6  12   0 -0.6363 1.70284   3
  -6  12   0 -1.0694 1.34971   2
   6  12   0 2.49063 1.00483   1
  -7 -12   0 2.05148 1.46749   3
   7 -12   0 9.17872 2.09013   3
  -7 -12   0 2.41969 1.58407   1
  -7  12   0 3.09192 1.95386   2
   0 -13   0 0.88867 0.71395   1
   0 -13   0 -0.1833 0.44149   2
   0 -13   0 0.84658 0.60650   3
   0  13   0 1.18171 0.68692   3
   0  13   0 0.27289 0.55495   1
   0  13   0 0.99984 0.43874   2
   1 -13   0 10.9223 0.89902   2
  -1 -13   0 10.5739 0.75979   2
   1 -13   0 10.2875 0.98247   3
  -1 -13   0 10.0964 0.84321   3
  -1 -13   0 9.46698 1.05297   1
   1 -13   0 10.2599 0.97336   1
   1  13   0 11.1074 0.98971   3
  -1  13   0 11.4556 0.83745   1
   1  13   0 10.7203 0.88683   1
  -1  13   0 10.9515 0.96331   2
   1  13   0 10.7206 0.74136   2
  -2 -13   0 1.05429 0.56144   3
   2 -13   0 0.07643 0.49279   3
   2 -13   0 0.09997 0.69013   1
   2 -13   0 -0.0218 0.54016   2
  -2 -13   0 0.33788 0.76835   1
   2  13   0 1.00264 0.74834   3
   2  13   0 0.10582 0.28181   2
   2  13   0 0.13476 0.50903   1
   2  13   0 -0.5451 0.36981   2
  -2  13   0 -0.3287 0.52401   1
  -2  13   0 -0.6754 0.76797   3
  -2  13   0 0.24838 0.48838   2
   3 -13   0 10.5037 1.01878   1
   3 -13   0 13.4799 1.21714   3
  -3 -13   0 12.0306 1.04467   3
  -3 -13   0 11.5047 1.21120   1
   3 -13   0 12.2167 1.21893   2
   3  13   0 11.6634 1.16531   3
  -3  13   0 12.4060 1.03794   1
   3  13   0 11.8436 0.60727   2
  -3  13   0 11.6745 1.18805   2
  -3  13   0 12.1307 1.22628   3
   3  13   0 11.2442 1.01037   1
   4 -13   0 34.1072 1.75388   1
  -4 -13   0 32.8032 2.21132   1
  -4 -13   0 29.1937 1.83740   3
   4 -13   0 35.4023 2.09837   3
   4 -13   0 33.4407 2.16141   2
  -4  13   0 32.3666 1.89019   2
   4  13   0 31.9475 1.85935   1
   4  13   0 34.1930 2.11825   3
  -4  13   0 34.9195 1.65590   1
  -4  13   0 29.7841 2.25885   3
  -5 -13   0 13.3455 1.55571   1
   5 -13   0 12.5118 1.44151   2
  -5 -13   0 13.1733 1.32366   3
   5 -13   0 14.3911 1.45249   3
   5 -13   0 13.2973 1.02723   1
  -5  13   0 14.0655 1.12838   1
  -5  13   0 12.5725 1.47340   3
   5  13   0 12.5687 1.25413   1
  -5  13   0 14.4960 1.57975   2
   6 -13   0 15.2299 1.67437   3
  -6 -13   0 12.3476 2.13380   3
  -6 -13   0 9.28494 1.48397   3
   6 -13   0 12.0081 1.04566   1
  -6 -13   0 12.3079 1.64270   1
   6  13   0 15.3943 1.44002   1
  -6  13   0 12.8450 1.82773   2
  -7 -13   0 16.2081 1.92724   3
  -7 -13   0 11.1847 1.99050   1
   7 -13   0 19.1212 2.46882   3
   7  13   0 17.6318 1.68282   1
  -7  13   0 13.2484 2.32015   2
   0 -14   0 12.6506 0.94546   2
   0 -14   0 12.1638 1.04017   1
   0 -14   0 13.0496 1.05682   3
   0  14   0 10.7607 1.00219   1
   0  14   0 15.4525 1.24363   3
   0  14   0 12.8997 0.91017   2
  -1 -14   0 0.06692 0.42620   2
  -1 -14   0 -0.4963 0.59438   3
   1 -14   0 0.06014 0.46170   2
  -1 -14   0 0.19526 0.79215   1
   1 -14   0 -0.0130 0.65376   3
  -1  14   0 -0.7127 0.57555   1
  -1  14   0 -0.9012 0.51872   3
   1  14   0 -0.0731 0.38239   2
  -1  14   0 -0.1631 0.54805   2
   1  14   0 0.30446 0.72153   3
   1  14   0 0.82752 0.66366   1
  -2 -14   0 48.0618 2.15535   3
   2 -14   0 52.1873 2.36899   3
  -2 -14   0 52.5147 2.48032   1
   2 -14   0 48.7423 2.29099   2
   2 -14   0 48.4881 2.36546   1
   2  14   0 49.5256 2.34191   3
   2  14   0 48.1034 2.31394   1
  -2  14   0 46.9232 2.19136   1
  -2  14   0 49.7604 2.40706   3
   2  14   0 48.8716 1.92894   2
   2  14   0 50.6727 1.98072   2
  -2  14   0 47.5909 2.28572   2
   3 -14   0 20.0703 1.38982   1
  -3 -14   0 18.5564 1.42159   1
   3 -14   0 20.3749 1.63661   2
  -3 -14   0 18.8687 1.37279   3
   3  14   0 18.1584 0.77039   2
   3  14   0 18.1740 0.83927   2
  -3  14   0 18.4812 1.21619   1
   3  14   0 16.0130 1.44367   1
   3  14   0 17.2915 1.40788   3
  -3  14   0 18.8211 1.44230   3
  -3  14   0 19.9417 1.52958   2
   4 -14   0 4.87311 1.20293   3
   4 -14   0 2.87658 0.89520   1
   4 -14   0 1.98126 1.22684   2
  -4 -14   0 2.44269 0.92176   3
  -4 -14   0 2.01468 1.10475   1
   4  14   0 3.07251 1.15145   3
  -4  14   0 2.86311 0.71432   1
   4  14   0 2.15541 0.93098   1
  -4  14   0 2.19628 1.10566   2
  -4  14   0 2.39888 1.27264   3
   5 -14   0 19.1383 1.87972   2
  -5 -14   0 19.7834 1.53444   3
  -5 -14   0 16.3829 1.64068   1
   5 -14   0 17.9907 1.60393   3
   5 -14   0 18.0454 1.51331   1
   5  14   0 15.5206 1.42600   1
  -5  14   0 18.4575 1.31755   1
  -5  14   0 15.9885 1.89077   3
  -5  14   0 15.0043 1.56129   2
  -6 -14   0 26.5422 2.27833   1
  -6 -14   0 25.0828 2.61581   3
   6 -14   0 28.1754 1.58546   1
  -6 -14   0 29.5424 2.26192   3
   6 -14   0 28.2427 2.30799   3
   6  14   0 29.0086 2.21907   1
  -6  14   0 29.3021 1.47385   1
  -6  14   0 29.7069 2.66482   2
   7 -14   0 6.16946 2.22936   3
  -7 -14   0 1.71646 1.92444   1
  -7 -14   0 0.66919 1.61953   3
   7  14   0 0.14909 1.34316   1
  -7  14   0 -1.8781 2.04969   2
   0 -15   0 1.46600 0.70909   3
   0 -15   0 0.37246 0.56560   2
   0 -15   0 1.14038 0.90493   1
   0  15   0 1.14747 0.66369   1
   0  15   0 0.71405 0.62393   3
   0  15   0 0.85881 0.53415   2
  -1 -15   0 0.44816 0.49219   2
   1 -15   0 0.92190 0.58904   3
  -1 -15   0 0.35278 0.91582   1
   1 -15   0 -0.1985 0.86316   1
  -1 -15   0 1.56747 0.73423   3
  -1  15   0 0.49380 0.58724   2
   1  15   0 0.36219 0.79368   3
  -1  15   0 -0.3805 0.80094   3
  -1  15   0 0.97284 0.64043   1
   1  15   0 -0.0120 0.42453   2
   1  15   0 -0.3130 0.66859   1
   2 -15   0 1.83040 0.87656   1
   2 -15   0 3.11714 0.92123   3
   2 -15   0 0.91029 0.84748   2
  -2 -15   0 1.66808 0.80048   1
  -2 -15   0 1.88646 0.76806   3
   2  15   0 2.70505 0.92723   3
   2  15   0 1.32719 0.81902   1
  -2  15   0 1.43377 0.92057   3
  -2  15   0 1.18103 0.66382   1
   2  15   0 1.44485 0.49759   2
  -2  15   0 2.70467 0.81119   2
   2  15   0 1.90832 0.45788   2
   3 -15   0 89.6653 3.82003   3
  -3 -15   0 90.5558 3.63080   3
  -3 -15   0 84.3828 3.81593   1
   3 -15   0 89.6570 3.73880   2
   3  15   0 88.6897 3.19466   2
   3  15   0 91.5035 3.76165   3
   3  15   0 81.2328 3.15623   2
  -3  15   0 90.2105 3.53172   1
  -3  15   0 85.9631 3.81747   3
  -3  15   0 86.9195 3.65198   2
  -4 -15   0 13.6045 1.30023   3
   4 -15   0 14.1908 1.25287   1
  -4 -15   0 13.1374 1.53734   1
   4 -15   0 12.2186 1.55964   2
   4 -15   0 12.4246 1.53479   3
   4  15   0 14.0815 1.54753   3
  -4  15   0 11.0299 1.51328   2
   4  15   0 13.9184 1.35476   1
  -4  15   0 14.8849 1.26960   1
  -4  15   0 11.7319 1.37364   3
  -5 -15   0 1.04728 1.09474   3
   5 -15   0 1.73167 1.57682   2
   5 -15   0 0.86687 1.35781   3
   5 -15   0 0.09992 0.93111   1
  -5 -15   0 0.83095 1.40626   1
   5  15   0 -0.4929 1.05371   1
  -5  15   0 0.67091 1.05580   2
  -5  15   0 1.20028 0.73691   1
  -5  15   0 0.03993 1.65753   3
   6 -15   0 190.024 7.09467   1
  -6 -15   0 179.397 7.97438   3
  -6 -15   0 193.397 7.78679   1
  -6 -15   0 196.107 7.61360   3
   6 -15   0 197.214 7.90086   3
  -6  15   0 189.779 7.86723   2
   6  15   0 198.016 7.54402   1
  -6  15   0 198.465 7.06670   1
   0 -16   0 3.97318 1.06191   1
   0 -16   0 4.93490 0.74196   2
   0 -16   0 6.74146 0.83463   3
   0  16   0 6.19418 0.74282   2
   0  16   0 6.40668 1.17231   3
   0  16   0 4.88280 0.77379   1
   1 -16   0 0.47241 0.82952   3
  -1 -16   0 0.54031 0.73394   3
   1 -16   0 0.42459 0.97186   1
   1 -16   0 1.68384 0.78887   2
  -1 -16   0 1.02508 0.56273   2
  -1 -16   0 0.02372 0.95231   1
  -1  16   0 1.68360 0.95336   3
   1  16   0 1.81396 0.90806   3
  -1  16   0 1.50196 0.69695   2
   1  16   0 -0.8231 0.71596   1
   1  16   0 0.78273 0.52392   2
  -1  16   0 0.58807 0.71907   1
   2 -16   0 17.0283 1.45064   3
  -2 -16   0 13.8109 1.46417   1
   2 -16   0 15.1523 1.31159   2
  -2 -16   0 15.0009 1.26424   3
   2 -16   0 13.5028 1.35408   1
  -2  16   0 14.8885 1.30761   2
  -2  16   0 15.2657 1.31537   1
  -2  16   0 15.7572 1.41068   3
   2  16   0 13.4848 1.17613   3
   2  16   0 13.9076 1.55311   1
   2  16   0 13.9266 0.89775   2
  -3 -16   0 134.584 5.45206   1
   3 -16   0 129.157 5.22041   1
  -3 -16   0 135.054 5.26834   3
   3 -16   0 132.702 5.34659   2
   3 -16   0 132.823 5.32677   3
  -3  16   0 143.573 5.21818   1
   3  16   0 137.309 5.25986   3
  -3  16   0 137.256 5.38375   2
   3  16   0 131.898 4.82480   2
  -3  16   0 123.673 5.40596   3
   3  16   0 135.871 5.32737   1
   3  16   0 134.467 4.80028   2
   4 -16   0 16.6429 1.46635   1
   4 -16   0 16.9312 1.78937   2
   4 -16   0 18.0635 1.59392   3
  -4 -16   0 19.9328 1.84397   1
  -4 -16   0 18.5846 1.53165   3
   4  16   0 16.0416 1.52686   1
  -4  16   0 15.7697 1.73937   2
  -4  16   0 18.3595 1.44326   1
  -4  16   0 19.8025 1.84982   3
   4  16   0 20.3223 1.78588   3
  -5 -16   0 0.94940 1.53832   1
   5 -16   0 1.11958 1.92554   2
   5 -16   0 4.30430 1.52395   3
   5 -16   0 1.92905 1.11155   1
  -5 -16   0 1.49691 1.10796   3
  -5  16   0 1.86097 0.84882   1
  -5  16   0 1.83136 1.44402   2
  -5  16   0 2.98781 2.02967   3
   5  16   0 0.29428 1.11481   1
  -6 -16   0 1.55672 1.82557   1
   6 -16   0 4.04734 1.89146   3
  -6 -16   0 1.95063 1.46018   3
   6  16   0 1.32736 1.23733   1
  -6  16   0 4.62751 0.84518   1
  -6  16   0 0.77078 1.78786   2
   0 -17   0 1.14251 1.04651   1
   0 -17   0 0.13311 0.65966   2
   0 -17   0 0.09757 0.85294   3
   0  17   0 1.25897 0.63978   2
   0  17   0 -0.2073 0.99243   3
   0  17   0 -0.3019 0.86909   1
  -1 -17   0 14.7434 1.08990   2
   1 -17   0 13.5877 1.41540   1
  -1 -17   0 13.7050 1.48772   1
  -1 -17   0 14.1998 1.16298   3
   1 -17   0 13.8233 1.33009   3
   1 -17   0 13.6749 1.20657   2
   1  17   0 15.6114 1.33038   3
  -1  17   0 13.8147 1.22550   2
  -1  17   0 13.3569 1.23000   1
   1  17   0 13.6523 1.19062   1
   1  17   0 14.2757 1.10133   2
  -1  17   0 15.5725 1.41445   3
  -2 -17   0 10.4103 1.37608   3
   2 -17   0 12.2478 1.41334   3
  -2 -17   0 12.6139 1.49272   1
   2 -17   0 12.4261 1.36199   1
   2 -17   0 11.1806 1.30483   2
  -2  17   0 13.9221 1.43063   2
   2  17   0 12.6305 1.29768   1
   2  17   0 13.0262 0.92602   2
  -2  17   0 12.2444 1.39055   3
   2  17   0 13.5736 1.34296   3
  -2  17   0 14.2584 1.22809   1
   3 -17   0 139.178 5.60459   2
   3 -17   0 146.560 5.58397   1
  -3 -17   0 132.045 5.70629   1
   3 -17   0 138.798 5.66823   3
  -3 -17   0 147.184 5.53355   3
  -3  17   0 150.981 5.48947   1
  -3  17   0 133.333 5.52217   2
   3  17   0 135.401 5.02421   2
   3  17   0 139.467 5.05977   2
   3  17   0 147.670 5.62894   1
   3  17   0 138.130 5.61944   3
  -3  17   0 133.758 5.55490   3
  -4 -17   0 -0.4933 1.45890   1
   4 -17   0 1.19112 1.14322   1
   4 -17   0 -0.5409 1.33663   3
  -4 -17   0 -0.4212 0.97158   3
  -4  17   0 0.76453 0.83962   1
   4  17   0 1.33214 1.02001   1
  -4  17   0 -0.3006 1.47401   3
  -4  17   0 0.82946 1.22868   2
   4  17   0 2.11525 1.46807   3
   5 -17   0 5.11731 1.34453   3
  -5 -17   0 3.70537 1.87059   1
   5 -17   0 3.01175 1.26686   1
  -5 -17   0 2.84329 1.26955   3
  -5  17   0 4.21395 0.97933   1
   5  17   0 1.38591 1.30504   1
  -5  17   0 4.53891 1.72049   2
   6 -17   0 0.85767 1.86747   3
  -6 -17   0 0.87938 1.43337   3
  -6 -17   0 -0.2452 2.02678   1
   6  17   0 4.38003 1.41908   1
  -6  17   0 1.52671 0.88174   1
  -6  17   0 -1.7829 1.44248   2
   0 -18   0 0.33094 0.87886   2
   0 -18   0 1.02915 1.18947   1
   0 -18   0 0.81552 0.91185   3
   0  18   0 0.65275 0.68467   2
   0  18   0 1.20038 1.07831   3
   0  18   0 0.22796 0.88026   1
  -1 -18   0 -1.2298 1.22553   1
  -1 -18   0 1.29844 0.87717   3
   1 -18   0 0.21368 0.73019   3
   1 -18   0 -1.0636 0.88830   2
   1 -18   0 -1.4584 1.07792   1
  -1 -18   0 1.06610 0.87887   2
  -1  18   0 -1.0538 1.11049   3
  -1  18   0 0.07964 0.78300   2
   1  18   0 -0.0801 0.58110   2
   1  18   0 -0.6604 1.05743   3
   1  18   0 -0.3962 0.92969   1
  -1  18   0 -0.6868 0.79995   1
  -2 -18   0 19.8670 1.61727   3
  -2 -18   0 15.1018 1.72968   1
   2 -18   0 18.8180 1.67079   1
   2 -18   0 19.1990 1.70061   3
   2 -18   0 18.4592 1.57483   2
  -2  18   0 19.3410 1.54067   3
   2  18   0 17.3313 1.10470   2
   2  18   0 20.9165 1.81633   1
   2  18   0 20.4417 1.62562   3
  -2  18   0 18.1771 1.52068   2
  -3 -18   0 0.24061 1.49307   1
   3 -18   0 -1.2315 1.23308   1
  -3 -18   0 -0.7653 0.95221   3
   3 -18   0 -1.5042 1.19192   3
   3 -18   0 -1.7944 0.90379   2
   3  18   0 -0.6061 1.27446   3
   3  18   0 0.13573 0.98799   1
   3  18   0 -0.6690 0.50223   2
  -3  18   0 2.70081 1.25219   2
  -3  18   0 -0.6933 1.36160   3
  -3  18   0 1.81979 0.91571   1
   4 -18   0 7.09026 1.54652   3
  -4 -18   0 7.12952 1.30989   3
   4 -18   0 8.88430 1.49019   1
  -4 -18   0 3.96501 1.66295   1
   4 -18   0 6.28218 1.71110   2
  -4  18   0 6.37882 1.56993   2
   4  18   0 8.48293 1.40924   1
  -4  18   0 7.51277 1.13527   1
  -4  18   0 5.25291 1.35370   3
   4  18   0 5.46568 1.63893   3
  -5 -18   0 4.02856 1.30635   3
  -5 -18   0 4.22649 1.86656   1
   5 -18   0 4.33170 1.42400   1
   5 -18   0 1.79106 1.77648   3
  -5  18   0 2.24626 1.05014   1
   5  18   0 1.39658 1.88930   3
   5  18   0 0.29918 1.34694   1
  -5  18   0 1.68122 1.75468   2
  -6 -18   0 2.77931 1.67129   3
   6 -18   0 6.80646 2.64163   3
   6  18   0 4.74359 1.67509   1
  -6  18   0 2.68057 3.26065   2
   0 -19   0 0.23317 0.82132   2
   0 -19   0 0.43221 0.92608   3
   0 -19   0 -0.8697 1.29191   1
   0  19   0 1.47588 0.93426   3
   0  19   0 -0.3465 0.75015   2
   0  19   0 1.23985 0.93822   1
   1 -19   0 40.5403 2.71154   1
  -1 -19   0 46.5000 2.45605   3
   1 -19   0 47.4020 2.38301   2
  -1 -19   0 43.5751 2.78891   1
  -1 -19   0 44.6213 2.12539   2
   1 -19   0 46.1860 2.53280   3
   1  19   0 48.9527 2.13158   2
   1  19   0 46.3889 2.53252   1
  -1  19   0 43.8870 2.45231   1
  -1  19   0 45.4806 2.32275   2
  -1  19   0 41.2207 2.69096   3
   1  19   0 46.8376 2.63468   3
  -2 -19   0 40.6242 2.34892   3
   2 -19   0 42.3158 2.45896   2
   2 -19   0 39.1905 2.61987   1
  -2 -19   0 40.8169 2.80391   1
   2 -19   0 41.7758 2.56897   3
   2  19   0 38.9923 2.54583   3
   2  19   0 45.0258 2.51928   1
  -2  19   0 38.9108 2.36383   2
  -2  19   0 39.6752 2.68983   3
   2  19   0 40.5374 1.89742   2
  -2  19   0 43.9830 2.32066   1
   3 -19   0 14.9571 1.49182   2
  -3 -19   0 15.8048 1.51343   3
   3 -19   0 15.0277 1.69376   1
  -3 -19   0 14.2451 1.88423   1
   3 -19   0 10.5613 1.62689   3
   3  19   0 14.0743 1.54112   1
  -3  19   0 15.2616 1.44224   1
  -3  19   0 14.0670 1.46368   2
   3  19   0 12.4273 1.66852   3
  -3  19   0 12.7490 1.52449   3
   3  19   0 16.8966 0.90858   2
   3  19   0 12.7616 1.02662   2
  -4 -19   0 -0.5871 1.07139   3
   4 -19   0 -0.3088 1.44577   3
   4 -19   0 1.90958 1.35418   1
  -4 -19   0 -2.8769 1.74467   1
  -4  19   0 -0.4812 1.07433   2
   4  19   0 0.88694 1.25563   1
   4  19   0 1.46125 1.67049   3
   5 -19   0 2.53973 1.51678   3
   5 -19   0 0.84658 1.51353   1
  -5 -19   0 -0.1367 1.26009   3
   5  19   0 -0.8303 1.49568   1
  -5  19   0 0.16129 1.12565   1
  -5  19   0 1.42322 1.73546   2
   0 -20   0 3.54876 1.09951   3
   0 -20   0 2.93202 0.94347   2
   0 -20   0 4.15430 1.55682   1
   0  20   0 2.58412 1.36039   3
   0  20   0 3.34267 0.89187   2
   0  20   0 3.60873 1.09529   1
  -1 -20   0 54.5255 2.38036   2
  -1 -20   0 51.8764 3.12412   1
   1 -20   0 49.6219 3.06318   1
   1 -20   0 47.1833 2.57187   2
  -1 -20   0 47.8503 2.64360   3
   1 -20   0 47.1063 2.74697   3
  -1  20   0 51.4363 2.92962   3
  -1  20   0 54.3701 2.75413   1
   1  20   0 51.5856 2.87334   3
   1  20   0 52.8975 2.35163   2
  -1  20   0 40.8288 3.36889   2
   1  20   0 49.4115 2.72271   1
   2 -20   0 49.5621 2.71106   2
  -2 -20   0 49.1388 2.42724   3
   2 -20   0 46.0443 2.96511   1
  -2 -20   0 47.0650 2.74723   1
   2 -20   0 50.0243 2.86147   3
  -2  20   0 41.5635 2.93554   3
  -2  20   0 47.4065 2.58101   1
  -2  20   0 47.7205 2.60528   2
   2  20   0 45.6659 2.13072   2
   2  20   0 49.4556 2.54403   1
   2  20   0 45.5358 2.54672   3
  -3 -20   0 -0.8857 1.12950   3
  -3 -20   0 -1.5195 1.80916   1
   3 -20   0 -0.0168 1.42617   1
   3 -20   0 1.98160 1.45851   3
   3 -20   0 0.67063 1.15245   2
   3  20   0 0.42325 0.63447   2
   3  20   0 -0.7148 1.55014   3
   3  20   0 0.79364 0.49544   2
  -3  20   0 0.22582 0.99868   1
  -3  20   0 -0.7636 1.55987   3
  -3  20   0 0.65053 1.37016   2
   3  20   0 -0.5984 1.28235   1
  -4 -20   0 5.82515 1.43993   3
   4 -20   0 1.47801 1.74918   3
   4 -20   0 3.20154 1.71671   1
  -4  20   0 8.10697 1.75328   2
   4  20   0 4.62334 1.86941   3
  -4  20   0 6.49855 1.33142   1
   4  20   0 3.98381 1.53831   1
  -5 -20   0 -0.2000 1.53410   3
   5 -20   0 0.33097 2.10922   3
   5 -20   0 -0.2280 1.72599   1
   5  20   0 -0.5511 1.61616   1
  -5  20   0 0.63307 1.17943   1
  -5  20   0 0.45265 2.03822   2
   0 -21   0 -0.7124 1.21599   1
   0 -21   0 -0.6525 1.23433   3
   0 -21   0 0.35707 0.95797   2
   0  21   0 -1.1798 0.82429   2
   0  21   0 0.51250 1.44636   3
   0  21   0 -1.7191 1.14527   1
   1 -21   0 9.94956 1.82457   1
  -1 -21   0 7.14790 1.90323   1
  -1 -21   0 9.07980 1.38257   2
   1 -21   0 11.3643 1.39930   2
   1 -21   0 13.9401 1.62391   3
  -1 -21   0 9.20750 1.43211   3
  -1  21   0 14.4153 1.46185   2
   1  21   0 7.82171 1.66077   3
   1  21   0 11.5458 1.09534   2
   1  21   0 11.6145 1.51394   1
  -1  21   0 11.5809 1.50068   1
  -1  21   0 12.3289 1.75881   3
  -2 -21   0 37.5918 2.39808   3
   2 -21   0 33.4275 2.48834   2
   2 -21   0 40.1672 2.84308   1
   2 -21   0 33.6004 2.55240   3
  -2 -21   0 28.3122 2.59093   1
   2  21   0 33.9786 1.95551   2
   2  21   0 37.4083 1.85371   2
   2  21   0 39.6720 2.58583   1
   2  21   0 38.9013 2.73360   3
  -2  21   0 35.9953 3.06999   3
  -2  21   0 33.1044 2.33570   1
  -2  21   0 31.8293 2.32773   2
   3 -21   0 6.90431 1.74584   3
   3 -21   0 3.63264 1.34904   2
   3 -21   0 5.06818 1.81967   1
  -3 -21   0 3.94485 1.30908   3
  -3  21   0 3.85942 1.51432   2
   3  21   0 7.95880 1.57235   1
  -3  21   0 4.81585 1.25463   1
   3  21   0 3.78139 1.79705   3
   3  21   0 5.04817 0.76758   2
   3  21   0 4.40949 0.62703   2
   4 -21   0 16.6878 2.20933   3
   4 -21   0 15.5019 2.13866   1
  -4 -21   0 19.3857 1.96325   3
   4  21   0 17.2224 2.07579   1
  -4  21   0 17.9184 1.90333   2
  -4  21   0 20.8956 1.81711   1
   0 -22   0 10.7734 1.56451   3
   0 -22   0 7.15355 1.90522   1
   0 -22   0 5.26946 1.19632   2
   0  22   0 6.09744 1.18475   2
   0  22   0 5.93210 1.71681   3
   0  22   0 5.39717 1.42336   1
   1 -22   0 2.23937 1.39883   3
  -1 -22   0 0.68225 0.97792   2
  -1 -22   0 -1.1396 1.25994   3
  -1 -22   0 0.94613 3.00993   1
   1 -22   0 2.72914 1.72227   1
   1 -22   0 0.95692 1.40052   2
  -1  22   0 0.64606 1.63409   3
  -1  22   0 1.35840 1.25813   1
   1  22   0 -0.0421 1.31394   1
   1  22   0 -0.2105 0.89797   2
   1  22   0 -0.8673 1.50855   3
  -1  22   0 0.17912 1.19548   2
   2 -22   0 6.95172 1.88635   1
   2 -22   0 5.90784 1.37626   3
   2 -22   0 2.75691 1.49044   2
  -2 -22   0 5.63321 1.46972   3
   2  22   0 3.73051 1.08465   2
   2  22   0 6.58469 1.83716   3
  -2  22   0 5.00443 1.42398   2
   2  22   0 4.32463 0.91369   2
  -2  22   0 4.85804 1.27713   1
   2  22   0 4.93643 1.58819   1
   3 -22   0 -0.1392 1.73710   3
   3 -22   0 -2.5431 1.80088   1
  -3 -22   0 -0.5723 1.29160   3
   3  22   0 -0.1509 1.13390   1
  -3  22   0 -0.1213 1.10090   2
  -3  22   0 -1.2631 1.10560   1
   3  22   0 0.17720 0.59167   2
   3  22   0 -0.3606 0.97148   2
   4 -22   0 -3.8472 1.96454   1
   4 -22   0 0.62316 2.05166   3
  -4 -22   0 3.89514 1.62476   3
   4  22   0 -2.5523 1.55550   1
  -4  22   0 3.49683 1.34254   1
  -4  22   0 1.77647 1.95384   2
   0 -23   0 0.27603 1.18227   2
   0 -23   0 2.05434 1.40445   3
   0  23   0 1.79277 1.13698   2
   0  23   0 2.78014 1.38486   1
   1 -23   0 2.65697 1.54780   2
  -1 -23   0 0.23987 1.38090   3
   1 -23   0 3.06079 1.54084   3
   1  23   0 0.96510 0.99975   2
  -1  23   0 0.24498 1.18716   2
  -1  23   0 3.34098 1.41988   1
   1  23   0 2.62368 1.58650   1
   2 -23   0 2.00326 1.72887   3
   2 -23   0 -0.3276 1.70698   2
  -2 -23   0 1.72223 1.49233   3
   2 -23   0 -1.3991 2.07488   1
   2  23   0 0.29168 1.09754   2
   2  23   0 1.44568 0.93427   2
   2  23   0 1.51278 1.57820   1
  -2  23   0 3.06333 1.42223   1
  -2  23   0 1.20907 1.50128   2
  -3 -23   0 1.73411 1.62017   3
   3 -23   0 1.39008 2.09174   1
   3 -23   0 -0.8549 1.88785   3
  -3  23   0 -1.9520 1.62859   2
  -3  23   0 1.85238 1.37892   1
   3  23   0 -2.0364 1.69976   1
   0 -24   0 8.88308 1.57234   2
   0 -24   0 6.90890 1.69939   3
   0  24   0 6.05684 1.65862   1
   0  24   0 9.11660 1.48574   2
   1 -24   0 -1.2536 1.64268   3
   1 -24   0 0.62289 1.50477   2
  -1 -24   0 0.99813 1.52662   3
   1  24   0 0.56919 1.15357   2
  -1  24   0 2.61597 1.55545   1
  -1  24   0 -1.2385 1.28332   2
   1  24   0 -1.0453 1.55874   1
   2 -24   0 0.38931 1.85424   3
  -2 -24   0 0.01822 1.50430   3
   2  24   0 -3.4375 1.22461   1
  -2  24   0 3.09090 1.53401   1
   2  24   0 1.92665 1.04982   2
  -2  24   0 -0.3728 1.47762   2
   3 -24   0 -3.5215 2.01252   3
  -3 -24   0 5.09797 1.70995   3
   3  24   0 0.28614 1.97745   1
  -3  24   0 1.18169 1.86815   2
  -3  24   0 -0.4395 1.54979   1
   0 -25   0 -1.1640 1.59652   2
   0 -25   0 2.02993 1.80674   3
   0  25   0 -2.4390 1.68678   1
   0  25   0 0.94896 1.34421   2
  -1 -25   0 23.8265 2.35933   3
   1 -25   0 21.9415 2.23930   2
   1 -25   0 24.4037 2.46742   3
   1  25   0 23.7790 2.34206   1
  -1  25   0 23.4643 2.09954   2
   1  25   0 22.0211 1.85422   2
  -1  25   0 24.1520 2.36584   1
  -2 -25   0 4.08616 1.85330   3
   2 -25   0 6.87050 2.08897   3
  -2  25   0 4.53612 1.84245   1
  -2  25   0 5.05583 1.66672   2
   2  25   0 5.11275 2.40069   1
   8   0  -1 -1.7774 1.32540   2
  -8   0   1 0.86332 1.17001   2
  -7   0   1 -0.2106 1.57131   3
  -7   0   1 2.50650 0.99699   2
   7   0  -1 -0.6899 0.99438   2
  -6   0   1 0.12953 0.66312   2
   6   0  -1 1.00731 0.76149   2
  -6   0   1 -1.1435 0.87448   3
   5   0  -1 1.66325 0.56937   2
  -5   0   1 1.47819 0.94899   3
   5   0  -1 2.94788 0.78403   3
  -5   0   1 2.95199 0.59396   2
  -4   0   1 -0.3981 0.65749   3
   4   0  -1 -0.6126 0.37609   2
  -4   0   1 0.14386 0.40744   2
  -4   0   1 0.02360 0.17533   1
   4   0  -1 0.19041 0.55285   3
  -3   0   1 128.185 4.49858   1
   3   0  -1 123.641 4.58477   2
  -3   0   1 131.120 4.60686   2
  -3   0   1 122.580 4.74552   3
   3   0  -1 128.338 4.70288   3
  -2   0   1 0.21828 0.19104   1
  -2   0   1 -0.5586 0.35293   3
   2   0  -1 -0.1614 0.25119   3
   2   0  -1 -0.0129 0.22733   2
  -2   0   1 0.19844 0.17901   2
  -1   0   1 1.27030 0.20105   1
  -1   0   1 1.11698 0.15098   2
  -1   0   1 1.47872 0.21106   3
   0   0   1 -0.0301 0.11548   1
   0   0  -1 0.11384 0.05726   3
   0   0   1 -0.0986 0.04677   3
   0   0   1 0.04269 0.18845   2
   0   0  -1 -0.0683 0.15004   2
   0   0  -1 -0.1208 0.17281   1
   1   0   1 94.0150 3.43063   2
  -1   0  -1 92.2598 3.37809   1
  -1   0  -1 93.5646 3.42660   2
   1   0   1 93.2712 3.35873   3
   1   0   1 97.1185 3.38183   1
  -1   0  -1 90.3685 3.35619   3
   2   0   1 -0.1082 0.23177   1
  -2   0  -1 -0.1161 0.27386   1
   2   0   1 -0.1209 0.40301   2
  -2   0  -1 0.14706 0.34970   3
   2   0   1 -0.0262 0.33261   3
  -2   0  -1 0.68301 0.34548   2
   3   0   1 9.04874 0.74248   3
  -3   0  -1 8.55764 0.62414   1
  -3   0  -1 9.95701 0.80823   3
  -3   0  -1 8.34832 0.81549   2
   3   0   1 8.91297 0.55293   1
  -4   0  -1 0.56187 0.68277   3
  -4   0  -1 -0.5521 0.55611   2
   4   0   1 -0.4410 0.54099   3
   4   0   1 -0.4576 0.24983   1
   4   0   1 -0.2864 0.58879   2
   5   0   1 30.9346 1.30371   1
   5   0   1 29.8928 1.22410   1
  -5   0  -1 32.2980 1.81925   2
   5   0   1 32.7457 1.84568   3
  -5   0  -1 28.7774 1.94730   3
   6   0   1 -1.0723 1.10334   2
  -6   0  -1 -1.2819 0.87230   2
  -6   0  -1 -0.7015 1.31926   3
  -7   0  -1 4.57277 1.39847   2
   7   0   1 6.89309 1.55890   2
  -7   0  -1 4.95587 1.77208   3
   8   0   1 -2.8991 1.91196   2
  -8   0  -1 -0.5855 1.53532   2
   8  -1  -1 -1.3198 1.27762   2
  -8  -1   1 -0.7373 1.40799   3
  -8   1   1 3.52658 1.41491   2
   8   1  -1 0.45705 1.22154   2
  -7  -1   1 9.01959 1.83718   3
   7  -1  -1 7.87392 1.14891   2
  -7  -1   1 8.89717 1.18904   2
  -7   1   1 8.12890 1.75965   3
  -7   1   1 7.01623 1.10902   2
   7   1  -1 8.81028 1.14148   2
   6  -1  -1 1.08041 0.75779   2
  -6  -1   1 0.54180 0.65321   2
   6  -1  -1 0.31599 0.96652   3
  -6  -1   1 1.38611 1.21726   3
  -6   1   1 0.43041 1.14338   3
  -6   1   1 -0.5597 0.72573   2
   6   1  -1 0.69771 0.64675   2
   5  -1  -1 6.54507 0.80167   3
  -5  -1   1 6.32377 0.44682   1
  -5  -1   1 4.78038 1.04329   3
  -5  -1   1 6.18201 0.65922   2
   5  -1  -1 5.01136 0.72487   2
  -5   1   1 7.03149 0.74798   2
   5   1  -1 5.89088 0.66866   2
  -5   1   1 5.01511 0.85675   3
  -4  -1   1 -0.2122 0.51878   3
   4  -1  -1 0.21667 0.57515   3
   4  -1  -1 0.92639 0.45652   2
  -4  -1   1 0.30324 0.24852   1
  -4  -1   1 0.58589 0.38960   2
  -4   1   1 0.89404 0.56792   3
  -4   1   1 0.52450 0.42098   2
   4   1  -1 0.66451 0.25393   1
   4   1  -1 0.56113 0.40286   2
  -3  -1   1 39.4304 1.66151   2
  -3  -1   1 43.4054 1.62327   1
   3  -1  -1 44.5395 1.72706   2
   3  -1  -1 42.9361 1.86347   3
  -3  -1   1 44.1719 1.82813   3
  -3   1   1 43.5846 1.56819   1
  -3   1   1 39.0554 1.60202   1
   3   1  -1 45.1382 1.64146   1
  -3   1   1 45.8357 1.74662   2
   3   1  -1 45.0284 1.68565   2
  -3   1   1 43.4074 1.82250   3
   2  -1  -1 326.661 11.5788   2
   2  -1  -1 325.775 11.6396   3
  -2  -1   1 336.285 11.5477   2
  -2  -1   1 332.688 11.5608   1
  -2  -1   1 312.776 11.6312   3
  -2   1   1 332.265 11.5837   2
  -2   1   1 320.477 11.6382   3
   2   1  -1 331.444 11.5456   2
   2   1  -1 328.205 11.5593   1
  -2   1   1 322.634 11.5325   1
  -2   1   1 342.140 11.5366   1
   1  -1  -1 0.24582 0.19117   2
  -1  -1   1 0.41310 0.13746   3
   1  -1  -1 0.40472 0.18665   3
  -1  -1   1 0.19659 0.19226   1
  -1  -1   1 0.68142 0.16837   2
   1  -1  -1 0.53150 0.19409   1
  -1   1   1 0.41298 0.15866   2
   1   1  -1 0.62311 0.20108   1
  -1   1   1 0.47876 0.17839   3
  -1   1   1 0.41807 0.17196   1
   1   1  -1 0.70410 0.21097   3
   0  -1   1 56.8617 2.21647   1
   0  -1  -1 65.2538 2.22859   1
   0   1   1 59.3761 2.22067   2
   1  -1   1 29.9749 1.16066   3
  -1  -1  -1 31.1405 1.22210   2
   1  -1   1 29.1884 1.16622   1
  -1  -1  -1 28.9847 1.14898   3
  -1  -1  -1 30.0273 1.20264   1
   1  -1   1 28.7513 1.21650   2
   1   1   1 29.5985 1.22212   2
   1   1   1 28.4957 1.12925   3
  -1   1  -1 29.2937 1.21101   2
   1   1   1 29.2425 1.17378   1
  -1   1  -1 28.9756 1.16163   3
  -2  -1  -1 86.5343 3.20152   1
   2  -1   1 86.1300 3.25384   3
  -2  -1  -1 85.9906 3.24391   3
   2  -1   1 88.2056 3.17168   1
  -2  -1  -1 87.4646 3.27054   2
   2  -1   1 83.5537 3.29298   2
   2   1   1 88.4895 3.18754   1
  -2   1  -1 89.2911 3.30636   2
  -2   1  -1 88.5091 3.25840   3
   2   1   1 86.9852 3.27194   2
   2   1   1 88.5379 3.23921   3
   3  -1   1 36.9604 1.61149   3
   3  -1   1 35.0825 1.37577   1
  -3  -1  -1 30.0171 1.58300   2
  -3  -1  -1 33.3148 1.61758   3
   3  -1   1 40.8329 1.70887   2
  -3  -1  -1 35.1251 1.45803   1
  -3   1  -1 33.6623 1.66765   2
  -3   1  -1 33.7492 1.63344   3
   3   1   1 37.5572 1.59872   3
   3   1   1 35.7238 1.41524   1
  -4  -1  -1 0.65973 0.65606   3
   4  -1   1 -0.1782 0.60515   3
   4  -1   1 -0.0320 0.32205   1
  -4  -1  -1 0.28062 0.40374   1
  -4  -1  -1 0.12066 0.51417   2
   4  -1   1 0.74493 0.67228   2
   4  -1   1 0.53929 0.23396   1
   4   1   1 -0.2036 0.59588   2
   4   1   1 1.11333 0.59745   3
   4   1   1 -0.1525 0.30312   1
  -4   1  -1 -0.6006 0.69801   3
  -4   1  -1 0.13664 0.57827   2
   5  -1   1 0.61227 0.34307   1
   5  -1   1 1.44410 0.88108   2
  -5  -1  -1 1.46741 0.71571   2
  -5  -1  -1 0.52841 0.93389   3
   5  -1   1 1.96852 0.83608   3
  -5   1  -1 1.28310 1.00449   3
  -5   1  -1 0.84897 0.74512   2
   5   1   1 1.31540 0.34186   1
   5   1   1 1.97132 0.85717   2
   6  -1   1 0.20663 1.09888   2
  -6  -1  -1 -2.4917 1.28052   3
   6  -1   1 -0.4153 1.00921   3
  -6  -1  -1 0.42393 0.90452   2
   6   1   1 -0.0525 1.01605   2
  -6   1  -1 -0.3195 1.19393   3
   6   1   1 0.52754 0.41313   1
  -6   1  -1 -0.6546 0.98612   2
   6   1   1 0.07728 0.25610   1
  -7  -1  -1 -1.0614 1.21315   2
   7  -1   1 -1.7471 1.35025   2
  -7  -1  -1 -0.5072 1.68277   3
   7   1   1 -0.1405 1.39385   2
  -7   1  -1 1.74106 1.27617   2
  -7   1  -1 -2.4718 1.73683   3
  -8  -1  -1 9.56837 1.74072   2
  -8  -1  -1 7.11156 1.79564   3
   8  -1   1 6.55983 2.20675   2
   8   1   1 9.66404 1.94235   2
  -8   1  -1 8.94550 1.87517   2
  -8  -2   1 4.88849 1.29931   3
   8  -2  -1 1.11639 1.40047   2
  -8  -2   1 4.60419 1.23273   2
  -8   2   1 4.99154 1.40337   2
   8   2  -1 3.92521 1.22487   2
  -7  -2   1 1.69617 1.66134   3
  -7  -2   1 0.86049 1.16158   3
   7  -2  -1 1.14119 1.28864   3
   7  -2  -1 1.74561 1.07140   2
  -7  -2   1 1.44933 0.93456   2
  -7   2   1 1.24252 1.64498   3
  -7   2   1 2.01146 1.04064   2
   7   2  -1 2.23259 0.94544   2
  -6  -2   1 2.64781 0.73554   2
  -6  -2   1 -0.6670 1.20021   3
  -6  -2   1 1.10029 0.32817   1
   6  -2  -1 2.27156 0.85370   2
   6  -2  -1 2.22556 1.01388   3
  -6   2   1 1.86002 1.24723   3
  -6   2   1 1.38080 0.77593   2
   6   2  -1 1.09576 0.69691   2
  -5  -2   1 62.4254 2.58358   2
  -5  -2   1 62.1082 2.40016   1
  -5  -2   1 64.3159 2.81891   3
   5  -2  -1 65.2794 2.66535   2
   5  -2  -1 63.3722 2.86168   3
  -5   2   1 62.6507 2.91731   3
  -5   2   1 68.4265 2.73208   2
   5   2  -1 65.3022 2.41282   1
   5   2  -1 65.5257 2.55581   2
   4  -2  -1 49.0989 2.01894   2
  -4  -2   1 49.9334 2.21677   3
   4  -2  -1 46.2080 2.15875   3
  -4  -2   1 50.3886 1.93816   2
  -4  -2   1 48.6922 1.84647   1
   4   2  -1 47.3329 1.85432   1
  -4   2   1 47.1853 2.22627   3
   4   2  -1 49.7358 1.90831   2
  -4   2   1 44.9389 2.01244   2
  -3  -2   1 132.963 5.14169   3
  -3  -2   1 140.402 4.96398   1
  -3  -2   1 149.049 4.97824   2
   3  -2  -1 132.735 5.10764   3
   3  -2  -1 139.903 5.04570   2
  -3   2   1 147.351 5.15432   3
  -3   2   1 136.957 5.05136   2
   3   2  -1 136.541 4.95541   2
  -3   2   1 138.073 4.88485   1
   3   2  -1 134.581 4.97250   1
  -3   2   1 136.558 4.88739   1
   2  -2  -1 2340.37 81.0232   1
   2  -2  -1 2275.88 81.2292   2
  -2  -2   1 2359.68 81.3746   3
  -2  -2   1 2281.53 80.9346   2
   2  -2  -1 2360.19 81.2340   3
   2   2  -1 2278.87 80.9372   2
  -2   2   1 2290.39 81.2095   2
   2   2  -1 2310.26 81.2058   1
  -2   2   1 2325.23 80.9633   1
  -2   2   1 2275.13 80.9617   3
  -1  -2   1 6.29845 0.45410   1
  -1  -2   1 6.17613 0.41788   3
   1  -2  -1 6.81084 0.43042   2
   1  -2  -1 7.41947 0.45863   1
   1  -2  -1 6.60723 0.41291   3
  -1  -2   1 7.10981 0.37187   2
   1   2  -1 7.24428 0.39895   3
   1   2  -1 7.56172 0.45577   1
  -1   2   1 5.91765 0.41460   3
  -1   2   1 6.28712 0.36384   2
  -1   2   1 6.46873 0.40298   1
   0  -2  -1 780.514 26.0324   3
   0  -2   1 731.223 26.0121   1
   0  -2  -1 763.773 26.1498   2
   0  -2   1 710.872 25.9755   3
   0  -2  -1 709.290 26.0141   1
   0  -2   1 719.175 26.0122   2
   0   2  -1 735.052 26.0156   2
   0   2  -1 756.506 26.0163   1
   0   2   1 757.723 26.0454   3
   0   2   1 740.643 26.0913   1
   0   2  -1 743.853 26.1435   3
   0   2   1 759.723 26.0888   2
  -1  -2  -1 7.05844 0.44728   3
  -1  -2  -1 7.55092 0.53538   2
  -1  -2  -1 6.48706 0.40559   3
   1  -2   1 7.21457 0.62063   2
  -1  -2  -1 7.29233 0.52297   1
   1  -2   1 7.20014 0.46982   3
   1  -2   1 7.18696 0.50694   1
   1   2   1 6.87331 0.48598   1
  -1   2  -1 7.17036 0.59747   2
  -1   2  -1 7.23775 0.49611   3
   1   2   1 6.16678 0.52830   2
  -2  -2  -1 1.02065 0.35178   2
   2  -2   1 1.20287 0.47233   2
   2  -2   1 0.68919 0.25172   1
   2  -2   1 0.33651 0.35512   3
  -2  -2  -1 0.50777 0.36593   3
  -2  -2  -1 1.19242 0.34942   1
   2  -2   1 0.85038 0.28667   1
   2   2   1 1.01259 0.39218   2
  -2   2  -1 1.12576 0.41814   3
  -2   2  -1 0.85025 0.43200   2
   2   2   1 1.04695 0.29540   1
  -3  -2  -1 114.183 4.52810   2
   3  -2   1 123.067 4.60170   2
   3  -2   1 124.811 4.38071   1
  -3  -2  -1 123.664 4.46535   1
   3  -2   1 121.672 4.38740   1
  -3  -2  -1 124.757 4.57503   3
   3  -2   1 123.711 4.58540   3
  -3   2  -1 122.189 4.58073   3
  -3   2  -1 122.095 4.62736   2
   3   2   1 120.410 4.42866   1
   3   2   1 121.910 4.53456   2
   4  -2   1 0.52694 0.21909   1
   4  -2   1 0.12036 0.72017   2
   4  -2   1 0.11747 0.57442   3
  -4  -2  -1 0.38635 0.50344   2
  -4  -2  -1 0.16630 0.42961   1
   4  -2   1 0.30883 0.29041   1
  -4  -2  -1 -0.1675 0.68647   3
   4   2   1 0.24041 0.32417   1
  -4   2  -1 0.01813 0.61013   2
   4   2   1 -0.8022 0.56364   2
  -4   2  -1 0.26423 0.71810   3
   5  -2   1 5.64856 0.95039   3
  -5  -2  -1 2.89231 1.00235   3
  -5  -2  -1 4.11290 0.77118   2
  -5  -2  -1 3.10555 0.57555   1
   5  -2   1 2.74788 0.99109   2
  -5   2  -1 3.82433 0.99430   3
   5   2   1 2.50580 0.42274   1
   5   2   1 2.96601 0.81019   2
  -5   2  -1 4.53527 0.89552   2
   6  -2   1 1.52049 1.14518   3
   6  -2   1 1.20442 1.21779   2
  -6  -2  -1 0.26207 1.32138   3
  -6  -2  -1 1.84069 0.97314   2
  -6   2  -1 2.16147 1.27177   3
   6   2   1 1.23413 0.39758   1
   6   2   1 2.62667 1.09700   2
  -7  -2  -1 30.5099 2.50865   3
  -7  -2  -1 27.7346 2.47426   2
  -7  -2  -1 29.6407 2.24816   3
   7  -2   1 31.4023 2.50717   2
   7  -2   1 29.3116 2.47686   3
  -7   2  -1 25.9796 2.46780   3
   7   2   1 29.6102 2.36063   2
  -7   2  -1 31.2918 2.32149   2
  -8  -2  -1 5.11470 1.55519   2
   8  -2   1 4.15271 2.04345   2
  -8  -2  -1 3.59910 1.65897   3
  -8   2  -1 4.88569 1.83668   2
   8   2   1 5.16271 1.86588   2
   8  -3  -1 0.01955 1.55233   2
  -8  -3   1 3.44464 1.53123   3
  -8  -3   1 3.60486 1.11562   2
  -8   3   1 4.27726 1.43386   2
   8   3  -1 -0.0474 1.14626   2
   7  -3  -1 -1.8002 1.15972   2
  -7  -3   1 0.42418 0.23177   1
  -7  -3   1 1.52294 1.22176   3
   7  -3  -1 -0.0051 0.97553   3
  -7  -3   1 0.65739 1.63025   3
  -7  -3   1 0.22959 0.77481   2
  -7   3   1 0.34531 1.59198   3
   7   3  -1 -0.4413 0.84846   2
  -7   3   1 -0.1160 1.02306   2
  -6  -3   1 1.91085 0.68904   2
   6  -3  -1 2.96973 0.91915   2
  -6  -3   1 2.69487 1.27290   3
   6  -3  -1 2.56580 0.82306   3
  -6  -3   1 1.30164 0.44829   1
  -6  -3   1 2.43144 0.94992   3
  -6   3   1 3.08194 1.26210   3
   6   3  -1 1.76168 0.40855   1
   6   3  -1 3.65259 0.69573   2
  -6   3   1 1.16185 0.81018   2
  -5  -3   1 95.7343 3.63297   1
  -5  -3   1 99.5630 3.94729   3
   5  -3  -1 99.7951 3.86430   2
  -5  -3   1 98.6134 3.73546   2
  -5  -3   1 98.6330 4.07737   3
   5  -3  -1 101.108 4.02166   3
   5   3  -1 96.8964 3.68954   2
   5   3  -1 101.715 3.64876   1
  -5   3   1 96.7898 4.08208   3
  -5   3   1 99.0660 3.87542   2
  -4  -3   1 3.50130 0.43120   2
   4  -3  -1 2.40421 0.67657   3
  -4  -3   1 3.32658 0.41831   1
  -4  -3   1 3.08208 0.77966   3
  -4  -3   1 2.93335 0.64741   3
   4  -3  -1 3.17826 0.60905   2
   4   3  -1 3.48294 0.41193   2
  -4   3   1 3.95864 0.65535   3
  -4   3   1 3.20486 0.59728   2
   4   3  -1 3.11737 0.40876   1
  -3  -3   1 0.10962 0.30533   1
  -3  -3   1 0.31645 0.43704   3
   3  -3  -1 0.34590 0.41495   2
  -3  -3   1 -0.0304 0.21113   2
   3  -3  -1 -0.1846 0.35688   3
  -3  -3   1 0.01535 0.54788   3
   3   3  -1 -0.0719 0.22040   2
  -3   3   1 0.47652 0.35584   2
  -3   3   1 0.03502 0.51969   3
   3   3  -1 -0.0232 0.28621   1
   2  -3  -1 1208.64 43.0050   3
  -2  -3   1 1229.55 42.9915   3
   2  -3  -1 1214.14 43.1564   2
   2  -3  -1 1274.51 43.1711   1
  -2  -3   1 1234.97 43.1541   1
   2   3  -1 1237.44 42.9984   3
  -2   3   1 1244.58 43.1079   1
  -2   3   1 1212.27 43.0837   2
   2   3  -1 1184.76 43.1158   1
  -2   3   1 1227.25 43.0032   3
   1  -3  -1 6.71734 0.44402   3
  -1  -3   1 6.63907 0.39699   3
   1  -3  -1 6.39657 0.46367   2
  -1  -3   1 5.65291 0.35127   2
   1  -3  -1 6.16926 0.45795   1
  -1  -3   1 6.24883 0.49917   1
   1   3  -1 6.46616 0.48661   3
   1   3  -1 6.09619 0.41442   1
  -1   3   1 7.04636 0.41101   1
  -1   3   1 6.39486 0.45403   3
  -1   3   1 5.33342 0.42767   2
   0  -3  -1 811.153 29.2596   3
   0  -3   1 839.737 29.4003   3
   0  -3  -1 857.756 29.3132   1
   0  -3   1 831.501 29.3025   1
   0  -3   1 854.397 29.3022   2
   0   3   1 844.897 29.3857   3
   0   3  -1 816.569 29.3978   3
   0   3  -1 876.752 29.4017   2
   0   3   1 817.092 29.2908   2
   0   3  -1 810.485 29.3018   1
   0   3   1 837.295 29.3067   1
  -1  -3  -1 25.2158 1.12464   1
   1  -3   1 26.1658 1.09901   3
  -1  -3  -1 27.5989 1.08502   2
   1  -3   1 25.3655 1.12439   2
   1  -3   1 24.9393 1.06801   1
  -1  -3  -1 26.1829 1.02645   3
  -1   3  -1 26.8249 1.07043   1
   1   3   1 25.3578 1.09577   1
  -1   3  -1 25.7008 1.10517   3
   1   3   1 25.5968 1.23191   3
  -1   3  -1 26.8946 1.13098   2
   1   3   1 24.8503 1.11239   2
   2  -3   1 130.670 4.81854   3
  -2  -3  -1 131.977 4.77683   3
  -2  -3  -1 132.948 4.79409   2
   2  -3   1 129.374 4.84864   2
  -2  -3  -1 132.031 4.79717   1
   2  -3   1 132.067 4.72900   1
  -2  -3  -1 129.573 4.79533   3
  -2   3  -1 133.791 4.83199   3
   2   3   1 132.469 4.80083   2
   2   3   1 133.351 4.77492   1
  -2   3  -1 131.385 4.88009   2
   3  -3   1 182.996 6.55706   1
  -3  -3  -1 186.558 6.65571   1
  -3  -3  -1 188.969 6.74588   3
   3  -3   1 182.020 6.75599   3
   3  -3   1 180.836 6.74924   2
  -3  -3  -1 193.308 6.71294   2
   3  -3   1 180.846 6.55585   1
  -3   3  -1 184.880 6.75293   3
   3   3   1 184.144 6.62321   1
  -3   3  -1 187.054 6.80774   2
   3   3   1 177.679 6.67847   2
   4  -3   1 -0.4356 0.26442   1
  -4  -3  -1 0.71031 0.54859   2
   4  -3   1 0.02289 0.20967   1
   4  -3   1 -1.0450 0.71480   2
  -4  -3  -1 -0.5968 0.69432   3
   4  -3   1 0.33167 0.58897   3
  -4  -3  -1 0.27984 0.47658   1
   4   3   1 0.08128 0.55382   2
   4   3   1 0.26607 0.34301   1
  -4   3  -1 1.33997 0.67158   2
  -4   3  -1 0.59267 0.73366   3
  -5  -3  -1 0.16246 0.62283   2
  -5  -3  -1 -0.1931 0.54881   1
  -5  -3  -1 0.04675 0.95623   3
   5  -3   1 0.29901 0.91047   2
   5  -3   1 -0.2619 0.81568   3
   5   3   1 -0.1099 0.71071   2
   5   3   1 0.57042 0.41929   1
  -5   3  -1 -0.0733 0.85766   2
  -5   3  -1 -0.0267 0.97226   3
  -6  -3  -1 10.4056 1.19871   3
   6  -3   1 9.19782 1.35911   3
  -6  -3  -1 8.55292 1.06786   2
  -6  -3  -1 9.33653 0.83366   1
   6  -3   1 10.5729 1.47571   2
  -6  -3  -1 10.2953 1.58354   3
  -6   3  -1 11.1340 1.30461   2
   6   3   1 8.96566 0.69841   1
   6   3   1 10.5997 1.26483   2
  -6   3  -1 9.15076 1.51013   3
   7  -3   1 28.6728 2.20252   3
  -7  -3  -1 28.0508 2.20599   3
   7  -3   1 27.0180 2.26457   2
  -7  -3  -1 28.7442 2.15669   2
  -7  -3  -1 27.5320 2.47086   3
  -7   3  -1 25.2364 2.47536   3
   7   3   1 30.2599 2.23882   2
   7   3   1 26.9173 1.21791   1
  -7   3  -1 33.3782 2.41216   2
  -8  -3  -1 11.4496 1.91382   3
   8  -4  -1 -2.2590 1.62997   2
   8  -4  -1 -1.4247 1.67353   3
  -8  -4   1 -0.5069 1.46432   3
  -8  -4   1 0.37550 1.08704   2
   8   4  -1 0.61660 1.09738   2
  -8   4   1 -2.4822 1.37171   2
  -7  -4   1 6.99428 0.95632   2
   7  -4  -1 4.87589 1.36939   3
  -7  -4   1 6.03056 1.40270   3
   7  -4  -1 4.38033 1.32422   2
  -7  -4   1 4.72735 0.60232   1
  -7  -4   1 6.71043 1.34316   3
  -7   4   1 2.83562 1.69631   3
  -7   4   1 3.94971 1.15390   2
   7   4  -1 5.08842 0.56811   1
   7   4  -1 4.54489 0.87154   2
  -6  -4   1 26.7664 1.44010   2
  -6  -4   1 26.7460 1.33290   1
  -6  -4   1 25.6957 2.20223   3
   6  -4  -1 27.0997 1.78723   2
   6  -4  -1 29.3359 1.76605   3
  -6  -4   1 23.4134 1.74820   3
   6   4  -1 28.4364 1.43111   2
   6   4  -1 27.2583 1.28447   1
  -6   4   1 26.2569 1.72331   2
  -6   4   1 26.0341 1.86157   3
   5  -4  -1 59.4486 2.69805   3
  -5  -4   1 55.8793 2.57387   3
  -5  -4   1 60.2005 2.33066   2
  -5  -4   1 53.7185 2.74039   3
  -5  -4   1 59.9211 2.31954   1
  -5   4   1 62.8244 2.56581   2
   5   4  -1 56.2618 2.28204   2
  -5   4   1 58.4794 2.76888   3
   5   4  -1 58.8351 2.31466   1
   4  -4  -1 86.3224 3.54391   3
  -4  -4   1 87.1118 3.29475   1
  -4  -4   1 87.1318 3.47771   3
  -4  -4   1 87.9522 3.26030   2
   4  -4  -1 91.1119 3.44518   2
  -4  -4   1 87.5476 3.56831   3
  -4   4   1 84.7350 3.43872   2
  -4   4   1 90.3232 3.56589   3
   4   4  -1 90.3681 3.31240   1
   4   4  -1 90.4787 3.23128   2
  -3  -4   1 28.9305 1.37645   3
   3  -4  -1 28.3382 1.14130   1
  -3  -4   1 28.3736 1.11971   2
   3  -4  -1 29.7702 1.45330   3
   3  -4  -1 28.2648 1.34800   2
  -3  -4   1 28.6798 1.26066   1
  -3   4   1 30.6166 1.10711   1
  -3   4   1 27.3897 1.27694   2
  -3   4   1 29.9131 1.47916   3
   3   4  -1 28.4814 1.10579   2
   3   4  -1 29.6818 1.26523   1
   2  -4  -1 7.79686 0.61400   2
  -2  -4   1 7.59307 0.30381   2
   2  -4  -1 6.36130 0.58059   3
  -2  -4   1 6.98847 0.32104   2
   2  -4  -1 7.25529 0.51360   1
  -2  -4   1 7.02017 0.56413   3
  -2  -4   1 7.15120 0.56057   1
  -2   4   1 6.40855 0.42263   1
   2   4  -1 6.16939 0.52781   1
  -2   4   1 7.03163 0.49097   2
   2   4  -1 6.40262 0.57333   3
  -2   4   1 6.98062 0.60529   3
  -1  -4   1 29.8602 1.33140   2
   1  -4  -1 30.3774 1.28162   1
  -1  -4   1 32.0353 1.29073   3
   1  -4  -1 31.8899 1.28783   2
  -1  -4   1 29.7322 1.31030   1
   1  -4  -1 33.2203 1.28951   3
  -1   4   1 33.3635 1.28320   3
   1   4  -1 30.9141 1.26741   3
  -1   4   1 33.1284 1.26793   1
  -1   4   1 31.9654 1.27814   2
   1   4  -1 32.5775 1.20835   2
   1   4  -1 32.0748 1.30910   1
   0  -4   1 102.891 3.92516   1
   0  -4  -1 108.979 3.94426   1
   0  -4   1 106.700 3.90249   3
   0  -4   1 103.839 3.91379   2
   0  -4  -1 110.039 3.86826   3
   0   4  -1 108.781 3.91090   3
   0   4  -1 116.870 3.93329   2
   0   4   1 110.657 3.93829   1
   0   4   1 107.416 3.86234   3
   0   4  -1 105.302 3.93213   1
   0   4   1 109.113 3.88869   2
  -1  -4  -1 4.75215 0.40829   3
   1  -4   1 5.40627 0.44318   1
  -1  -4  -1 5.71831 0.48979   1
   1  -4   1 5.35418 0.46036   3
   1  -4   1 5.34331 0.55116   2
  -1  -4  -1 5.13257 0.43090   2
  -1   4  -1 5.46195 0.44996   3
   1   4   1 5.89897 0.45958   2
   1   4   1 5.15686 0.43718   3
  -1   4  -1 5.41737 0.47675   2
  -1   4  -1 5.22769 0.42169   1
   1   4   1 5.42524 0.46400   1
   2  -4   1 3.36242 0.38425   1
   2  -4   1 4.52297 0.59981   2
  -2  -4  -1 3.34113 0.40819   3
   2  -4   1 3.08077 0.43107   3
  -2  -4  -1 4.71863 0.45053   2
  -2  -4  -1 3.39522 0.47426   1
   2   4   1 4.71829 0.45377   1
   2   4   1 3.88742 0.48109   2
  -2   4  -1 4.05412 0.38779   1
  -2   4  -1 3.33669 0.54832   3
  -2   4  -1 3.84974 0.58074   2
   3  -4   1 166.630 6.32444   2
   3  -4   1 167.822 6.10127   1
  -3  -4  -1 173.648 6.22078   2
   3  -4   1 174.329 6.09371   1
  -3  -4  -1 170.080 6.27073   3
  -3  -4  -1 169.343 6.22522   3
   3  -4   1 169.820 6.28589   3
  -3  -4  -1 173.899 6.21564   1
  -3   4  -1 170.187 6.35155   2
   3   4   1 175.802 6.22063   2
  -3   4  -1 167.233 6.30191   3
   3   4   1 171.854 6.18145   1
  -4  -4  -1 18.8755 1.15422   1
   4  -4   1 19.0367 0.83873   1
  -4  -4  -1 20.7312 1.25638   3
  -4  -4  -1 21.5872 1.42598   3
  -4  -4  -1 20.4677 1.18020   2
   4  -4   1 20.4019 1.35063   3
   4  -4   1 19.3346 0.85726   1
  -4   4  -1 20.4020 1.38544   2
   4   4   1 17.7590 1.23222   2
  -4   4  -1 20.1769 1.44575   3
   4   4   1 21.5337 1.05768   1
   5  -4   1 3.23217 0.82295   2
  -5  -4  -1 3.29277 0.77337   2
  -5  -4  -1 3.19096 0.84609   3
   5  -4   1 1.70863 0.87732   3
  -5  -4  -1 2.70961 0.66906   1
  -5  -4  -1 2.81442 1.04451   3
   5   4   1 3.17044 0.83201   2
  -5   4  -1 5.62341 1.04029   2
   5   4   1 1.65944 0.50869   1
  -5   4  -1 3.03033 1.05860   3
  -6  -4  -1 38.2826 2.59772   3
   6  -4   1 37.5663 2.41927   2
  -6  -4  -1 43.4291 2.02360   2
   6  -4   1 37.3890 2.38230   3
  -6  -4  -1 37.7738 1.85167   1
  -6  -4  -1 39.0866 2.15820   3
  -6   4  -1 39.5266 2.64401   3
   6   4   1 35.9006 1.66901   1
  -6   4  -1 35.9589 2.32522   2
   6   4   1 29.4713 2.31853   2
   7  -4   1 61.1879 3.62166   2
  -7  -4  -1 62.2363 3.81538   3
  -7  -4  -1 71.9557 3.24190   2
  -7  -4  -1 71.0586 3.49191   3
   7  -4   1 75.8910 3.64548   3
  -7   4  -1 69.6811 3.57959   2
  -7   4  -1 61.5862 3.94074   3
   7   4   1 66.7286 2.66242   1
   7   4   1 70.0673 3.25959   2
   8  -5  -1 6.56022 1.87535   2
  -8  -5   1 7.59468 0.81516   1
  -8  -5   1 6.89344 1.14430   2
   8  -5  -1 8.72178 2.01793   3
  -8  -5   1 7.40795 1.66678   3
  -8   5   1 8.63917 1.67760   2
  -7  -5   1 2.66249 1.76217   3
  -7  -5   1 2.15055 0.68640   1
  -7  -5   1 2.18310 0.79812   2
   7  -5  -1 2.55191 1.23456   2
   7  -5  -1 0.95253 1.37734   3
  -7  -5   1 1.12521 1.17046   3
  -7   5   1 0.84825 1.12564   2
   7   5  -1 3.09524 0.77723   2
  -7   5   1 2.18484 1.65476   3
   7   5  -1 2.07828 0.57620   1
  -6  -5   1 4.98101 0.69454   2
   6  -5  -1 4.11892 0.91602   3
  -6  -5   1 6.70628 1.39548   3
  -6  -5   1 5.04122 0.99273   3
  -6  -5   1 4.94768 0.69365   1
   6  -5  -1 4.81584 1.08722   2
   6   5  -1 6.38578 0.66157   1
   6   5  -1 4.53611 0.63405   2
  -6   5   1 2.65921 1.31400   3
  -6   5   1 6.89912 1.08438   2
  -5  -5   1 4.52531 1.11070   3
   5  -5  -1 5.05647 0.85407   2
  -5  -5   1 4.05578 0.59849   1
  -5  -5   1 3.73840 0.80342   3
   5  -5  -1 3.10546 0.75787   3
  -5  -5   1 4.50556 0.54079   2
  -5   5   1 3.60639 0.85277   3
   5   5  -1 4.68521 0.48367   2
   5   5  -1 5.65073 0.79658   1
  -5   5   1 4.33766 0.81374   2
   4  -5  -1 16.1982 1.25156   3
  -4  -5   1 18.4489 0.82619   2
  -4  -5   1 18.4798 1.36624   3
   4  -5  -1 19.1720 1.18393   2
  -4  -5   1 17.8293 1.00377   1
  -4  -5   1 16.5583 1.15362   3
   4   5  -1 17.5740 0.96407   1
  -4   5   1 15.7219 1.33169   3
  -4   5   1 16.3109 1.12254   2
   4   5  -1 16.3452 0.77625   2
  -3  -5   1 0.12103 0.36371   1
   3  -5  -1 0.06450 0.35475   2
   3  -5  -1 0.30953 0.40241   3
  -3  -5   1 0.60522 0.46755   3
   3  -5  -1 0.01376 0.28109   1
  -3   5   1 0.11539 0.32390   2
  -3   5   1 0.13287 0.20642   1
  -3   5   1 0.80569 0.58335   3
   3   5  -1 0.13171 0.37858   1
   3   5  -1 0.24530 0.14355   2
   2  -5  -1 255.915 9.23441   3
   2  -5  -1 256.025 9.14287   1
  -2  -5   1 257.463 9.21143   3
   2  -5  -1 251.922 9.20145   2
  -2  -5   1 262.621 9.19390   1
   2   5  -1 272.761 9.20713   1
   2   5  -1 256.005 9.22201   3
  -2   5   1 259.168 9.21096   2
  -2   5   1 259.914 9.13132   1
  -2   5   1 248.706 9.22622   3
  -1  -5   1 50.4768 1.92198   1
  -1  -5   1 48.7027 1.78677   2
   1  -5  -1 48.7906 1.87917   3
   1  -5  -1 46.7083 1.87727   2
  -1  -5   1 48.2541 1.88917   3
   1  -5  -1 47.9207 1.88126   1
   1   5  -1 50.6019 1.79784   2
   1   5  -1 49.2298 1.90732   1
  -1   5   1 48.4653 1.86545   1
  -1   5   1 48.9116 1.85313   2
  -1   5   1 46.8770 1.87493   3
   1   5  -1 47.8198 1.89665   3
   0  -5  -1 0.56623 0.28436   1
   0  -5   1 0.33884 0.33949   1
   0  -5  -1 0.33905 0.22365   3
   0  -5   1 0.16074 0.29188   2
   0  -5   1 0.63817 0.30273   3
   0   5   1 0.50686 0.22951   2
   0   5  -1 0.16195 0.31423   3
   0   5  -1 0.39337 0.24233   1
   0   5   1 0.49923 0.25671   1
   0   5   1 0.63911 0.25359   3
   0   5  -1 0.75142 0.30841   2
   1  -5   1 1.63677 0.44113   2
  -1  -5  -1 1.86110 0.29137   2
  -1  -5  -1 2.55479 0.29065   3
   1  -5   1 1.91360 0.36848   1
   1  -5   1 2.05539 0.32915   3
  -1  -5  -1 2.47352 0.37283   1
  -1   5  -1 1.97131 0.35597   1
   1   5   1 2.04355 0.33359   3
   1   5   1 1.97487 0.35252   2
  -1   5  -1 2.16302 0.41661   3
   1   5   1 1.86529 0.38294   1
  -1   5  -1 1.82800 0.35795   2
  -2  -5  -1 110.877 3.95426   1
   2  -5   1 103.004 4.01121   2
  -2  -5  -1 108.745 3.88241   2
   2  -5   1 103.704 3.85332   1
   2  -5   1 103.582 3.97117   3
  -2  -5  -1 106.168 3.89324   3
   2   5   1 108.990 3.89278   2
  -2   5  -1 103.564 3.94657   3
  -2   5  -1 106.512 4.00411   2
   2   5   1 102.611 3.91483   1
  -2   5  -1 106.798 3.86988   1
   3  -5   1 16.1006 1.19644   2
  -3  -5  -1 13.5368 0.91636   3
  -3  -5  -1 15.9046 0.90683   2
  -3  -5  -1 17.2201 0.99488   1
   3  -5   1 14.9564 0.80935   1
  -3  -5  -1 15.3429 1.15117   3
   3  -5   1 14.6922 0.95688   3
   3   5   1 17.0606 0.98286   2
  -3   5  -1 15.2821 1.15985   2
  -3   5  -1 15.1384 1.16970   3
   3   5   1 15.8617 0.88955   1
  -4  -5  -1 7.33355 0.77722   3
  -4  -5  -1 8.01374 0.78396   1
   4  -5   1 7.75580 0.92337   3
   4  -5   1 8.86305 0.89945   2
  -4  -5  -1 8.46735 0.76608   2
  -4  -5  -1 7.92998 0.98360   3
   4  -5   1 7.53214 0.52338   1
   4  -5   1 7.56236 0.55246   1
  -4   5  -1 8.62705 1.02629   3
  -4   5  -1 8.58533 0.97332   2
   4   5   1 8.67068 0.79499   2
   4   5   1 9.07674 0.77013   1
  -5  -5  -1 12.4615 1.32546   3
  -5  -5  -1 12.4017 1.12564   3
   5  -5   1 12.3572 1.31002   2
   5  -5   1 12.5790 1.14845   3
  -5  -5  -1 11.7747 1.01111   2
  -5  -5  -1 11.7100 0.98146   1
  -5   5  -1 11.8289 1.31103   2
   5   5   1 11.6723 0.99588   2
  -5   5  -1 11.7236 1.36848   3
   5   5   1 11.6987 0.97431   1
   6  -5   1 80.3232 3.65177   3
  -6  -5  -1 78.8273 3.43567   3
   6  -5   1 77.3395 3.65415   2
  -6  -5  -1 73.8554 3.73030   3
  -6  -5  -1 77.9425 3.33739   2
  -6  -5  -1 78.0897 3.22160   1
  -6   5  -1 77.0563 3.69091   2
  -6   5  -1 80.5502 3.83048   3
   6   5   1 78.2483 3.34415   2
   6   5   1 78.4393 3.08116   1
  -7  -5  -1 -0.0576 1.13877   2
   7  -5   1 1.84190 1.68159   2
  -7  -5  -1 -0.7422 1.71296   3
  -7  -5  -1 0.15272 1.27578   3
   7  -5   1 0.16691 1.49486   3
  -7  -5  -1 1.42260 0.87479   1
   7   5   1 1.04079 1.23105   2
  -7   5  -1 1.44509 1.49358   2
  -7   5  -1 -0.7563 1.84661   3
   7   5   1 1.62103 0.65667   1
  -8  -6   1 35.2343 2.76147   3
   8  -6  -1 27.1636 2.54326   2
   8  -6  -1 39.7287 3.11624   3
  -8  -6   1 35.5721 2.00315   2
  -8   6   1 31.4398 2.69612   2
   8   6  -1 30.8298 2.00166   2
  -7  -6   1 37.0617 3.12874   3
   7  -6  -1 43.8481 2.79269   3
  -7  -6   1 42.5113 2.46603   3
  -7  -6   1 36.7586 1.94851   1
   7  -6  -1 37.1600 2.55693   2
  -7  -6   1 39.2905 1.90805   2
   7   6  -1 37.8468 1.84481   2
  -7   6   1 37.7642 2.45180   2
  -7   6   1 36.1052 3.03241   3
   7   6  -1 41.1695 1.86855   1
  -6  -6   1 0.01505 1.33942   3
   6  -6  -1 -1.1258 0.77285   3
  -6  -6   1 1.06769 0.66809   1
  -6  -6   1 -0.6377 0.51626   2
   6  -6  -1 -0.0747 0.97201   2
  -6  -6   1 0.56697 0.88402   3
   6   6  -1 0.79421 0.58492   1
   6   6  -1 0.10178 0.47378   2
  -6   6   1 -1.5521 1.22453   3
  -5  -6   1 5.30711 0.88157   3
   5  -6  -1 5.46224 0.85652   3
  -5  -6   1 5.78622 0.51147   2
  -5  -6   1 3.80488 1.10102   3
  -5  -6   1 5.43543 0.70026   1
   5  -6  -1 4.98873 0.76927   2
   5   6  -1 4.64467 0.43985   2
   5   6  -1 5.57513 0.63051   1
  -5   6   1 5.95776 0.88947   2
  -5   6   1 6.31935 1.13407   3
   4  -6  -1 12.8458 1.07456   3
  -4  -6   1 11.1471 0.87258   1
  -4  -6   1 11.4194 0.96464   3
   4  -6  -1 11.3049 0.91509   2
  -4  -6   1 13.9659 0.62376   2
   4  -6  -1 13.0595 0.66976   1
   4   6  -1 13.2601 0.88924   1
   4   6  -1 12.7775 0.59137   2
  -4   6   1 11.3562 1.22398   3
  -4   6   1 12.6181 1.04727   2
  -4   6   1 13.2476 0.59337   1
   3  -6  -1 0.30553 0.33827   1
  -3  -6   1 0.80243 0.50539   3
   3  -6  -1 0.60489 0.54859   3
  -3  -6   1 0.21771 0.48377   1
   3  -6  -1 0.27618 0.53190   2
  -3   6   1 0.74913 0.47415   2
   3   6  -1 0.88566 0.47102   3
   3   6  -1 0.01556 0.39020   1
  -3   6   1 0.84610 0.25603   1
  -3   6   1 0.94332 0.48344   3
  -2  -6   1 19.9776 1.04533   1
  -2  -6   1 19.4029 0.97109   3
   2  -6  -1 20.6168 0.97207   1
   2  -6  -1 19.4066 1.04531   2
   2  -6  -1 19.4792 1.06130   3
   2   6  -1 20.7071 1.02346   1
  -2   6   1 22.0187 0.92984   1
  -2   6   1 19.7566 1.02097   2
  -2   6   1 21.0643 1.10694   3
   2   6  -1 19.8465 1.08283   3
   1  -6  -1 56.1851 2.17559   3
   1  -6  -1 55.9171 2.16987   2
  -1  -6   1 55.6214 2.18682   3
   1  -6  -1 56.8903 2.18815   1
  -1  -6   1 58.7570 2.22267   1
  -1  -6   1 58.5293 2.07865   2
   1   6  -1 53.2041 2.17348   1
   1   6  -1 53.4674 2.19002   3
  -1   6   1 57.0259 2.14798   2
   1   6  -1 56.8824 2.08427   2
  -1   6   1 58.9508 2.17133   1
  -1   6   1 55.8082 2.17720   3
   0  -6  -1 9.35260 0.71051   1
   0  -6  -1 9.59568 0.54724   3
   0  -6   1 8.80024 0.67369   1
   0  -6   1 8.05697 0.60209   2
   0  -6   1 8.95072 0.55236   3
   0   6  -1 9.14346 0.57176   3
   0   6   1 9.76251 0.66309   1
   0   6  -1 7.37792 0.58078   2
   0   6   1 8.07324 0.54968   3
   0   6   1 8.75650 0.51905   2
   0   6  -1 8.35349 0.63779   1
   1  -6   1 182.088 6.65601   1
   1  -6   1 186.794 6.69585   3
  -1  -6  -1 188.267 6.70933   1
   1  -6   1 173.567 6.69846   2
  -1  -6  -1 185.825 6.62684   3
  -1   6  -1 185.837 6.72370   2
   1   6   1 185.971 6.63369   2
   1   6   1 194.071 6.70449   1
  -1   6  -1 186.835 6.68342   3
   1   6   1 188.623 6.63389   3
  -1   6  -1 182.958 6.66472   1
  -2  -6  -1 147.034 5.14264   2
   2  -6   1 142.482 5.24352   3
   2  -6   1 138.937 5.28837   2
   2  -6   1 142.938 5.14629   1
  -2  -6  -1 139.872 5.16907   3
  -2  -6  -1 146.670 5.24473   1
  -2   6  -1 141.009 5.15706   1
  -2   6  -1 141.243 5.23705   3
   2   6   1 142.843 5.15362   2
   2   6   1 138.022 5.20832   1
  -2   6  -1 145.563 5.29147   2
   2   6   1 140.548 5.18493   3
  -3  -6  -1 11.1505 0.88643   1
   3  -6   1 9.57815 0.70492   1
   3  -6   1 10.3243 0.89692   3
  -3  -6  -1 10.6998 0.77656   2
   3  -6   1 11.4425 1.00744   2
  -3  -6  -1 10.1483 0.82262   3
  -3  -6  -1 10.4726 0.89832   3
  -3   6  -1 10.3828 0.95489   3
  -3   6  -1 11.3940 0.70689   1
   3   6   1 13.1966 0.82789   1
  -3   6  -1 10.3104 0.98932   2
   3   6   1 12.3730 0.86340   2
  -4  -6  -1 0.51735 0.47914   2
   4  -6   1 -0.2724 0.32376   1
  -4  -6  -1 0.57525 0.59019   1
   4  -6   1 1.34060 0.81053   2
  -4  -6  -1 0.58241 0.56976   3
  -4  -6  -1 0.81761 0.80101   3
   4  -6   1 -0.5533 0.66070   3
   4  -6   1 0.47682 0.32838   1
   4   6   1 0.39800 0.56629   2
  -4   6  -1 0.37256 0.80205   3
   4   6   1 -0.3381 0.47356   1
  -4   6  -1 0.66757 0.59881   2
   5  -6   1 26.3675 1.77071   3
  -5  -6  -1 22.9450 1.40738   2
  -5  -6  -1 26.6212 1.91222   3
  -5  -6  -1 23.8561 1.52306   1
   5  -6   1 26.3604 1.93884   2
  -5  -6  -1 28.6460 1.67102   3
   5   6   1 21.9709 1.36190   1
   5   6   1 23.7456 1.45144   2
  -5   6  -1 25.1190 1.99753   3
  -5   6  -1 19.9961 2.45283   2
  -6  -6  -1 45.3263 2.39280   3
   6  -6   1 42.7109 2.78400   2
  -6  -6  -1 42.5835 2.80517   3
   6  -6   1 42.4029 2.65119   3
  -6  -6  -1 45.9026 2.30320   1
  -6  -6  -1 45.5140 2.26730   2
  -6   6  -1 53.3867 2.97080   3
   6   6   1 45.0378 2.06177   1
  -6   6  -1 43.8461 2.66720   2
   6   6   1 44.3028 2.27735   2
  -7  -6  -1 6.16237 1.44230   3
  -7  -6  -1 0.83907 1.88615   3
   7  -6   1 4.89951 1.64974   3
  -7  -6  -1 4.80958 1.18205   2
  -7  -6  -1 6.75208 1.08878   1
   7  -6   1 6.32168 1.93071   2
  -7   6  -1 7.88984 1.59996   2
  -7   6  -1 7.24086 2.50486   3
   7   6   1 6.18305 0.89326   1
   7   6   1 5.05001 1.24914   2
  -8  -7   1 5.33073 1.72257   3
  -8  -7   1 6.77029 0.95402   2
   8  -7  -1 7.70949 2.05065   3
  -8   7   1 6.17664 1.71743   2
   7  -7  -1 1.01448 1.49027   3
  -7  -7   1 2.39698 1.46771   3
   7  -7  -1 1.61811 1.45894   2
  -7  -7   1 -0.9590 0.90183   3
  -7  -7   1 0.24895 0.87270   1
  -7  -7   1 1.71703 0.65703   2
   7   7  -1 1.13200 0.61728   2
   7   7  -1 -0.2540 0.74230   1
  -7   7   1 0.46669 1.35114   3
  -7   7   1 -0.5385 1.17713   2
  -6  -7   1 3.02809 0.51787   2
  -6  -7   1 3.33211 1.44903   3
  -6  -7   1 3.12514 0.78994   1
   6  -7  -1 3.78921 1.14650   2
   6  -7  -1 3.55149 1.20271   3
  -6  -7   1 2.90075 0.97901   3
   6   7  -1 3.24316 0.71133   1
  -6   7   1 -0.8664 1.30990   3
  -6   7   1 2.52039 1.07344   2
   6   7  -1 2.47428 0.46011   2
   5  -7  -1 22.9861 1.47154   3
  -5  -7   1 20.3139 1.48774   3
  -5  -7   1 24.0378 1.84272   3
   5  -7  -1 21.3657 1.56813   2
  -5  -7   1 21.9157 0.97623   2
  -5  -7   1 22.8272 1.34387   1
  -5   7   1 21.9813 1.36001   2
  -5   7   1 22.1823 1.55448   3
   5   7  -1 23.2219 1.27278   1
   5   7  -1 21.3045 0.94342   2
  -4  -7   1 2.37624 0.21400   2
  -4  -7   1 1.82117 0.58554   1
  -4  -7   1 1.75327 0.66284   3
   4  -7  -1 2.08846 0.38592   1
   4  -7  -1 1.69579 0.57597   3
  -4   7   1 2.62056 0.31242   1
   4   7  -1 2.81800 0.55749   1
  -4   7   1 2.78787 0.65651   2
  -4   7   1 1.38164 0.81093   3
  -3  -7   1 11.5840 0.81280   3
  -3  -7   1 12.2218 0.97291   1
   3  -7  -1 12.8992 1.00013   2
   3  -7  -1 12.0220 0.95971   3
   3  -7  -1 10.6269 0.73340   1
   3   7  -1 11.9877 0.91336   1
  -3   7   1 12.2386 0.65929   1
  -3   7   1 10.3764 0.92841   2
   3   7  -1 10.9522 0.91077   3
  -3   7   1 10.6940 0.96119   3
   2  -7  -1 26.2304 1.18002   1
  -2  -7   1 26.7261 1.22622   3
   2  -7  -1 24.7907 1.24514   3
  -2  -7   1 24.1283 1.15919   1
   2  -7  -1 23.3059 1.14052   2
  -2   7   1 24.1101 1.20431   2
   2   7  -1 25.0278 1.26474   3
  -2   7   1 23.9984 1.10395   1
  -2   7   1 24.6975 1.27001   3
   2   7  -1 24.7169 1.21550   1
   1  -7  -1 440.017 15.6539   3
   1  -7  -1 446.099 15.6459   2
  -1  -7   1 461.021 15.5635   2
  -1  -7   1 429.484 15.6612   3
   1  -7  -1 444.204 15.6644   1
  -1  -7   1 439.642 15.6743   1
   1   7  -1 435.621 15.5735   2
  -1   7   1 439.376 15.6490   3
   1   7  -1 452.753 15.6680   3
  -1   7   1 435.230 15.6512   1
  -1   7   1 459.098 15.6498   2
   1   7  -1 432.460 15.6825   1
   0  -7   1 29.2249 1.33847   1
   0  -7  -1 28.9071 1.23432   2
   0  -7   1 28.5725 1.30582   3
   0  -7   1 31.7355 1.36869   2
   0  -7  -1 31.2510 1.25635   3
   0  -7  -1 27.3483 1.29335   1
   0   7  -1 29.8977 1.27361   2
   0   7  -1 29.8664 1.33364   3
   0   7  -1 29.8527 1.32492   1
   0   7   1 30.0584 1.32858   1
   0   7   1 29.9186 1.21786   2
   1  -7   1 12.0842 0.83851   1
  -1  -7  -1 12.9260 0.70302   3
   1  -7   1 12.1209 0.86626   2
   1  -7   1 12.0461 0.82741   3
  -1  -7  -1 11.8201 0.87957   1
  -1   7  -1 10.8025 0.84777   3
  -1   7  -1 11.9763 0.76556   1
   1   7   1 12.7309 0.74187   1
  -1   7  -1 12.0530 0.76157   2
   1   7   1 13.0193 0.73565   2
   1   7   1 12.1265 0.63505   2
   1   7   1 12.4421 0.72180   3
  -2  -7  -1 107.368 3.75395   2
   2  -7   1 105.075 3.94674   2
  -2  -7  -1 101.763 3.80352   3
   2  -7   1 103.904 3.78352   1
  -2  -7  -1 99.8031 3.88529   1
   2  -7   1 102.176 3.88198   3
  -2   7  -1 103.562 3.87908   3
   2   7   1 93.8544 3.76494   2
  -2   7  -1 101.399 3.92040   2
   2   7   1 100.449 3.83307   3
   2   7   1 106.453 3.86885   1
  -2   7  -1 102.901 3.80190   1
  -3  -7  -1 3.25984 0.69617   1
   3  -7   1 3.51000 0.67088   2
   3  -7   1 3.98505 0.70365   3
  -3  -7  -1 2.82601 0.45264   2
  -3  -7  -1 4.00214 0.56285   3
   3  -7   1 3.62261 0.47277   1
   3   7   1 3.63781 0.58611   1
  -3   7  -1 3.08059 0.74095   3
  -3   7  -1 4.15928 0.76560   2
  -3   7  -1 3.79734 0.46500   1
   3   7   1 3.65598 0.53528   2
   4  -7   1 8.73283 1.10911   2
   4  -7   1 7.85544 0.97901   3
  -4  -7  -1 7.12272 0.84544   1
  -4  -7  -1 6.87625 0.80096   3
   4  -7   1 7.95243 0.65224   1
  -4  -7  -1 7.48577 1.00880   3
  -4  -7  -1 7.04786 0.68720   2
   4   7   1 7.91051 0.73771   2
  -4   7  -1 7.57443 1.03834   3
  -4   7  -1 8.01068 1.03850   2
   4   7   1 8.38643 0.77477   1
   5  -7   1 14.7811 0.67440   1
   5  -7   1 15.0564 1.33001   3
  -5  -7  -1 13.3387 1.43775   3
  -5  -7  -1 16.5157 1.27424   3
   5  -7   1 14.7195 1.54027   2
  -5  -7  -1 14.7314 1.16135   2
  -5  -7  -1 15.8104 1.27490   1
  -5   7  -1 15.5080 1.52593   3
  -5   7  -1 15.5124 1.52226   2
   5   7   1 14.0176 1.16390   1
   5   7   1 15.2635 1.23282   2
  -6  -7  -1 4.35511 1.06237   3
  -6  -7  -1 5.79754 1.07534   1
  -6  -7  -1 4.90795 0.92286   2
  -6  -7  -1 3.93396 1.54638   3
   6  -7   1 5.17386 1.38668   3
   6  -7   1 4.97431 1.51526   2
  -6   7  -1 6.69225 1.59637   3
  -6   7  -1 8.31430 1.26889   2
   6   7   1 4.66774 0.81785   1
   6   7   1 5.14395 0.95831   2
   7  -7   1 1.59186 1.55033   3
  -7  -7  -1 -1.0473 1.07786   1
  -7  -7  -1 0.72358 1.25754   3
  -7  -7  -1 0.25574 1.00687   2
  -7  -7  -1 2.24317 2.00742   3
  -7   7  -1 -0.7394 1.58147   2
   7   7   1 0.06582 0.85365   1
   7   7   1 2.41762 1.33230   2
  -8  -8   1 9.01818 1.87305   3
   8  -8  -1 11.8621 2.31941   3
   8   8  -1 6.56179 1.81940   1
  -8   8   1 7.32812 1.92997   2
  -7  -8   1 -1.2691 1.98029   3
   7  -8  -1 -2.5358 1.31341   3
  -7  -8   1 0.59964 0.57911   2
  -7  -8   1 -1.0571 1.12507   3
  -7  -8   1 0.87972 0.99924   1
   7  -8  -1 0.24002 1.52085   2
   7   8  -1 -0.3048 0.85664   1
  -7   8   1 0.35044 1.23189   2
  -7   8   1 0.04630 1.40224   3
   7   8  -1 0.34774 0.53588   2
  -6  -8   1 6.84022 1.20437   3
  -6  -8   1 6.37022 0.97101   1
   6  -8  -1 9.31448 1.36995   3
  -6  -8   1 7.62579 0.65154   2
  -6  -8   1 7.18462 1.59458   3
   6  -8  -1 8.50070 1.35274   2
   6   8  -1 7.33600 0.58156   2
  -6   8   1 5.78029 1.01652   2
  -6   8   1 9.70876 1.56605   3
   6   8  -1 8.27479 0.91517   1
  -5  -8   1 16.3097 1.53109   3
   5  -8  -1 15.7691 1.46023   3
  -5  -8   1 15.6756 1.30581   1
   5  -8  -1 16.8178 1.50762   2
  -5  -8   1 16.6125 1.37347   3
   5  -8  -1 15.0521 0.98729   1
  -5   8   1 15.9799 0.77864   1
  -5   8   1 16.7379 1.24584   2
  -5   8   1 16.6344 1.49420   3
   5   8  -1 16.2770 1.18534   1
   4  -8  -1 228.988 8.66695   3
   4  -8  -1 232.490 8.59937   2
  -4  -8   1 235.565 8.62932   3
  -4  -8   1 235.793 8.55449   1
   4  -8  -1 235.603 8.40009   1
  -4   8   1 236.695 8.37587   1
  -4   8   1 236.484 8.66803   3
   4   8  -1 241.473 8.56218   1
  -4   8   1 237.590 8.65860   2
   3  -8  -1 0.04858 0.41625   1
  -3  -8   1 0.20896 0.51238   1
   3  -8  -1 0.39623 0.59622   3
  -3  -8   1 -0.8086 0.50222   3
   3  -8  -1 -0.2431 0.42261   2
   3   8  -1 -0.3085 0.44467   3
   3   8  -1 -0.2769 0.43284   1
  -3   8   1 -0.0188 0.66615   3
  -3   8   1 0.51972 0.40177   2
  -3   8   1 0.49812 0.32588   1
   2  -8  -1 4.70995 0.55290   3
  -2  -8   1 4.54959 0.65091   1
  -2  -8   1 5.35683 0.26584   2
   2  -8  -1 4.99783 0.56095   1
   2  -8  -1 6.45803 0.57303   2
  -2  -8   1 5.75952 0.60875   3
  -2   8   1 6.98713 0.57888   1
   2   8  -1 5.53641 0.62688   1
  -2   8   1 4.95144 0.55912   3
   2   8  -1 4.59801 0.29957   2
  -2   8   1 6.51925 0.64163   2
   2   8  -1 4.50706 0.64471   3
  -1  -8   1 106.501 3.76088   2
   1  -8  -1 107.930 3.89787   1
  -1  -8   1 105.189 3.88837   3
   1  -8  -1 108.889 3.88543   3
   1  -8  -1 104.161 3.85563   2
  -1  -8   1 98.2590 3.87901   1
   1   8  -1 106.230 3.91933   1
  -1   8   1 102.085 3.86909   3
  -1   8   1 105.593 3.85560   1
  -1   8   1 100.130 3.84737   2
   1   8  -1 101.540 3.77224   2
   1   8  -1 101.670 3.86663   3
   0  -8  -1 1.41957 0.37966   3
   0  -8  -1 1.60699 0.49951   1
   0  -8   1 1.24168 0.38964   2
   0  -8   1 0.77013 0.42882   3
   0  -8  -1 1.08292 0.35658   2
   0  -8   1 0.74590 0.46624   1
   0   8  -1 0.50934 0.36448   2
   0   8   1 1.00215 0.43419   1
   0   8  -1 1.16912 0.42554   1
   0   8  -1 0.71133 0.45465   3
   0   8   1 1.13491 0.30295   2
   0   8   1 1.52428 0.39681   3
  -1  -8  -1 26.6865 1.38122   1
   1  -8   1 31.2363 1.37447   3
   1  -8   1 31.5700 1.39322   1
   1  -8   1 31.4295 1.45416   2
  -1  -8  -1 30.2324 1.31628   3
   1   8   1 29.7580 1.36212   1
   1   8   1 30.5374 1.33745   3
  -1   8  -1 28.4306 1.42782   2
   1   8   1 30.6160 1.23878   2
   1   8   1 31.8076 1.32487   2
  -1   8  -1 31.9670 1.37961   1
  -1   8  -1 29.6103 1.45283   3
   2  -8   1 586.609 20.3766   3
   2  -8   1 576.093 20.3693   2
  -2  -8  -1 578.035 20.2768   3
   2  -8   1 572.817 20.2514   1
  -2  -8  -1 576.013 20.3454   1
   2   8   1 553.568 20.3189   1
   2   8   1 557.924 20.2177   2
  -2   8  -1 563.854 20.3839   2
  -2   8  -1 579.154 20.3579   3
   2   8   1 592.202 20.2877   3
  -2   8  -1 581.823 20.2801   1
  -3  -8  -1 5.19919 0.50073   2
  -3  -8  -1 5.03318 0.62610   3
   3  -8   1 4.95437 0.75971   3
  -3  -8  -1 4.87434 0.76627   1
   3  -8   1 3.71536 1.04306   2
   3  -8   1 4.89858 0.57021   1
  -3   8  -1 4.76546 0.54198   1
  -3   8  -1 4.46563 0.81515   2
   3   8   1 5.34183 0.65614   1
  -3   8  -1 5.05782 0.83363   3
   3   8   1 4.69313 0.56072   2
  -4  -8  -1 -0.0792 0.45685   2
  -4  -8  -1 -0.2643 0.68210   1
   4  -8   1 -0.1402 0.91832   2
   4  -8   1 0.62408 0.44381   1
   4  -8   1 0.32236 0.78691   3
  -4  -8  -1 1.41769 0.90554   3
  -4  -8  -1 0.78470 0.65422   3
   4   8   1 0.22866 0.52779   2
  -4   8  -1 0.05547 0.90938   3
  -4   8  -1 -1.3890 0.82412   2
   4   8   1 1.45185 0.58988   1
  -5  -8  -1 8.74682 0.81718   2
   5  -8   1 8.89682 1.41808   2
  -5  -8  -1 9.39281 1.34016   3
   5  -8   1 9.71671 0.63849   1
   5  -8   1 8.87535 0.59213   1
   5  -8   1 9.31664 1.30375   3
  -5  -8  -1 8.37121 1.06460   1
  -5  -8  -1 7.52207 1.02227   3
  -5   8  -1 10.0718 1.35649   2
  -5   8  -1 6.30119 1.36411   3
   5   8   1 8.47414 0.90534   1
   5   8   1 8.44471 0.84155   2
   6  -8   1 6.13838 1.53276   3
  -6  -8  -1 5.12287 0.86030   2
   6  -8   1 3.29565 1.25673   2
  -6  -8  -1 3.01082 1.58050   3
  -6  -8  -1 4.54293 1.16330   3
  -6  -8  -1 4.72788 1.13323   1
  -6   8  -1 6.78953 1.50928   2
   6   8   1 5.17010 0.90789   2
   6   8   1 4.98511 0.87720   1
  -6   8  -1 7.19960 1.57849   3
  -7  -8  -1 -0.6737 0.93576   2
  -7  -8  -1 0.43260 1.20053   1
   7  -8   1 -2.8288 1.54465   3
  -7  -8  -1 3.36275 1.43046   3
  -7  -8  -1 -2.3838 1.95827   3
   7   8   1 0.13806 1.02937   2
  -7   8  -1 -0.0125 1.59209   2
   7   8   1 -0.1001 0.93041   1
   8  -9  -1 -0.3362 2.21131   3
  -8  -9   1 0.05364 1.72190   3
  -8   9   1 1.74466 1.82599   2
  -7  -9   1 19.2525 0.87163   2
   7  -9  -1 18.3998 1.74825   2
  -7  -9   1 16.2291 2.15903   3
   7  -9  -1 22.1908 2.10391   3
  -7  -9   1 19.2311 1.79123   3
  -7  -9   1 16.1818 2.08697   1
  -7   9   1 17.7212 1.89319   2
   7   9  -1 16.8127 1.37899   1
  -6  -9   1 11.6135 1.17006   1
  -6  -9   1 12.3246 1.69155   3
   6  -9  -1 10.9403 1.54162   3
  -6  -9   1 12.9606 1.33024   3
   6  -9  -1 11.4777 1.47407   2
  -6   9   1 12.6825 1.49482   3
   6   9  -1 10.1006 1.05422   1
  -6   9   1 11.1668 1.43382   2
   5  -9  -1 32.5112 1.93988   2
  -5  -9   1 28.6128 1.76571   3
   5  -9  -1 29.6323 1.98891   3
   5  -9  -1 29.4242 1.28278   1
  -5  -9   1 29.8249 1.75025   1
  -5   9   1 24.3499 1.77387   2
  -5   9   1 28.5892 2.09209   3
  -5   9   1 29.2472 1.21191   1
   5   9  -1 28.9202 1.61569   1
   4  -9  -1 22.1624 1.54898   3
   4  -9  -1 23.0441 1.21432   1
   4  -9  -1 25.9590 1.58144   2
  -4  -9   1 22.0485 1.42653   3
  -4  -9   1 23.4340 1.41565   1
  -4   9   1 24.3445 1.11230   1
   4   9  -1 23.0260 1.33106   1
  -4   9   1 25.4905 1.69410   3
  -4   9   1 25.3005 1.49738   2
  -3  -9   1 0.81585 0.59266   1
  -3  -9   1 0.88169 0.54612   3
   3  -9  -1 0.29039 0.61899   3
   3  -9  -1 -0.0840 0.61518   2
   3  -9  -1 0.37006 0.48786   1
   3   9  -1 0.44543 0.51357   1
  -3   9   1 0.46149 0.37355   1
  -3   9   1 1.55199 0.60886   2
  -3   9   1 0.31868 0.67121   3
   3   9  -1 0.37125 0.64706   3
  -2  -9   1 2.18373 0.54589   3
   2  -9  -1 3.09004 0.55306   1
  -2  -9   1 3.55107 0.55354   1
   2  -9  -1 3.27543 0.61192   2
  -2  -9   1 3.10438 0.22950   2
   2  -9  -1 3.41620 0.64540   3
  -2   9   1 4.05634 0.49240   1
  -2   9   1 3.09398 0.56537   2
   2   9  -1 2.95477 0.52158   3
   2   9  -1 1.53734 0.37029   2
   2   9  -1 2.71536 0.58940   1
  -2   9   1 3.66602 0.64256   3
   1  -9  -1 99.7974 3.97868   3
   1  -9  -1 110.716 4.02120   1
  -1  -9   1 105.764 4.00086   3
  -1  -9   1 107.491 4.00621   1
  -1  -9   1 109.272 3.85761   2
   1  -9  -1 110.017 3.96611   2
  -1   9   1 108.200 3.96259   2
  -1   9   1 109.219 3.98551   1
   1   9  -1 98.8082 3.98859   1
   1   9  -1 109.013 3.88259   2
   1   9  -1 101.896 3.99977   3
  -1   9   1 104.800 3.95810   3
   0  -9   1 27.4888 1.27585   1
   0  -9  -1 27.4422 1.24697   3
   0  -9   1 27.1053 1.23389   2
   0  -9   1 25.1481 1.23585   3
   0  -9  -1 26.4103 1.29178   1
   0  -9  -1 26.4977 1.22504   2
   0   9  -1 26.5583 1.25599   3
   0   9  -1 26.1294 1.31769   1
   0   9   1 25.9496 1.30768   1
   0   9   1 28.9506 1.17933   2
   0   9   1 27.2488 1.24702   3
   0   9  -1 25.9778 1.23668   2
  -1  -9  -1 0.41471 0.37627   3
   1  -9   1 -0.1289 0.49666   1
  -1  -9  -1 0.95507 0.59357   1
   1  -9   1 0.63203 0.53659   2
   1  -9   1 -0.5922 0.44585   3
   1   9   1 0.16400 0.27861   2
   1   9   1 -0.0699 0.37363   2
  -1   9  -1 0.42710 0.41563   3
   1   9   1 0.89253 0.40591   1
   1   9   1 -0.2829 0.40097   3
  -1   9  -1 0.13371 0.51409   2
  -1   9  -1 0.24256 0.41178   1
   2  -9   1 65.6751 2.69658   3
   2  -9   1 66.0736 2.64977   1
  -2  -9  -1 67.5408 2.63784   3
  -2  -9  -1 68.6500 2.76444   1
   2  -9   1 65.3861 2.70024   2
   2   9   1 64.8023 2.56322   2
  -2   9  -1 63.8636 2.61735   1
   2   9   1 66.8812 2.48523   2
  -2   9  -1 66.8290 2.76591   3
  -2   9  -1 63.7792 2.77141   2
   2   9   1 72.0246 2.72281   1
   2   9   1 68.9896 2.66037   3
   3  -9   1 30.6648 1.64187   2
  -3  -9  -1 33.2961 1.54763   3
   3  -9   1 32.4490 1.47978   1
  -3  -9  -1 30.7746 1.69733   1
   3  -9   1 32.3501 1.72354   3
   3   9   1 31.6515 1.43705   2
   3   9   1 33.0523 1.64889   3
  -3   9  -1 32.1992 1.77249   3
   3   9   1 33.3604 1.59285   1
  -3   9  -1 32.1373 1.47048   1
  -3   9  -1 31.6188 1.64399   2
  -4  -9  -1 7.78066 0.83863   3
   4  -9   1 9.40766 1.09497   3
   4  -9   1 6.57763 0.64101   1
  -4  -9  -1 7.00005 0.96656   1
  -4  -9  -1 7.24457 0.61519   2
   4  -9   1 7.19451 1.19056   2
  -4  -9  -1 6.71025 1.04055   3
  -4   9  -1 6.09103 1.11078   3
  -4   9  -1 5.80946 0.61138   1
   4   9   1 6.28990 0.69743   2
   4   9   1 7.08793 0.84098   1
  -4   9  -1 7.41007 0.96993   2
  -5  -9  -1 0.56287 0.83525   3
  -5  -9  -1 -0.2016 0.54092   2
   5  -9   1 -0.0798 0.38176   1
   5  -9   1 -0.0411 0.43748   1
   5  -9   1 0.39143 1.04811   3
   5  -9   1 1.57810 1.28718   2
  -5  -9  -1 1.02033 1.22846   3
  -5   9  -1 0.99439 1.23706   3
   5   9   1 1.13789 0.64563   2
   5   9   1 0.72902 0.74304   1
  -5   9  -1 0.83084 1.07634   2
   6  -9   1 1.58649 1.60351   2
   6  -9   1 2.88520 1.38223   3
  -6  -9  -1 2.65570 0.78179   2
  -6  -9  -1 3.51315 1.70698   3
  -6  -9  -1 0.86160 1.00527   3
  -6  -9  -1 3.16797 1.19856   1
   6   9   1 2.35655 0.78658   2
   6   9   1 3.43617 0.90391   1
  -6   9  -1 0.95903 1.39042   2
  -6   9  -1 1.68898 1.56389   3
  -7  -9  -1 7.04005 2.21593   3
  -7  -9  -1 5.47040 1.37624   1
  -7  -9  -1 5.86832 1.40644   3
  -7  -9  -1 6.30164 1.04206   2
   7  -9   1 8.36373 1.95903   3
  -7   9  -1 6.85430 1.90943   2
   7   9   1 5.32199 1.13422   1
  -8 -10   1 2.57186 1.76550   3
   8 -10  -1 4.56724 1.70638   3
  -8  10   1 2.22931 1.78599   2
  -7 -10   1 23.9914 2.67799   3
   7 -10  -1 22.4748 2.32275   2
  -7 -10   1 27.2817 2.10671   3
  -7 -10   1 27.7146 2.19591   1
   7 -10  -1 26.5704 2.33165   3
   7  10  -1 28.4097 1.92776   1
  -7  10   1 24.2359 2.17486   2
   6 -10  -1 8.73986 1.54511   2
  -6 -10   1 10.5067 1.28090   3
   6 -10  -1 10.9950 1.31709   3
  -6 -10   1 7.07360 1.71891   3
  -6 -10   1 7.97906 1.19096   1
  -6  10   1 9.34932 1.51578   2
  -6  10   1 10.2391 1.44645   3
   6  10  -1 9.78497 1.09519   1
   5 -10  -1 11.8423 0.91319   1
   5 -10  -1 10.1526 1.13139   3
  -5 -10   1 10.5532 1.22317   3
   5 -10  -1 12.1636 1.33188   2
  -5  10   1 11.9965 1.15463   2
  -5  10   1 11.4729 0.75613   1
   5  10  -1 9.60361 0.96772   1
  -5  10   1 12.4305 1.26912   3
   4 -10  -1 16.7006 1.09555   1
  -4 -10   1 16.4659 1.12870   3
   4 -10  -1 17.1936 1.42723   3
  -4 -10   1 17.3756 1.42324   1
   4 -10  -1 16.7043 1.21585   2
   4  10  -1 16.6008 1.26579   1
  -4  10   1 15.3222 1.36587   3
  -4  10   1 17.5244 1.16657   2
  -4  10   1 16.8580 0.95192   1
   4  10  -1 15.0185 1.50363   3
   3 -10  -1 0.96986 0.51493   3
  -3 -10   1 1.68156 0.48791   3
   3 -10  -1 0.41601 0.57321   1
  -3 -10   1 2.01257 0.69720   1
   3  10  -1 0.17297 0.55154   1
  -3  10   1 0.38084 0.59111   2
   3  10  -1 -0.0405 0.70328   3
  -3  10   1 1.05438 0.65463   3
  -3  10   1 0.12167 0.43295   1
   2 -10  -1 13.6535 0.91698   3
  -2 -10   1 13.5059 0.60056   2
   2 -10  -1 12.7777 0.87517   2
  -2 -10   1 14.2281 1.12097   1
   2 -10  -1 13.4792 0.99370   1
  -2 -10   1 15.4283 0.89367   3
  -2  10   1 11.4096 0.84462   2
   2  10  -1 12.2348 0.89992   1
  -2  10   1 11.8900 0.90507   1
  -2  10   1 14.5045 1.11718   3
   2  10  -1 13.5477 0.94420   3
   2  10  -1 14.1027 0.63222   2
   1 -10  -1 -0.0171 0.45188   3
  -1 -10   1 0.36233 0.60536   1
  -1 -10   1 0.11314 0.48237   3
   1 -10  -1 1.20382 0.58507   1
   1 -10  -1 -0.5719 0.44967   2
  -1 -10   1 -0.1071 0.31594   2
   1  10  -1 0.71157 0.44135   3
  -1  10   1 0.12322 0.39017   2
  -1  10   1 1.02475 0.45622   1
  -1  10   1 0.38856 0.41219   3
   1  10  -1 0.20975 0.49232   1
   0 -10  -1 2.33477 0.67187   1
   0 -10   1 1.55914 0.46529   2
   0 -10  -1 1.70358 0.41605   2
   0 -10   1 1.22916 0.57858   1
   0 -10  -1 1.38235 0.37334   3
   0 -10   1 1.57987 0.53280   3
   0  10  -1 2.00270 0.58213   3
   0  10   1 1.86013 0.50380   3
   0  10   1 1.58944 0.53271   1
   0  10  -1 1.63716 0.49806   2
   0  10  -1 1.15184 0.50500   1
   0  10   1 1.64636 0.37864   2
   1 -10   1 2.65416 0.62824   2
  -1 -10  -1 3.62201 0.72174   1
  -1 -10  -1 3.06628 0.51560   3
   1 -10   1 2.98783 0.59974   3
   1 -10   1 2.32256 0.59740   1
   1  10   1 2.90690 0.48681   2
   1  10   1 2.68066 0.37234   2
  -1  10  -1 2.54822 0.52624   1
  -1  10  -1 2.49397 0.57988   2
  -1  10  -1 3.05257 0.66840   3
   1  10   1 3.22059 0.61904   1
   1  10   1 2.18689 0.52937   3
   2 -10   1 4.38221 0.81110   2
   2 -10   1 5.82960 0.69580   1
   2 -10   1 4.61371 0.75262   3
  -2 -10  -1 4.76182 0.58819   3
  -2 -10  -1 4.77593 0.80522   1
   2  10   1 3.80632 0.52599   2
   2  10   1 4.90030 0.68681   1
  -2  10  -1 5.49793 0.65093   1
   2  10   1 5.04959 0.41310   2
  -2  10  -1 4.73063 0.80227   3
  -2  10  -1 5.31080 0.68716   2
   2  10   1 5.20714 0.66805   3
   3 -10   1 7.18354 0.72597   1
  -3 -10  -1 5.99668 0.72854   3
   3 -10   1 6.91609 0.92662   3
  -3 -10  -1 6.81519 0.91992   1
   3 -10   1 5.74180 0.99123   2
  -3  10  -1 6.02348 0.94696   2
   3  10   1 5.80991 0.59658   2
  -3  10  -1 6.38877 0.98143   3
   3  10   1 5.21495 0.76401   1
  -3  10  -1 6.00116 0.63987   1
   3  10   1 5.60208 0.81149   3
  -4 -10  -1 4.47808 0.80672   3
  -4 -10  -1 5.10654 0.52848   2
   4 -10   1 3.73401 0.66773   1
   4 -10   1 6.74245 1.08894   3
  -4 -10  -1 4.05514 0.95933   1
   4 -10   1 4.16992 1.13612   2
  -4  10  -1 3.19674 1.07436   3
   4  10   1 5.72030 0.83880   1
  -4  10  -1 3.49028 0.59212   1
   4  10   1 4.45819 0.61521   2
  -5 -10  -1 42.5069 2.53120   3
   5 -10   1 42.2452 2.44962   3
  -5 -10  -1 42.1360 2.26072   1
  -5 -10  -1 41.9931 2.15052   3
   5 -10   1 40.1870 1.73531   1
  -5 -10  -1 37.1637 1.77395   2
   5 -10   1 43.0940 2.63345   2
  -5  10  -1 39.4878 2.51134   2
   5  10   1 39.6177 1.81802   2
  -5  10  -1 39.1435 2.59488   3
   5  10   1 43.3985 2.12512   1
   6 -10   1 -0.5206 1.65633   2
  -6 -10  -1 1.45260 0.67461   2
   6 -10   1 -1.5208 1.39658   3
  -6 -10  -1 0.01523 1.60999   3
  -6 -10  -1 1.05640 1.07099   3
  -6 -10  -1 -0.4360 1.23782   1
  -6  10  -1 0.93249 1.75110   3
   6  10   1 -0.5606 0.86482   1
  -6  10  -1 0.57187 1.39037   2
   6  10   1 -0.1734 0.72166   2
  -7 -10  -1 -0.7328 0.77486   2
  -7 -10  -1 -3.3522 2.19952   3
  -7 -10  -1 -0.4211 1.33064   3
  -7 -10  -1 -0.6891 1.32391   1
   7 -10   1 1.20986 1.88992   3
   7  10   1 0.29111 1.09027   1
  -7  10  -1 0.86564 1.81951   2
  -7 -11   1 -1.2012 1.27734   1
  -7 -11   1 -2.9101 1.34174   3
   7 -11  -1 1.05172 1.33854   3
  -7  11   1 0.13529 1.51801   2
   7  11  -1 -1.9840 1.03306   1
  -6 -11   1 30.9051 2.46605   3
  -6 -11   1 32.2599 2.05211   1
  -6 -11   1 31.7832 2.19399   3
   6 -11  -1 31.5525 2.46021   2
   6 -11  -1 35.0517 2.53628   3
   6  11  -1 35.4320 1.97650   1
  -6  11   1 33.1670 2.39110   2
  -6  11   1 33.9610 2.35071   3
   5 -11  -1 6.48731 0.73662   1
   5 -11  -1 7.77938 1.27761   2
  -5 -11   1 4.61631 1.00662   3
   5 -11  -1 4.95173 1.15638   3
  -5 -11   1 7.11566 1.10234   1
   5  11  -1 8.07938 0.98043   1
  -5  11   1 6.20476 0.60373   1
  -5  11   1 5.05489 0.92338   2
  -5  11   1 6.72337 1.31283   3
  -4 -11   1 22.5502 1.58208   1
  -4 -11   1 23.6847 1.54774   3
   4 -11  -1 25.7602 1.39912   1
   4 -11  -1 26.3082 1.70807   2
   4 -11  -1 20.3326 1.62521   3
   4  11  -1 21.7374 1.70777   3
  -4  11   1 24.2276 1.23204   1
   4  11  -1 23.4579 1.45612   1
  -4  11   1 26.5512 1.62515   2
  -4  11   1 24.5372 1.80744   3
   3 -11  -1 38.8549 1.86378   1
  -3 -11   1 41.0025 1.93836   3
   3 -11  -1 37.9779 1.99442   3
  -3 -11   1 43.3750 2.01330   1
   3 -11  -1 39.0171 1.86009   2
  -3  11   1 39.6686 2.04266   3
  -3  11   1 40.5114 1.77143   1
   3  11  -1 42.2130 1.94459   1
   3  11  -1 40.8390 2.02373   3
  -3  11   1 40.3331 1.93981   2
   2 -11  -1 6.88040 0.77360   1
   2 -11  -1 8.13052 0.82890   2
  -2 -11   1 6.37673 0.75511   3
  -2 -11   1 8.46227 0.90260   1
   2 -11  -1 6.94683 0.79322   3
  -2 -11   1 6.32003 0.45090   2
  -2  11   1 8.34176 0.71953   2
   2  11  -1 6.94012 0.71624   3
   2  11  -1 6.55516 0.48967   2
  -2  11   1 6.94178 0.68251   1
   2  11  -1 5.85619 0.68629   1
  -2  11   1 7.33693 0.85210   3
  -1 -11   1 0.41842 0.48267   1
   1 -11  -1 -0.3306 0.60598   1
   1 -11  -1 0.03806 0.51239   2
  -1 -11   1 0.27781 0.38597   3
  -1 -11   1 0.61805 0.36810   2
   1 -11  -1 0.12929 0.51568   3
  -1  11   1 0.13475 0.43480   2
  -1  11   1 -0.1164 0.46210   1
   1  11  -1 -0.6428 0.50146   1
  -1  11   1 -0.2967 0.55737   3
   1  11  -1 0.17108 0.59398   3
   1  11  -1 0.15330 0.36997   2
   0 -11   1 16.8307 1.19466   1
   0 -11   1 15.6616 1.02121   2
   0 -11  -1 15.4008 0.97537   2
   0 -11   1 15.7307 1.07596   3
   0 -11  -1 17.7172 1.02606   3
   0 -11  -1 15.9906 1.21946   1
   0  11   1 16.7953 0.92820   2
   0  11  -1 14.7981 1.13049   3
   0  11  -1 16.4159 0.97734   2
   0  11   1 16.6853 1.06112   3
   0  11  -1 15.9200 1.09578   1
   0  11   1 17.8074 1.09596   1
  -1 -11  -1 17.5440 1.28860   1
   1 -11   1 15.5710 1.14084   1
   1 -11   1 18.8695 1.17146   3
  -1 -11  -1 15.6671 1.00352   3
   1 -11   1 17.4608 1.15386   2
   1  11   1 17.6759 0.86332   2
  -1  11  -1 15.8509 1.15199   2
   1  11   1 16.2687 1.12747   1
  -1  11  -1 16.3595 1.06605   1
   1  11   1 16.2202 1.06815   3
  -1  11  -1 16.5500 1.05420   3
   1  11   1 15.4660 0.97452   2
   2 -11   1 9.04199 1.49209   2
  -2 -11  -1 11.6961 1.06092   1
  -2 -11  -1 11.6038 0.90857   3
   2 -11   1 11.9908 0.95338   1
   2 -11   1 10.8446 0.93173   3
  -2  11  -1 11.4046 0.96836   1
   2  11   1 10.7884 0.83713   2
  -2  11  -1 12.7802 1.12784   2
   2  11   1 10.7666 0.65503   2
   2  11   1 10.9657 0.93739   1
   2  11   1 11.8456 0.93388   3
  -2  11  -1 9.01841 1.18509   3
   3 -11   1 22.0082 1.38946   3
   3 -11   1 23.9946 1.37281   1
  -3 -11  -1 24.4916 1.61308   1
  -3 -11  -1 23.3525 1.37191   3
   3 -11   1 26.2608 1.71644   2
   3  11   1 24.0217 1.21493   2
   3  11   1 25.6963 1.51737   3
   3  11   1 24.8909 1.07134   2
   3  11   1 23.8138 1.43168   1
  -3  11  -1 26.0964 1.71175   3
  -3  11  -1 24.3149 1.32882   1
  -3  11  -1 23.8913 1.61239   2
   4 -11   1 78.5854 3.10153   1
   4 -11   1 76.8684 3.35760   3
  -4 -11  -1 75.4530 3.24147   3
   4 -11   1 80.2042 3.52649   2
  -4 -11  -1 76.7848 3.40989   1
   4  11   1 80.3880 3.01435   2
  -4  11  -1 80.3344 3.53371   3
  -4  11  -1 78.3962 3.10502   1
  -4  11  -1 82.2836 3.56453   2
   4  11   1 76.9817 3.25848   1
  -5 -11  -1 4.41676 1.17305   1
  -5 -11  -1 6.54797 1.38070   3
  -5 -11  -1 4.16967 1.71455   3
   5 -11   1 5.83641 0.73412   1
   5 -11   1 5.69922 1.10552   3
   5 -11   1 3.80056 1.48668   2
  -5  11  -1 6.57249 1.54309   3
   5  11   1 5.44616 0.68384   2
   5  11   1 4.78392 0.93952   1
  -5  11  -1 2.27671 1.31042   2
  -6 -11  -1 2.74904 0.64641   2
   6 -11   1 1.07553 1.99493   2
  -6 -11  -1 1.44972 1.15371   3
   6 -11   1 2.97342 1.55093   3
  -6 -11  -1 4.86072 1.86751   3
  -6 -11  -1 1.11540 1.36532   1
  -6  11  -1 0.50597 1.86096   3
   6  11   1 2.39961 0.98767   1
   6  11   1 0.86250 0.65846   2
  -6  11  -1 -0.4660 1.40144   2
  -7 -11  -1 2.20708 1.39993   3
   7 -11   1 2.24348 1.52934   3
  -7 -11  -1 3.29964 1.46770   1
   7  11   1 2.03552 1.38952   1
  -7  11  -1 3.57260 1.97770   2
  -7 -12   1 3.37783 1.46806   3
   7 -12  -1 3.96235 1.79188   3
  -7 -12   1 1.70709 1.45391   1
  -7  12   1 3.38601 1.61236   2
   7  12  -1 0.80071 1.30028   1
  -6 -12   1 35.5234 2.24690   1
   6 -12  -1 38.1458 2.66117   3
  -6 -12   1 35.4242 2.48147   3
  -6 -12   1 36.7751 2.32937   3
   6 -12  -1 33.9257 2.65396   2
   6 -12  -1 34.1152 1.54896   1
  -6  12   1 35.2424 2.51353   2
  -6  12   1 32.7379 1.44423   1
   6  12  -1 37.3584 2.15687   1
  -6  12   1 35.1166 2.81506   3
  -5 -12   1 9.90173 1.20682   3
  -5 -12   1 9.96445 1.22726   1
   5 -12  -1 9.57089 1.42710   3
   5 -12  -1 8.42167 1.14143   2
   5 -12  -1 7.89659 0.86956   1
  -5  12   1 9.02491 1.49300   3
   5  12  -1 10.1222 1.12916   1
  -5  12   1 8.11589 1.26317   2
  -5  12   1 8.10589 0.73196   1
  -4 -12   1 0.07849 0.54791   3
   4 -12  -1 1.64723 0.73900   3
   4 -12  -1 -0.2124 0.90156   2
   4 -12  -1 0.58664 0.67676   1
  -4 -12   1 -0.5056 0.83795   1
   4  12  -1 -0.0736 0.71497   1
  -4  12   1 0.89469 0.53279   1
  -4  12   1 0.83320 1.00586   3
  -4  12   1 -0.5042 0.93269   2
   4  12  -1 0.76536 0.91919   3
   3 -12  -1 65.8717 2.88181   2
   3 -12  -1 72.5168 2.96245   3
  -3 -12   1 67.2617 2.91368   1
  -3 -12   1 65.2056 2.83031   3
   3 -12  -1 66.2854 2.75602   1
  -3  12   1 65.2418 2.79418   2
   3  12  -1 65.3817 2.81335   3
   3  12  -1 69.1311 2.86118   1
  -3  12   1 68.8556 2.70763   1
  -3  12   1 65.0152 2.82915   3
   2 -12  -1 1.67971 0.53080   3
   2 -12  -1 2.32070 0.69505   1
  -2 -12   1 2.11413 0.31824   2
   2 -12  -1 2.39922 1.21568   2
  -2 -12   1 2.37357 0.64744   3
   2  12  -1 2.80974 0.36018   2
   2  12  -1 2.46126 0.56513   1
  -2  12   1 2.54810 0.59608   3
  -2  12   1 1.96524 0.48873   2
  -2  12   1 1.24059 0.52056   1
  -1 -12   1 7.01965 0.58505   2
   1 -12  -1 8.09668 0.69927   2
   1 -12  -1 6.97375 0.86254   1
  -1 -12   1 8.73406 0.80484   3
  -1 -12   1 6.04977 0.87435   1
   1 -12  -1 8.23445 0.78912   3
  -1  12   1 7.80695 0.71974   2
  -1  12   1 7.77072 0.71322   1
   1  12  -1 9.11557 0.69757   2
  -1  12   1 6.09601 0.78109   3
   1  12  -1 7.32055 0.85417   1
   1  12  -1 7.78230 0.87270   3
   0 -12  -1 0.52059 0.49275   2
   0 -12   1 -0.2585 0.61800   1
   0 -12  -1 -0.1896 0.48041   3
   0 -12   1 0.09856 0.49235   2
   0 -12  -1 1.06275 0.69960   1
   0 -12   1 0.54261 0.43784   3
   0  12  -1 -0.2372 0.52272   1
   0  12  -1 0.54980 0.46798   3
   0  12   1 0.50535 0.55171   1
   0  12   1 0.17242 0.36102   2
   0  12   1 0.18266 0.42060   3
  -1 -12  -1 56.8219 2.52221   1
   1 -12   1 56.5443 2.50763   3
  -1 -12  -1 58.5459 2.40730   3
   1 -12   1 60.2016 2.48737   2
   1 -12   1 57.8352 2.48864   1
   1  12   1 58.0605 2.49654   1
  -1  12  -1 54.7841 2.64233   3
  -1  12  -1 58.8277 2.48599   2
  -1  12  -1 55.8941 2.44626   1
   1  12   1 60.2145 2.27848   2
   1  12   1 64.2310 2.46481   3
  -2 -12  -1 2.85404 0.58308   3
   2 -12   1 2.88767 0.77641   3
   2 -12   1 2.66932 0.96144   2
  -2 -12  -1 2.91708 1.44078   1
   2 -12   1 2.82086 0.68988   1
   2  12   1 3.32054 0.69915   3
  -2  12  -1 3.68528 0.66854   1
  -2  12  -1 2.40779 0.84480   3
   2  12   1 3.31522 0.73345   1
  -2  12  -1 2.05669 0.77061   2
   2  12   1 2.23045 0.54064   2
   2  12   1 3.47300 0.39854   2
  -3 -12  -1 0.60359 0.87835   1
   3 -12   1 0.17151 0.67545   2
   3 -12   1 0.07662 0.68181   1
   3 -12   1 -0.8150 0.69108   3
  -3 -12  -1 0.40528 0.56845   3
   3  12   1 -0.4525 0.92329   3
  -3  12  -1 -0.3075 0.79532   2
   3  12   1 0.37246 0.30891   2
  -3  12  -1 0.17025 0.89860   3
   3  12   1 0.27518 0.49524   2
   3  12   1 -0.8102 0.64205   1
  -3  12  -1 0.69301 0.58836   1
   4 -12   1 123.725 4.74575   1
   4 -12   1 129.622 5.02352   3
   4 -12   1 121.801 4.99184   2
  -4 -12  -1 129.143 4.88837   3
  -4 -12  -1 129.328 5.05158   1
  -4  12  -1 125.094 5.13440   3
  -4  12  -1 126.023 5.05839   2
   4  12   1 125.295 4.53571   2
  -4  12  -1 127.052 4.75199   1
   4  12   1 123.803 4.91364   1
   4  12   1 122.125 4.60210   2
  -5 -12  -1 2.96571 1.41695   3
  -5 -12  -1 3.31699 1.22640   1
   5 -12   1 1.87865 0.72786   1
   5 -12   1 2.75102 1.21636   3
   5 -12   1 3.64797 1.47975   2
  -5 -12  -1 1.42854 0.93112   3
  -5  12  -1 4.81062 1.55936   3
  -5  12  -1 1.12120 1.33693   2
   5  12   1 2.75998 1.04638   1
   5  12   1 2.58583 0.55997   2
  -6 -12  -1 9.80804 1.65869   1
  -6 -12  -1 6.83975 1.32842   3
   6 -12   1 8.12764 0.62875   1
   6 -12   1 11.2518 1.74948   3
  -6 -12  -1 5.70871 1.92694   3
   6 -12   1 8.43021 0.73017   1
   6  12   1 7.84090 0.72906   2
  -6  12  -1 7.94508 1.79931   2
   6  12   1 8.98062 1.29629   1
  -7 -12  -1 1.59765 1.42733   3
  -7 -12  -1 -1.6907 1.56410   1
   7 -12   1 -3.5335 1.82045   3
   7  12   1 0.97029 1.32875   1
  -7  12  -1 2.99652 1.67366   2
   7 -13  -1 12.8499 2.07399   3
  -7 -13   1 12.5365 1.80722   3
  -7 -13   1 8.96414 1.75223   1
   7  13  -1 9.11323 1.39048   1
  -7  13   1 8.42796 1.91913   2
   6 -13  -1 135.126 5.04446   1
  -6 -13   1 135.765 5.51621   1
   6 -13  -1 130.355 5.73762   2
   6 -13  -1 144.724 5.87685   3
  -6 -13   1 143.358 5.59906   3
   6  13  -1 127.633 5.63733   1
  -6  13   1 132.936 5.87314   3
  -6  13   1 140.635 4.99910   1
  -6  13   1 136.536 5.73670   2
   5 -13  -1 -0.7364 1.25533   2
   5 -13  -1 0.97847 1.19108   3
   5 -13  -1 0.42915 0.76272   1
  -5 -13   1 -0.7240 0.93908   3
  -5 -13   1 1.65317 1.08661   1
  -5  13   1 -0.6743 0.54705   1
  -5  13   1 1.76316 1.35365   3
  -5  13   1 1.38940 1.07348   2
   5  13  -1 0.44678 0.85626   1
  -4 -13   1 1.99893 0.99875   1
   4 -13  -1 1.29768 0.79171   1
   4 -13  -1 0.65069 0.71690   3
   4 -13  -1 1.23061 0.79841   2
  -4  13   1 3.36336 0.92006   3
   4  13  -1 2.04810 1.09870   3
   4  13  -1 2.76237 0.87199   1
  -4  13   1 0.36412 0.58988   1
  -4  13   1 1.19075 0.71052   2
   3 -13  -1 48.1067 2.21980   1
  -3 -13   1 44.3922 2.29984   1
   3 -13  -1 47.0834 2.30228   3
  -3 -13   1 46.4198 2.09482   3
   3 -13  -1 44.0593 2.24048   2
  -3  13   1 50.9113 2.28111   2
  -3  13   1 45.6198 2.18227   3
  -3  13   1 49.2322 2.07942   1
   3  13  -1 41.7681 2.15955   3
   3  13  -1 43.8214 2.21450   1
  -2 -13   1 0.02586 0.30223   2
   2 -13  -1 0.57433 0.68472   3
  -2 -13   1 0.87024 0.67353   3
  -2 -13   1 -0.5573 0.77948   1
   2 -13  -1 0.72079 0.68029   2
   2 -13  -1 0.67113 0.71318   1
  -2  13   1 0.30786 0.43510   2
   2  13  -1 0.56187 0.53830   1
   2  13  -1 0.44937 0.32838   2
   2  13  -1 0.07445 0.74639   3
  -2  13   1 -0.3414 0.51181   1
  -2  13   1 0.65748 0.71898   3
   1 -13  -1 1.17458 0.63533   2
  -1 -13   1 2.45285 0.53087   3
  -1 -13   1 2.66208 0.79690   1
   1 -13  -1 2.04352 0.51624   3
   1 -13  -1 1.99764 0.77847   1
  -1 -13   1 1.54162 0.45579   2
  -1  13   1 1.34850 0.65833   3
  -1  13   1 2.53069 0.64321   1
   1  13  -1 1.08822 0.74565   3
  -1  13   1 2.14251 0.54104   2
   1  13  -1 2.38696 0.45821   2
   1  13  -1 1.55254 0.66249   1
   0 -13  -1 13.8689 1.03509   3
   0 -13   1 13.7068 1.04306   2
   0 -13   1 12.4572 1.10385   1
   0 -13   1 15.1168 1.15598   3
   0 -13  -1 13.7011 1.01211   2
   0  13  -1 15.2240 1.23160   3
   0  13  -1 12.8635 0.96557   2
   0  13   1 13.4643 0.92310   2
   0  13   1 13.0731 1.02259   3
   0  13  -1 15.6103 1.14149   1
   0  13   1 15.2860 1.11912   1
  -1 -13  -1 53.5200 2.21133   3
   1 -13   1 52.1373 2.33803   3
  -1 -13  -1 49.0104 2.30115   1
   1 -13   1 54.9601 2.28696   2
   1 -13   1 53.0238 2.33916   1
  -1  13  -1 52.4065 2.29432   2
   1  13   1 50.2420 2.25822   3
   1  13   1 51.7715 2.05889   2
  -1  13  -1 51.5265 2.37342   3
  -1  13  -1 49.7936 2.25063   1
   1  13   1 48.7105 2.22644   1
   2 -13   1 17.3182 1.38320   3
   2 -13   1 19.0258 1.33747   1
  -2 -13  -1 17.6347 1.17427   3
   2 -13   1 17.9873 1.44009   2
  -2  13  -1 18.4125 1.29401   3
   2  13   1 19.0980 1.34306   1
   2  13   1 18.6892 0.92028   2
  -2  13  -1 18.8414 1.22531   1
   2  13   1 16.0993 1.29185   3
   2  13   1 18.2385 1.11722   2
  -2  13  -1 18.6052 1.42427   2
   3 -13   1 0.63454 0.77519   1
  -3 -13  -1 1.11649 0.67476   3
   3 -13   1 1.15968 1.02177   3
  -3 -13  -1 1.56131 0.94508   1
   3 -13   1 2.18036 1.04579   2
  -3  13  -1 1.09815 0.77902   3
  -3  13  -1 2.15885 0.80716   2
  -3  13  -1 0.10905 0.64037   1
   3  13   1 0.60199 0.82899   3
   3  13   1 0.36323 0.52071   2
   3  13   1 1.22886 0.73127   1
   3  13   1 0.50753 0.32051   2
   4 -13   1 189.367 7.31838   2
  -4 -13  -1 192.685 7.36021   1
   4 -13   1 192.230 7.08987   1
   4 -13   1 192.349 7.35159   3
  -4 -13  -1 193.466 7.20772   3
  -4  13  -1 189.870 7.42570   3
   4  13   1 192.455 7.26416   1
  -4  13  -1 188.711 7.38652   2
   4  13   1 195.613 6.84798   2
   4  13   1 191.085 6.90294   2
  -4  13  -1 195.445 7.09977   1
   5 -13   1 -0.3986 0.75848   1
   5 -13   1 -1.7297 1.48214   2
  -5 -13  -1 0.36917 1.36576   1
  -5 -13  -1 -1.2750 1.33763   3
  -5 -13  -1 -0.8860 0.92035   3
   5 -13   1 0.43094 1.20693   3
   5  13   1 0.28855 0.31079   2
   5  13   1 -0.6329 0.92633   1
  -5  13  -1 1.86284 0.69939   1
   5  13   1 0.31523 0.48384   2
  -5  13  -1 -0.5162 1.48404   3
  -5  13  -1 -1.1103 0.97702   2
  -6 -13  -1 9.43970 2.02584   3
   6 -13   1 5.63025 1.70137   3
  -6 -13  -1 5.68243 1.73880   1
   6 -13   1 7.82527 0.71773   1
   6 -13   1 6.37304 0.79835   1
  -6 -13  -1 8.82951 1.42222   3
   6  13   1 8.10211 1.23058   1
  -6  13  -1 8.63526 1.88924   2
   6  13   1 7.30997 0.58819   2
   6  13   1 8.16442 0.61521   2
   7 -14  -1 13.9222 1.95312   3
  -7 -14   1 14.3442 1.96983   1
  -7 -14   1 12.8118 1.93068   3
  -7  14   1 10.2238 2.13654   2
   7  14  -1 18.6698 1.75259   1
  -6 -14   1 19.6044 1.84209   3
   6 -14  -1 18.2826 2.05938   3
   6 -14  -1 17.6067 1.45876   1
  -6 -14   1 21.3192 1.87079   1
   6  14  -1 17.5712 1.56022   1
  -6  14   1 23.7511 1.94074   2
  -6  14   1 18.0218 1.21024   1
   5 -14  -1 50.0561 2.41438   1
   5 -14  -1 48.4431 2.85511   3
  -5 -14   1 52.1630 2.91242   1
  -5 -14   1 49.3189 2.43992   3
   5 -14  -1 46.7724 2.58395   2
  -5  14   1 50.3184 2.22077   1
   5  14  -1 55.2261 2.62479   1
  -5  14   1 54.4093 2.85655   2
  -5  14   1 47.5042 3.01059   3
   4 -14  -1 2.20512 0.86601   3
   4 -14  -1 1.63181 1.15617   2
  -4 -14   1 1.51977 0.89256   3
  -4 -14   1 2.32845 1.12164   1
   4 -14  -1 1.23891 0.91862   1
   4  14  -1 3.03031 0.93544   1
  -4  14   1 1.98158 1.01910   2
   4  14  -1 3.30288 1.18370   3
  -4  14   1 1.79679 0.68559   1
  -4  14   1 3.40527 0.96938   3
   3 -14  -1 8.13889 0.93270   2
  -3 -14   1 9.35540 1.17760   1
   3 -14  -1 9.80789 1.09809   1
   3 -14  -1 9.48809 1.00181   3
  -3 -14   1 9.74933 0.94994   3
   3  14  -1 8.25949 1.06637   1
  -3  14   1 10.5865 0.93164   1
  -3  14   1 9.61847 1.05564   2
  -3  14   1 9.85696 1.04944   3
   3  14  -1 8.97103 1.30025   3
   2 -14  -1 9.16748 1.02346   2
  -2 -14   1 9.56230 0.87622   3
   2 -14  -1 8.28183 0.91616   3
   2 -14  -1 9.99807 1.19493   1
  -2 -14   1 9.15453 1.09900   1
  -2 -14   1 9.13546 0.66098   2
  -2  14   1 8.06101 1.17507   3
  -2  14   1 9.29248 0.93779   2
   2  14  -1 9.30373 0.68987   2
   2  14  -1 9.38297 0.92884   3
   2  14  -1 9.37866 1.03489   1
  -2  14   1 8.82732 0.87907   1
   1 -14  -1 13.1994 0.98313   3
   1 -14  -1 13.1832 1.07883   2
   1 -14  -1 15.1841 1.22568   1
  -1 -14   1 13.3198 1.18323   1
  -1 -14   1 12.0720 1.05592   3
  -1 -14   1 13.3653 0.90746   2
  -1  14   1 13.9280 1.03375   2
   1  14  -1 13.8378 0.91957   2
  -1  14   1 12.5085 1.05974   1
  -1  14   1 13.2253 1.11834   3
   1  14  -1 13.1496 1.15681   3
   1  14  -1 13.2135 1.11699   1
   0 -14   1 20.8248 1.21270   2
   0 -14  -1 21.7238 1.33406   3
   0 -14  -1 20.1607 1.55113   1
   0 -14   1 21.5208 1.39602   3
   0 -14  -1 20.9515 1.25536   2
   0 -14   1 20.0776 1.46913   1
   0  14   1 19.7719 1.36841   1
   0  14   1 20.1293 1.17129   2
   0  14  -1 21.8563 1.39494   1
   0  14  -1 20.1786 1.45426   3
   0  14  -1 19.9364 1.27032   2
   0  14   1 19.3541 1.35598   3
  -1 -14  -1 9.62676 0.90015   3
   1 -14   1 10.2847 1.04972   1
   1 -14   1 9.40207 0.97519   2
  -1 -14  -1 9.81580 1.01771   1
   1 -14   1 9.29319 1.02923   3
   1  14   1 9.07587 0.75083   2
  -1  14  -1 10.3324 0.93416   1
  -1  14  -1 11.0123 0.97185   2
  -1  14  -1 10.1472 1.07611   3
   1  14   1 9.79277 0.98439   3
   1  14   1 10.9680 1.01756   1
  -2 -14  -1 3.05297 0.72403   3
  -2 -14  -1 3.15717 1.05942   1
   2 -14   1 3.41799 0.98431   1
   2 -14   1 2.16398 0.85498   3
   2 -14   1 3.24023 0.95619   2
   2  14   1 3.23695 0.45906   2
  -2  14  -1 3.76193 0.99394   3
   2  14   1 2.45018 0.83469   3
  -2  14  -1 4.24644 0.88655   2
   2  14   1 2.20163 0.76601   1
  -2  14  -1 3.87280 0.79130   1
   2  14   1 3.72047 0.63977   2
   3 -14   1 -1.0756 1.05125   2
  -3 -14  -1 -0.0008 0.69244   3
   3 -14   1 -0.5250 0.89704   3
  -3 -14  -1 0.60742 1.02145   1
   3 -14   1 -0.7043 0.86363   1
   3  14   1 -0.1181 0.32383   2
   3  14   1 0.23008 0.90460   3
   3  14   1 -0.4302 0.75915   1
  -3  14  -1 1.38241 0.71064   1
  -3  14  -1 0.24264 1.07602   3
  -3  14  -1 0.28263 0.71771   2
   3  14   1 0.14806 0.55527   2
   4 -14   1 73.9138 3.43881   3
  -4 -14  -1 70.5805 3.33069   3
   4 -14   1 73.7186 3.08879   1
   4 -14   1 70.0161 3.27169   2
  -4 -14  -1 75.8287 3.48544   1
   4  14   1 69.6004 2.75667   2
  -4  14  -1 73.7208 3.06774   1
  -4  14  -1 72.0202 3.52377   3
  -4  14  -1 71.8882 3.31597   2
   4  14   1 72.8475 3.24718   1
   4  14   1 71.4813 2.66352   2
   4  14   1 73.0610 3.34313   3
  -5 -14  -1 4.31529 1.19016   3
   5 -14   1 3.13253 1.65684   2
   5 -14   1 4.31094 0.96973   1
  -5 -14  -1 5.21302 1.50075   1
   5 -14   1 4.99261 1.18131   3
  -5  14  -1 3.95269 1.62604   3
   5  14   1 3.94370 0.40026   2
  -5  14  -1 2.69853 0.82919   1
  -5  14  -1 2.86475 1.18579   2
   5  14   1 2.76325 1.11472   1
   5  14   1 2.85962 0.41560   2
  -6 -14  -1 2.71966 1.39190   3
  -6 -14  -1 5.37624 2.24990   3
   6 -14   1 0.21715 1.73110   3
  -6 -14  -1 1.15251 1.68370   1
  -6  14  -1 0.36832 1.85288   2
   6  14   1 1.02068 1.22342   1
  -7 -15   1 13.4207 2.03389   3
  -7 -15   1 13.2134 2.05458   1
   7 -15  -1 16.0523 2.43611   3
   7  15  -1 17.1826 1.72402   1
  -7  15   1 10.0621 2.26506   2
  -6 -15   1 1.67986 1.54125   1
   6 -15  -1 -1.1358 1.59358   3
   6 -15  -1 3.79063 1.00019   1
  -6 -15   1 1.81600 1.35027   3
  -6  15   1 3.92592 0.72921   1
   6  15  -1 3.78455 1.16165   1
  -6  15   1 3.36019 1.63718   2
   5 -15  -1 0.89866 0.99811   1
   5 -15  -1 1.45658 1.28171   3
   5 -15  -1 -1.2924 1.35983   2
  -5 -15   1 0.04378 0.80876   3
  -5 -15   1 -0.3555 1.29665   1
  -5  15   1 2.43114 1.02267   2
  -5  15   1 1.39589 0.71823   1
   5  15  -1 0.41161 1.53499   3
   5  15  -1 2.47343 1.04160   1
  -5  15   1 0.61694 1.18402   3
   4 -15  -1 36.5858 2.33890   2
   4 -15  -1 37.8041 2.12056   1
  -4 -15   1 37.0656 2.37324   1
  -4 -15   1 36.8235 2.14250   3
   4 -15  -1 38.0156 2.39792   3
   4  15  -1 37.0720 2.14006   1
  -4  15   1 36.4189 2.42734   3
  -4  15   1 40.7679 1.95036   1
  -4  15   1 38.4929 2.10162   2
   4  15  -1 34.9943 2.41021   3
  -3 -15   1 1.08007 0.83720   1
   3 -15  -1 -0.1748 0.96324   2
   3 -15  -1 1.64316 1.09866   3
   3 -15  -1 -0.5578 0.93759   1
   3  15  -1 -1.3486 0.78220   1
  -3  15   1 0.81539 0.64427   1
   3  15  -1 2.26119 1.07220   3
  -3  15   1 1.26063 1.00658   3
   2 -15  -1 17.3924 1.44200   2
   2 -15  -1 17.5483 1.48612   3
  -2 -15   1 17.3243 0.95279   2
  -2 -15   1 16.7274 1.42574   1
  -2 -15   1 15.8566 1.28763   3
   2 -15  -1 19.3487 1.58887   1
   2  15  -1 17.7902 1.48252   1
  -2  15   1 20.6219 1.33653   1
   2  15  -1 17.8832 1.19997   2
  -2  15   1 17.3050 1.38389   3
  -2  15   1 20.2938 1.39017   2
   2  15  -1 20.3438 1.58043   3
   1 -15  -1 14.4441 1.28176   1
  -1 -15   1 14.5275 1.25003   1
  -1 -15   1 15.3988 1.30398   3
  -1 -15   1 15.6919 0.97844   2
   1 -15  -1 13.5990 1.12546   3
   1  15  -1 14.0805 1.00753   2
  -1  15   1 13.8164 1.11198   1
   1  15  -1 14.0550 1.24652   3
   1  15  -1 11.5991 1.07307   1
  -1  15   1 13.8221 1.09374   2
  -1  15   1 12.6260 1.17931   3
   0 -15   1 11.0290 1.16136   1
   0 -15  -1 9.03222 0.85076   2
   0 -15   1 9.67943 0.88559   2
   0 -15  -1 9.43765 1.18221   1
   0 -15  -1 9.89962 0.97160   3
   0 -15   1 9.08033 0.90914   3
   0  15   1 8.91435 0.98597   3
   0  15   1 11.6469 0.89977   2
   0  15  -1 9.21944 1.01231   1
   0  15  -1 10.5958 0.90732   2
   0  15   1 9.67700 1.00456   1
   0  15  -1 10.3544 0.96681   3
   1 -15   1 -0.2901 0.84525   1
   1 -15   1 -0.2686 0.73530   3
  -1 -15  -1 0.57234 0.65790   3
  -1 -15  -1 0.04627 0.90335   1
   1 -15   1 0.39858 0.77073   2
   1  15   1 -0.8247 0.71614   1
   1  15   1 -0.6789 0.79452   3
  -1  15  -1 0.31747 0.67026   3
  -1  15  -1 0.67287 0.66348   2
   1  15   1 -0.0921 0.44961   2
  -1  15  -1 -0.0559 0.61766   1
   2 -15   1 56.8833 2.71947   1
   2 -15   1 53.4998 2.51665   2
  -2 -15  -1 57.0592 2.83874   1
  -2 -15  -1 54.3666 2.50631   3
   2  15   1 58.0140 2.62205   3
  -2  15  -1 55.8605 2.53130   1
   2  15   1 57.5116 2.54356   1
   2  15   1 58.8698 2.24208   2
  -2  15  -1 54.9662 2.59556   3
  -2  15  -1 58.0565 2.58137   2
   2  15   1 55.6031 2.38172   2
   3 -15   1 1.38977 1.17236   2
  -3 -15  -1 0.85732 1.17715   1
  -3 -15  -1 0.09930 0.73812   3
   3 -15   1 0.82231 0.93685   1
   3 -15   1 0.87502 1.00484   3
  -3  15  -1 -0.1547 1.13987   3
   3  15   1 0.58019 0.36086   2
   3  15   1 -1.2932 0.82435   1
   3  15   1 1.84458 1.02360   3
  -3  15  -1 0.32243 0.68460   1
   3  15   1 -0.3824 0.57370   2
  -3  15  -1 -0.3123 0.98834   2
   4 -15   1 3.28154 1.42355   2
   4 -15   1 2.04460 1.26029   3
  -4 -15  -1 0.70804 1.38207   1
  -4 -15  -1 1.65377 0.96924   3
   4 -15   1 1.81013 1.06134   1
   4  15   1 2.41531 1.23663   3
   4  15   1 1.88704 0.33872   2
  -4  15  -1 4.77410 1.14975   2
   4  15   1 1.77592 1.01314   1
  -4  15  -1 1.29233 1.38842   3
   4  15   1 2.04034 0.52057   2
  -4  15  -1 0.03798 0.78099   1
   5 -15   1 63.7916 2.87577   1
  -5 -15  -1 63.0587 3.03243   3
  -5 -15  -1 64.6012 3.66340   1
   5 -15   1 65.5508 3.44779   3
  -5  15  -1 59.4441 2.75506   1
  -5  15  -1 57.5166 3.68008   3
  -5  15  -1 57.2058 3.18757   2
   5  15   1 63.7229 3.20460   1
  -6 -15  -1 17.7072 1.81393   3
  -6 -15  -1 16.4307 2.65706   3
  -6 -15  -1 17.0779 2.39674   1
   6 -15   1 14.8008 2.24575   3
  -6  15  -1 14.5016 1.97207   2
   6  15   1 17.5392 1.68293   1
   6 -16  -1 10.3005 1.72499   3
  -6 -16   1 9.60089 1.71463   3
   6 -16  -1 11.0564 1.32429   1
  -6 -16   1 9.46922 2.03745   1
  -6  16   1 12.6762 1.06417   1
   6  16  -1 13.1587 1.55340   1
  -6  16   1 7.54587 1.90248   2
   5 -16  -1 1.09652 1.11492   1
  -5 -16   1 -0.3936 1.07950   3
  -5 -16   1 -1.5237 1.36570   1
   5 -16  -1 -2.1718 1.54921   2
   5 -16  -1 0.40881 1.10672   3
   5  16  -1 0.57058 1.61839   3
   5  16  -1 0.38002 1.09306   1
  -5  16   1 -0.7516 0.76157   1
  -5  16   1 3.32794 1.60770   3
  -5  16   1 -2.6895 1.26457   2
   4 -16  -1 40.7716 2.30756   1
  -4 -16   1 37.4133 2.29160   3
   4 -16  -1 38.4141 2.21454   2
  -4 -16   1 39.2784 2.60596   1
   4 -16  -1 40.7070 2.51989   3
  -4  16   1 38.0530 2.64202   3
   4  16  -1 39.3390 2.58948   3
   4  16  -1 39.4986 2.28498   1
  -4  16   1 38.0640 2.01332   1
  -4  16   1 41.5504 2.46252   2
   3 -16  -1 12.2330 1.39957   2
  -3 -16   1 10.7632 1.46868   1
   3 -16  -1 12.3100 1.31394   3
   3 -16  -1 14.1516 1.38877   1
  -3 -16   1 11.1520 1.21514   3
   3  16  -1 12.2196 0.58042   2
   3  16  -1 13.0091 1.28367   1
  -3  16   1 11.9423 1.68210   3
  -3  16   1 11.6127 1.08629   1
  -3  16   1 13.4627 1.29776   2
   3  16  -1 13.6624 1.42352   3
  -2 -16   1 6.05570 0.59443   2
  -2 -16   1 5.24651 1.08673   3
  -2 -16   1 6.17677 1.20127   1
   2 -16  -1 6.61249 1.14111   1
   2 -16  -1 5.69008 1.05793   3
   2 -16  -1 7.14046 0.88524   2
   2  16  -1 5.43721 1.69171   1
   2  16  -1 5.54727 1.11009   3
  -2  16   1 5.49138 0.89958   1
  -2  16   1 7.17684 0.95573   2
   2  16  -1 7.14316 0.65544   2
  -2  16   1 4.54365 0.89419   3
   1 -16  -1 10.9281 1.06806   2
  -1 -16   1 13.5510 1.23531   3
  -1 -16   1 12.2904 0.98413   2
   1 -16  -1 11.6962 1.29328   1
   1 -16  -1 10.3165 1.11516   3
  -1 -16   1 11.5139 1.14711   1
   1  16  -1 13.1299 1.11043   3
  -1  16   1 12.5713 1.21361   3
  -1  16   1 12.1617 1.03101   1
   1  16  -1 10.8001 1.15449   1
  -1  16   1 11.2319 0.98001   2
   1  16  -1 11.2303 0.90921   2
   0 -16   1 1.01369 0.79914   3
   0 -16  -1 3.35331 1.06161   1
   0 -16  -1 3.46031 0.66352   3
   0 -16   1 3.17340 0.76488   2
   0 -16  -1 3.22685 0.72841   2
   0 -16   1 3.89534 1.05712   1
   0  16  -1 3.66359 0.86591   1
   0  16   1 3.59208 0.82428   1
   0  16  -1 2.91351 1.02059   3
   0  16   1 2.29123 0.60581   2
   0  16   1 1.61851 0.88966   3
   0  16  -1 2.81189 0.70934   2
  -1 -16  -1 20.5633 1.66103   1
  -1 -16  -1 20.5534 1.42934   3
   1 -16   1 22.1135 1.50026   2
   1 -16   1 19.4700 1.72260   1
  -1  16  -1 22.3943 1.51971   2
   1  16   1 19.9494 1.58877   3
  -1  16  -1 20.0722 1.45190   1
   1  16   1 21.0004 1.18591   2
  -1  16  -1 20.0669 1.45260   3
   2 -16   1 5.14028 1.10951   2
   2 -16   1 6.26497 1.13881   1
   2 -16   1 4.87419 0.93006   3
  -2 -16  -1 6.07558 0.93676   3
  -2 -16  -1 7.28351 1.32449   1
   2  16   1 6.07951 0.81416   2
   2  16   1 5.37176 0.87860   1
  -2  16  -1 6.86862 0.93186   1
  -2  16  -1 6.09450 1.19151   3
  -2  16  -1 5.18691 1.05614   2
   2  16   1 6.54432 1.08391   3
   2  16   1 6.96031 0.62074   2
   3 -16   1 7.14683 1.13765   1
   3 -16   1 7.31558 1.29857   3
  -3 -16  -1 7.45222 1.47490   1
  -3 -16  -1 5.77719 1.01254   3
   3 -16   1 9.93953 1.22324   2
   3  16   1 7.46730 1.20902   3
   3  16   1 7.79143 0.58855   2
  -3  16  -1 7.41786 1.07988   1
   3  16   1 6.48589 0.77270   2
  -3  16  -1 9.37733 1.43868   3
  -3  16  -1 6.38203 1.28775   2
   3  16   1 7.19630 1.16999   1
   4 -16   1 3.78915 1.15152   3
  -4 -16  -1 2.79975 1.03701   3
   4 -16   1 2.34121 1.15668   1
   4 -16   1 3.04735 1.56707   2
  -4 -16  -1 2.57775 1.54387   1
   4  16   1 2.74265 0.35284   2
   4  16   1 1.77340 0.52848   2
  -4  16  -1 2.02281 1.13759   2
   4  16   1 3.72756 1.35334   3
   4  16   1 2.99159 1.12044   1
  -4  16  -1 2.46699 0.89449   1
  -4  16  -1 2.15736 1.53918   3
  -5 -16  -1 1.40944 1.69265   1
  -5 -16  -1 -0.9806 1.09725   3
   5 -16   1 -0.2774 1.14929   1
   5 -16   1 3.20688 1.64485   3
  -5  16  -1 -0.9066 0.88240   1
   5  16   1 1.03612 1.23296   1
  -5  16  -1 -2.7491 1.09684   2
   6 -16   1 -1.2346 1.94344   3
  -6 -16  -1 0.17135 2.11696   1
  -6 -16  -1 0.15263 1.40999   3
   6  16   1 -0.2515 1.39897   1
  -6  16  -1 -0.0916 1.60773   2
  -6 -17   1 4.87281 2.14191   1
   6 -17  -1 9.03240 2.11354   3
  -6 -17   1 4.03801 1.59853   3
   6 -17  -1 8.00204 1.71111   1
   6  17  -1 10.0350 1.54063   1
  -6  17   1 7.54665 1.05308   1
  -6  17   1 6.29142 1.97386   2
   5 -17  -1 4.23897 1.30892   1
  -5 -17   1 3.62034 1.71510   1
   5 -17  -1 3.64789 1.59532   3
  -5 -17   1 0.93426 1.24925   3
   5  17  -1 5.71535 1.70374   3
  -5  17   1 3.72339 1.19862   2
   5  17  -1 4.15394 1.25744   1
  -5  17   1 3.32517 0.89927   1
  -4 -17   1 -1.2887 0.93048   3
   4 -17  -1 1.67301 1.22087   1
   4 -17  -1 3.06961 1.35877   3
  -4 -17   1 1.94923 1.42173   1
  -4  17   1 1.38438 0.88188   1
   4  17  -1 2.59954 1.09932   1
  -4  17   1 0.17012 1.44562   3
   4  17  -1 0.27593 1.48246   3
  -4  17   1 1.68433 0.91734   2
   3 -17  -1 56.8270 2.79975   3
  -3 -17   1 52.3697 2.91814   1
  -3 -17   1 56.7289 2.64416   3
   3 -17  -1 54.2152 2.82509   1
   3 -17  -1 51.6930 2.72277   2
  -3  17   1 50.8258 2.63809   2
   3  17  -1 49.8292 2.67382   1
   3  17  -1 47.9095 1.94342   2
   3  17  -1 47.5509 1.91596   2
  -3  17   1 55.7827 2.46227   1
   3  17  -1 52.7952 2.84871   3
  -3  17   1 53.8667 2.82034   3
  -2 -17   1 15.7761 1.34549   3
  -2 -17   1 15.1418 1.56711   1
  -2 -17   1 15.5243 1.01323   2
   2 -17  -1 15.8406 1.46365   1
   2 -17  -1 16.6106 1.44381   3
   2 -17  -1 16.5147 1.39283   2
  -2  17   1 16.3159 1.45352   2
  -2  17   1 15.5419 1.38706   1
   2  17  -1 14.3070 1.38969   1
   2  17  -1 14.8553 1.02112   2
  -2  17   1 16.4120 1.50851   3
  -1 -17   1 13.6144 1.42442   1
  -1 -17   1 9.86211 1.20372   3
   1 -17  -1 12.0956 1.16484   2
   1 -17  -1 13.1270 1.39186   1
  -1 -17   1 12.8615 1.08265   2
   1 -17  -1 13.4056 1.27330   3
  -1  17   1 11.7376 1.19927   1
   1  17  -1 11.9510 1.23965   1
   1  17  -1 14.1589 1.14777   2
  -1  17   1 12.4770 1.09259   2
  -1  17   1 12.4574 1.15285   3
   1  17  -1 13.2125 1.36033   3
   0 -17   1 58.1550 2.71724   3
   0 -17  -1 57.1268 2.53851   2
   0 -17   1 55.2848 2.50355   2
   0 -17  -1 53.7862 2.68897   1
   0 -17   1 58.3315 2.86824   1
   0 -17  -1 57.1579 2.63303   3
   0  17   1 56.5360 2.58419   1
   0  17   1 56.3529 2.71409   3
   0  17  -1 56.0256 2.82284   3
   0  17   1 55.3340 2.48412   2
   0  17  -1 64.1786 2.64946   2
   1 -17   1 164.928 6.54384   3
  -1 -17  -1 162.510 6.63395   1
   1 -17   1 171.983 6.55369   1
   1 -17   1 181.076 6.45468   2
  -1 -17  -1 167.058 6.39615   3
   1  17   1 171.943 6.26199   2
   1  17   1 167.810 6.53629   1
  -1  17  -1 174.704 6.48688   2
  -1  17  -1 161.166 6.46308   3
   1  17   1 170.244 6.46384   3
  -1  17  -1 172.105 6.50490   1
   2 -17   1 1.19093 1.09423   1
   2 -17   1 0.17076 1.07427   2
   2 -17   1 1.66935 0.83311   3
  -2 -17  -1 2.95866 1.07089   1
  -2 -17  -1 2.29908 0.84981   3
   2  17   1 1.02584 0.49556   2
   2  17   1 0.15889 1.00982   3
  -2  17  -1 0.70797 1.13068   3
   2  17   1 1.28074 0.72645   2
  -2  17  -1 1.42020 0.84380   1
  -2  17  -1 2.84608 1.04566   2
   2  17   1 0.91245 0.89852   1
   3 -17   1 5.32389 1.22094   1
   3 -17   1 5.55959 1.33165   3
   3 -17   1 2.80461 1.34805   2
  -3 -17  -1 3.80158 1.45830   1
  -3 -17  -1 4.70738 1.02978   3
  -3  17  -1 2.91421 1.02646   1
  -3  17  -1 3.32572 1.43946   3
  -3  17  -1 8.70394 1.44313   2
   3  17   1 7.16068 1.30482   3
   3  17   1 5.75755 1.18723   1
   3  17   1 2.49048 0.74171   2
   3  17   1 4.92950 0.55141   2
   4 -17   1 1.37793 1.32564   3
   4 -17   1 2.27481 1.26637   1
   4 -17   1 0.07077 2.91589   2
  -4 -17  -1 1.10681 0.99141   3
  -4 -17  -1 4.56694 1.72799   1
   4  17   1 2.24731 0.35483   2
   4  17   1 3.48128 1.26222   1
  -4  17  -1 3.98477 1.03137   1
  -4  17  -1 1.74921 1.24922   3
   4  17   1 2.91072 0.51892   2
  -4  17  -1 2.97077 1.41123   2
   4  17   1 1.05974 1.39132   3
  -5 -17  -1 5.75623 1.37918   3
   5 -17   1 8.82197 1.61073   3
  -5 -17  -1 6.55561 2.05199   1
   5 -17   1 6.61392 1.37143   1
   5  17   1 6.61247 1.51458   1
  -5  17  -1 5.02527 1.14070   1
  -5  17  -1 6.25482 1.55018   2
   6 -18  -1 1.12106 1.98147   3
  -6 -18   1 -1.2645 1.54511   3
  -6  18   1 2.70700 0.98845   1
  -6  18   1 0.57722 1.81363   2
   6  18  -1 0.58621 1.37300   1
  -5 -18   1 2.11348 1.40068   3
   5 -18  -1 0.26584 1.31243   3
   5 -18  -1 -2.1393 1.39481   1
  -5 -18   1 0.40850 1.77617   1
  -5  18   1 0.39407 0.92976   1
  -5  18   1 -0.5531 1.58457   2
   5  18  -1 -1.6432 1.27251   1
  -4 -18   1 -0.0416 1.52679   1
   4 -18  -1 -1.4744 1.19608   1
   4 -18  -1 0.55953 1.52061   2
   4 -18  -1 -1.8209 1.23724   3
  -4 -18   1 0.31868 1.05714   3
  -4  18   1 -1.8635 1.20470   2
  -4  18   1 -0.3390 0.91059   1
   4  18  -1 0.11038 1.39491   3
  -4  18   1 1.40664 1.19452   3
   4  18  -1 0.48068 1.16948   1
  -3 -18   1 143.256 5.73140   3
   3 -18  -1 154.528 5.85819   1
  -3 -18   1 144.966 6.02237   1
   3 -18  -1 160.489 5.97809   3
   3 -18  -1 146.903 5.75287   2
  -3  18   1 149.404 5.71177   1
   3  18  -1 139.709 5.23908   2
   3  18  -1 153.254 5.91077   1
   3  18  -1 143.362 5.95367   3
  -3  18   1 139.328 5.75197   2
  -3  18   1 149.395 5.82322   3
   3  18  -1 142.788 5.24394   2
  -2 -18   1 -1.2230 1.24254   1
   2 -18  -1 -0.0005 1.25092   1
   2 -18  -1 -1.6233 1.04097   2
   2 -18  -1 -0.8337 0.94115   3
  -2 -18   1 -0.4920 0.72729   3
  -2 -18   1 -0.1023 0.55241   2
  -2  18   1 1.17067 0.87761   2
  -2  18   1 0.07617 0.85851   3
  -2  18   1 0.26231 0.82148   1
   2  18  -1 0.11076 0.96167   1
   2  18  -1 -0.3948 1.17073   3
   2  18  -1 0.60532 0.57165   2
   1 -18  -1 2.17073 0.92734   3
  -1 -18   1 3.04982 0.99937   3
  -1 -18   1 2.20207 1.22187   1
   1 -18  -1 2.43623 1.27057   1
  -1 -18   1 3.17119 0.84237   2
   1 -18  -1 2.68358 0.95910   2
   1  18  -1 2.79741 0.74309   2
  -1  18   1 2.51930 0.90904   1
  -1  18   1 2.30584 0.79569   2
   1  18  -1 2.42640 0.82095   1
   1  18  -1 0.64092 1.17663   3
  -1  18   1 1.80126 0.84770   3
   0 -18   1 11.2813 1.26303   3
   0 -18  -1 11.3917 1.09004   2
   0 -18   1 11.0217 1.46079   1
   0 -18  -1 14.0152 1.56606   1
   0 -18   1 12.4303 1.10830   2
   0  18  -1 11.6436 1.11913   2
   0  18   1 12.5204 1.12463   2
   0  18  -1 13.1704 1.33552   1
   0  18  -1 10.2431 1.21057   3
   0  18   1 12.4409 1.17694   1
   0  18   1 12.8345 1.34020   3
   1 -18   1 277.395 10.1916   2
   1 -18   1 288.484 10.3702   3
   1 -18   1 281.086 10.3392   1
  -1 -18  -1 262.932 10.3275   1
  -1  18  -1 281.522 10.2940   3
  -1  18  -1 283.026 10.3126   1
   1  18   1 274.390 10.1997   3
  -1  18  -1 278.046 10.2595   2
   1  18   1 281.192 10.0533   2
   1  18   1 273.491 10.3292   1
   2 -18   1 0.60594 1.23203   1
   2 -18   1 2.54436 0.96304   3
   2 -18   1 1.26274 1.16978   2
  -2 -18  -1 1.35652 0.93754   3
  -2 -18  -1 2.30868 1.42215   1
  -2  18  -1 0.70824 1.08112   1
   2  18   1 1.82878 0.56023   2
   2  18   1 1.68683 0.80314   2
   2  18   1 0.83652 1.21043   3
  -2  18  -1 2.95573 1.09949   2
  -2  18  -1 1.79961 1.00594   3
   2  18   1 0.95197 1.01070   1
   3 -18   1 5.37564 1.49177   2
  -3 -18  -1 3.21699 1.32516   1
  -3 -18  -1 4.56755 1.13132   3
   3 -18   1 5.42659 1.36135   3
   3 -18   1 5.68896 1.31252   1
  -3  18  -1 3.69851 1.10282   2
  -3  18  -1 5.30529 1.25036   1
   3  18   1 4.70209 0.80191   2
   3  18   1 4.59756 0.56679   2
   3  18   1 5.94214 1.39376   3
   3  18   1 5.99555 1.26173   1
  -3  18  -1 3.05653 1.51345   3
  -4 -18  -1 -0.5896 1.78344   1
  -4 -18  -1 -1.2451 1.07057   3
   4 -18   1 0.04336 1.35275   1
   4 -18   1 0.66345 1.07681   3
  -4  18  -1 1.31061 0.99994   1
  -4  18  -1 0.48992 1.53192   2
   4  18   1 1.76216 1.60997   3
   4  18   1 2.64842 1.31878   1
   4  18   1 0.94577 0.43574   2
  -5 -18  -1 -1.8485 1.17123   3
   5 -18   1 0.49503 1.44948   1
   5 -18   1 0.94816 1.87556   3
  -5  18  -1 0.04481 1.00463   1
   5  18   1 -1.9734 1.46379   1
  -5  18  -1 -1.7565 1.94081   2
  -6 -19   1 6.25866 1.52210   3
   6  19  -1 2.37569 1.53117   1
  -6  19   1 2.32888 1.11861   1
  -5 -19   1 -0.6476 1.34042   3
   5 -19  -1 1.43493 1.59504   1
   5 -19  -1 1.34587 1.92893   3
  -5  19   1 -0.7887 0.99538   1
   5  19  -1 2.17477 1.45088   1
  -5  19   1 -2.1540 1.46323   2
   4 -19  -1 1.22390 1.65609   2
   4 -19  -1 -0.4832 1.34450   3
   4 -19  -1 -0.8576 1.32264   1
  -4 -19   1 -0.9363 1.72679   1
  -4 -19   1 0.36780 1.25577   3
  -4  19   1 -1.3016 0.99660   1
   4  19  -1 -1.5193 1.64254   3
  -4  19   1 -1.1658 1.27521   2
   4  19  -1 0.76091 1.21349   1
   3 -19  -1 110.920 4.40767   3
   3 -19  -1 96.9108 4.45523   2
  -3 -19   1 103.632 4.41997   3
  -3 -19   1 102.732 4.66286   1
   3 -19  -1 101.404 4.47201   1
   3  19  -1 100.635 4.58868   3
   3  19  -1 106.048 4.49329   1
   3  19  -1 99.7477 3.72455   2
  -3  19   1 106.984 4.44684   2
  -3  19   1 95.9638 4.58299   3
   3  19  -1 98.2436 3.71865   2
  -3  19   1 106.157 4.26816   1
   2 -19  -1 26.8939 2.05812   3
  -2 -19   1 21.6846 1.89213   3
  -2 -19   1 22.9016 1.34299   2
  -2 -19   1 22.8877 2.06116   1
   2 -19  -1 22.1701 1.79646   2
   2 -19  -1 24.8267 1.98088   1
  -2  19   1 23.5830 1.81040   1
  -2  19   1 24.9956 1.92290   3
   2  19  -1 22.7879 1.93074   3
  -2  19   1 23.4966 1.81491   2
   2  19  -1 25.7754 1.42193   2
   2  19  -1 25.6997 1.73674   1
   1 -19  -1 22.6932 1.83823   3
  -1 -19   1 24.8482 1.47797   2
   1 -19  -1 22.0782 1.92135   1
  -1 -19   1 26.7274 1.63326   3
   1 -19  -1 22.4329 1.74666   2
  -1 -19   1 18.7025 1.87904   1
  -1  19   1 23.5753 1.99646   3
   1  19  -1 24.3211 1.54057   2
   1  19  -1 22.6125 1.92006   1
   1  19  -1 20.4392 1.71579   3
  -1  19   1 21.4540 1.62415   2
  -1  19   1 22.7570 1.79209   1
   0 -19   1 0.77932 0.85716   2
   0 -19  -1 0.69008 0.89561   3
   0 -19  -1 1.13430 0.94838   2
   0 -19   1 1.52522 1.34963   1
   0 -19   1 0.38269 0.81241   3
   0 -19  -1 1.89548 1.39843   1
   0  19  -1 0.26724 1.01802   1
   0  19   1 0.41343 0.98044   1
   0  19   1 1.46972 1.06690   3
   0  19   1 0.23253 0.80698   2
   0  19  -1 0.61970 0.88712   2
   0  19  -1 0.46146 1.22229   3
   1 -19   1 104.230 4.47706   1
  -1 -19  -1 103.710 4.60482   1
   1 -19   1 106.927 4.28546   3
  -1 -19  -1 102.346 4.23698   3
   1 -19   1 100.657 4.21337   2
  -1  19  -1 98.5043 4.51634   2
  -1  19  -1 95.4163 4.27497   3
  -1  19  -1 105.752 4.34648   1
   1  19   1 102.404 4.33406   3
   1  19   1 100.334 3.99306   2
   1  19   1 104.525 4.38109   1
  -2 -19  -1 4.60296 1.06317   3
  -2 -19  -1 3.44236 1.64154   1
   2 -19   1 7.16505 1.39512   3
   2 -19   1 5.37666 1.39308   2
   2 -19   1 1.64835 1.35653   1
   2  19   1 1.96017 1.13299   1
  -2  19  -1 3.49066 1.19664   2
   2  19   1 3.75276 0.69070   2
   2  19   1 4.17665 0.94044   2
   2  19   1 3.18619 1.22143   3
  -2  19  -1 3.93711 1.10433   1
  -2  19  -1 3.32074 1.13391   3
  -3 -19  -1 3.04687 1.05576   3
   3 -19   1 1.53409 1.27965   3
   3 -19   1 -0.4267 1.53064   2
  -3 -19  -1 2.21618 1.77941   1
   3 -19   1 2.23138 1.40251   1
  -3  19  -1 -0.5979 1.01117   1
   3  19   1 2.29207 1.40652   3
   3  19   1 1.64122 0.53343   2
  -3  19  -1 3.11759 1.40248   2
   3  19   1 1.48444 0.79414   2
   3  19   1 0.28135 1.13357   1
  -3  19  -1 1.53709 1.23793   3
   4 -19   1 2.55294 1.61924   3
  -4 -19  -1 2.07747 1.32347   3
  -4 -19  -1 -0.5806 2.27611   1
   4 -19   1 1.15051 1.50418   1
  -4  19  -1 -0.0623 1.63490   1
   4  19   1 1.49370 1.68338   3
   4  19   1 0.53818 1.39620   1
  -4  19  -1 3.82121 1.67739   2
   5 -19   1 3.74359 1.59517   3
  -5 -19  -1 2.82137 1.43865   3
   5 -19   1 1.75035 1.99408   1
  -5  19  -1 2.68358 1.19134   1
   5  19   1 -2.4031 1.48313   1
  -5  19  -1 2.20349 2.06747   2
   5 -20  -1 1.50625 1.78230   1
  -5 -20   1 3.91147 1.51699   3
   5 -20  -1 3.27709 1.97930   3
  -5  20   1 3.71206 1.99922   2
   5  20  -1 4.27951 1.65044   1
  -5  20   1 2.84723 1.21578   1
   4 -20  -1 6.02478 1.72203   3
   4 -20  -1 8.30576 1.81718   1
  -4 -20   1 7.43024 1.47143   3
   4  20  -1 7.37698 1.58276   1
  -4  20   1 7.48861 1.35394   1
  -4  20   1 10.0369 1.46673   2
   3 -20  -1 17.8616 1.71403   3
   3 -20  -1 21.0856 2.08991   1
  -3 -20   1 23.1361 1.74450   3
  -3 -20   1 18.1455 2.05714   1
   3 -20  -1 17.5693 1.93732   2
  -3  20   1 21.6133 1.74487   1
  -3  20   1 26.0979 2.11837   2
   3  20  -1 19.0088 1.87904   1
   3  20  -1 18.8885 1.01614   2
   3  20  -1 20.5568 1.11061   2
   3  20  -1 23.6293 2.12156   3
  -3  20   1 18.3799 1.95296   3
  -2 -20   1 20.5884 1.32788   2
   2 -20  -1 21.3677 1.99220   1
   2 -20  -1 18.6772 1.70610   2
   2 -20  -1 18.2155 1.82430   3
  -2 -20   1 20.3541 1.78489   3
  -2 -20   1 21.9149 2.09044   1
  -2  20   1 19.3261 1.92543   3
   2  20  -1 22.9856 1.45361   2
   2  20  -1 16.5538 1.90251   3
  -2  20   1 20.2632 1.83142   2
   2  20  -1 24.9349 2.11856   1
  -2  20   1 20.5098 1.64788   1
   1 -20  -1 2.48903 1.17850   2
   1 -20  -1 5.17365 1.24553   3
  -1 -20   1 6.50848 1.05750   3
  -1 -20   1 3.80530 0.93329   2
  -1 -20   1 2.57353 1.49746   1
   1 -20  -1 2.56160 1.56426   1
  -1  20   1 3.88844 1.16810   2
   1  20  -1 4.39778 1.07687   1
   1  20  -1 8.36254 1.03527   2
  -1  20   1 4.98369 1.38426   3
  -1  20   1 3.05288 1.10603   1
   0 -20  -1 50.2622 2.46617   2
   0 -20  -1 49.2387 2.63388   3
   0 -20  -1 50.4792 3.11979   1
   0 -20   1 50.6055 2.44574   2
   0 -20   1 49.5698 3.06289   1
   0 -20   1 53.0625 2.84013   3
   0  20  -1 55.5665 2.55290   2
   0  20  -1 54.1121 2.74977   1
   0  20  -1 48.4532 2.97845   3
   0  20   1 50.0225 2.38231   2
   0  20   1 49.3581 2.82611   3
   0  20   1 47.1665 2.70654   1
   1 -20   1 5.02742 1.19817   2
   1 -20   1 4.18518 1.34085   3
   1 -20   1 5.52910 1.54544   1
  -1 -20  -1 3.84026 1.64611   1
  -1 -20  -1 3.79350 1.12451   3
   1  20   1 4.87486 0.82805   2
  -1  20  -1 3.65914 1.08715   2
  -1  20  -1 5.69927 1.14467   1
   1  20   1 4.42824 1.25531   1
   1  20   1 3.39318 1.34267   3
  -1  20  -1 5.46823 1.24941   3
   2 -20   1 1.24538 1.36744   3
   2 -20   1 3.26724 1.36603   2
   2 -20   1 2.56432 1.50427   1
  -2 -20  -1 2.25821 1.76711   1
  -2 -20  -1 3.00705 1.03151   3
   2  20   1 1.59935 1.00513   1
  -2  20  -1 3.77340 1.25203   2
   2  20   1 2.46471 0.96606   2
   2  20   1 1.88210 0.68216   2
  -2  20  -1 2.40280 1.56161   3
   2  20   1 0.90284 1.35992   3
  -2  20  -1 1.20453 1.04370   1
  -3 -20  -1 -0.0887 1.11134   3
   3 -20   1 -1.0406 1.52576   2
   3 -20   1 1.98918 1.18229   3
   3 -20   1 -1.4883 1.48043   1
  -3 -20  -1 2.99847 2.27621   1
  -3  20  -1 -2.0287 1.06212   1
   3  20   1 1.41696 1.05336   1
  -3  20  -1 4.03717 1.52796   2
   3  20   1 1.60078 0.81502   2
   3  20   1 1.47781 1.48027   3
   3  20   1 1.09293 0.57664   2
   4 -20   1 2.73236 1.81911   3
   4 -20   1 3.72216 1.75492   1
  -4 -20  -1 -2.6837 1.20538   3
  -4  20  -1 0.29282 1.19755   1
   4  20   1 0.02356 1.86065   3
  -4  20  -1 1.32670 1.38809   2
   4  20   1 -0.5941 1.53173   1
   5 -21  -1 -5.4788 1.93846   1
  -5 -21   1 -2.6432 1.71892   3
   5 -21  -1 -1.8449 1.88211   3
  -5  21   1 -1.4432 1.29152   1
  -5  21   1 -1.2166 1.50840   2
   5  21  -1 1.48900 1.71052   1
   4 -21  -1 14.6450 1.73957   3
  -4 -21   1 15.5750 1.85960   3
   4 -21  -1 12.3567 2.15557   1
   4  21  -1 13.6522 1.80258   1
  -4  21   1 12.8268 1.53503   1
  -4  21   1 14.4734 1.95713   2
   3 -21  -1 2.66024 1.65136   1
   3 -21  -1 -0.6042 1.62456   2
   3 -21  -1 1.56450 1.19284   3
  -3 -21   1 0.50977 1.28860   3
  -3  21   1 0.75254 1.33625   2
   3  21  -1 1.32458 0.49397   2
  -3  21   1 -2.0437 1.16785   1
   3  21  -1 1.66291 1.93743   3
   3  21  -1 1.03341 0.58196   2
   3  21  -1 0.61778 1.39666   1
  -2 -21   1 2.50838 1.01759   3
   2 -21  -1 2.39037 1.73348   1
   2 -21  -1 0.39208 1.32368   3
  -2 -21   1 -0.3341 1.70774   1
  -2 -21   1 1.59739 0.78765   2
   2 -21  -1 1.50263 1.27071   2
   2  21  -1 4.66707 1.13552   1
  -2  21   1 1.81395 1.52804   3
  -2  21   1 2.18966 1.19907   2
   2  21  -1 2.23912 0.80116   2
  -2  21   1 1.09403 1.08613   1
   2  21  -1 2.92276 1.28175   3
   1 -21  -1 1.38355 1.66643   1
   1 -21  -1 0.92754 1.15764   3
  -1 -21   1 -0.0266 0.95767   3
   1 -21  -1 0.82524 1.13812   2
  -1 -21   1 0.23050 1.53338   1
  -1 -21   1 0.89856 0.93004   2
   1  21  -1 0.84135 1.19157   3
  -1  21   1 2.11020 1.17704   1
  -1  21   1 0.39987 1.03628   2
   1  21  -1 2.22294 1.26173   1
  -1  21   1 3.23192 1.44274   3
   1  21  -1 -0.6789 0.85784   2
   0 -21  -1 -1.9444 1.66560   1
   0 -21   1 -0.6345 1.23995   3
   0 -21  -1 -0.0534 1.01422   2
   0 -21  -1 0.90609 1.17137   3
   0 -21   1 -0.3064 1.62432   1
   0 -21   1 -0.4402 0.97803   2
   0  21  -1 2.26980 1.01282   2
   0  21  -1 1.60961 1.53429   3
   0  21  -1 -1.0991 1.15322   1
   0  21   1 -0.8550 0.89145   2
   0  21   1 -2.1917 1.04424   1
   0  21   1 2.37503 1.41320   3
   1 -21   1 4.79703 1.67884   1
   1 -21   1 5.48720 1.21049   3
  -1 -21  -1 1.91940 1.15811   3
  -1 -21  -1 1.53982 1.37244   1
   1 -21   1 4.26239 1.25942   2
   1  21   1 1.90140 1.24605   1
  -1  21  -1 2.95501 1.28705   1
   1  21   1 4.86374 0.87320   2
   1  21   1 5.25546 1.41030   3
  -1  21  -1 2.97000 1.20229   2
  -1  21  -1 4.15100 1.28266   3
   2 -21   1 -0.7590 1.60398   1
   2 -21   1 2.40613 1.56935   3
   2 -21   1 1.80300 1.38276   2
  -2 -21  -1 -0.1329 1.21206   3
   2  21   1 -1.4352 1.03666   2
  -2  21  -1 -1.9663 1.24968   2
   2  21   1 -1.9744 0.98898   1
  -2  21  -1 -0.1167 1.11914   1
   2  21   1 -0.2789 0.70690   2
   2  21   1 0.17551 1.41359   3
   3 -21   1 -0.3158 1.68533   1
   3 -21   1 -1.1786 1.18934   3
  -3 -21  -1 1.20162 1.32226   3
   3  21   1 -0.0462 0.62576   2
  -3  21  -1 -2.4482 1.36293   2
   3  21   1 1.02458 1.48595   1
   3  21   1 -1.7509 1.71365   3
  -3  21  -1 -2.7963 1.27427   1
   3  21   1 0.92239 0.92696   2
   4 -21   1 6.15141 1.87623   1
  -4 -21  -1 8.07400 1.61522   3
   4 -21   1 7.09201 2.16149   3
   4  21   1 2.81058 1.71937   1
  -4  21  -1 6.01299 2.13991   2
  -4  21  -1 5.37736 1.52996   1
   4 -22  -1 6.34572 2.01388   1
   4 -22  -1 8.74607 1.66865   3
  -4 -22   1 8.22484 1.79395   3
  -4  22   1 9.51474 1.95395   2
   4  22  -1 8.53972 1.91370   1
  -4  22   1 10.9705 1.51329   1
   3 -22  -1 1.98966 1.38050   3
  -3 -22   1 2.74625 1.39162   3
   3 -22  -1 0.94653 1.82626   1
  -3  22   1 2.02755 1.26301   1
  -3  22   1 -1.4209 1.36992   2
   3  22  -1 1.18911 0.55416   2
   3  22  -1 2.15113 0.68528   2
   3  22  -1 -0.7744 1.55159   1
  -2 -22   1 -1.3449 1.27078   3
   2 -22  -1 -1.8936 1.71402   1
   2 -22  -1 -2.8232 1.28669   3
   2 -22  -1 -0.1822 1.39034   2
  -2  22   1 -1.6429 1.74317   3
  -2  22   1 -3.0373 1.15993   2
  -2  22   1 0.05114 1.30675   1
   2  22  -1 1.89866 1.42939   1
   2  22  -1 1.70723 0.87801   2
   1 -22  -1 5.70658 1.99143   1
  -1 -22   1 3.36021 1.13469   3
   1 -22  -1 2.34758 1.34120   2
   1 -22  -1 1.85215 1.39072   3
  -1 -22   1 3.64844 1.06717   2
  -1 -22   1 3.73197 1.70699   1
   1  22  -1 2.92386 1.07341   2
  -1  22   1 1.67141 1.08200   2
   1  22  -1 1.83902 1.05952   1
  -1  22   1 -1.4605 1.58967   3
  -1  22   1 3.82093 1.36968   1
   1  22  -1 4.89970 1.80493   3
   0 -22  -1 3.66523 1.89850   1
   0 -22   1 4.20361 1.16843   3
   0 -22  -1 3.34668 1.32973   3
   0 -22   1 4.87917 1.31951   2
   0 -22   1 3.97771 1.91945   1
   0 -22  -1 4.51729 1.31213   2
   0  22  -1 2.81405 1.00849   1
   0  22   1 2.76966 1.53316   3
   0  22  -1 3.80716 1.37070   3
   0  22   1 2.54062 1.11671   2
   0  22   1 2.07565 1.26360   1
   1 -22   1 1.68859 1.38257   2
  -1 -22  -1 0.47587 1.26007   3
   1 -22   1 1.74026 1.81396   1
   1 -22   1 1.23445 1.47354   3
   1  22   1 1.26615 1.34636   1
  -1  22  -1 1.13549 1.19865   2
  -1  22  -1 2.30608 1.30893   1
   1  22   1 0.66584 1.58599   3
   1  22   1 0.94293 0.92684   2
   2 -22   1 1.30440 1.60688   2
   2 -22   1 2.16837 1.60498   3
  -2 -22  -1 1.32646 1.32338   3
   2 -22   1 1.56119 1.83368   1
   2  22   1 -0.0310 1.16150   1
   2  22   1 0.35150 1.14601   2
  -2  22  -1 0.55400 1.33463   1
   2  22   1 -0.0742 1.63208   3
  -2  22  -1 0.11640 1.42504   2
   2  22   1 0.31025 0.83852   2
  -3 -22  -1 4.92543 1.51319   3
   3 -22   1 -1.0784 1.89643   1
   3 -22   1 2.59208 1.84789   3
   3  22   1 3.37596 1.73834   1
  -3  22  -1 2.10129 1.67824   2
  -3  22  -1 2.65878 1.54057   1
   3  22   1 1.36285 0.91339   2
   3  22   1 1.58077 2.17282   3
  -4 -22  -1 1.40157 1.55303   3
   4 -22   1 -0.1325 1.90997   1
  -4  22  -1 -0.1385 1.42931   1
  -4  22  -1 -3.1947 2.05987   2
   4  22   1 -3.9779 1.61072   1
   4 -23  -1 28.4925 2.67781   3
   4 -23  -1 25.7264 2.93069   1
  -4 -23   1 31.5298 2.53546   3
  -4  23   1 22.7793 2.49445   2
  -4  23   1 31.0214 2.64493   1
   4  23  -1 28.5035 2.56672   1
  -3 -23   1 0.34848 1.54195   3
   3 -23  -1 -0.0005 1.69566   3
   3 -23  -1 -0.2897 2.09698   1
   3  23  -1 1.33165 1.75900   1
  -3  23   1 -0.3872 1.37197   1
  -3  23   1 -1.5983 1.50908   2
   2 -23  -1 2.69324 1.60437   3
  -2 -23   1 0.93442 1.55214   3
   2 -23  -1 -0.4236 2.47326   1
   2 -23  -1 0.93215 1.63486   2
   2  23  -1 -1.0536 0.88138   2
   2  23  -1 1.37818 1.25360   1
  -2  23   1 -2.1295 1.23759   1
  -2  23   1 -3.1883 1.32154   2
   1 -23  -1 14.4804 1.75833   3
  -1 -23   1 11.7983 1.70829   3
   1 -23  -1 9.40629 1.64294   2
  -1 -23   1 12.9397 1.34984   2
  -1  23   1 12.0116 1.46748   2
   1  23  -1 15.1120 1.42869   2
   1  23  -1 12.2075 1.77859   1
  -1  23   1 10.9259 1.71435   1
   0 -23   1 -0.5649 1.20827   2
   0 -23  -1 0.13177 1.36009   3
   0 -23   1 1.32091 1.48653   3
   0  23   1 -1.6234 1.57338   3
   0  23  -1 0.59825 1.43984   1
   0  23   1 0.07023 1.32066   1
   0  23   1 2.51675 1.12061   2
   0  23  -1 0.35323 1.22748   2
  -1 -23  -1 -0.4174 1.34616   3
   1 -23   1 3.12287 1.51368   2
   1 -23   1 -0.1868 1.26495   3
   1  23   1 -1.9956 1.51090   3
  -1  23  -1 -0.8567 1.33024   1
   1  23   1 -0.5776 0.96049   2
   1  23   1 -0.2060 1.46083   1
  -1  23  -1 0.93412 1.26186   2
   2 -23   1 40.2711 3.08645   3
  -2 -23  -1 31.9439 2.56021   3
   2 -23   1 37.5952 2.90809   2
   2 -23   1 28.6495 3.10826   1
   2  23   1 33.7764 2.93717   1
   2  23   1 31.6073 1.99817   2
  -2  23  -1 36.6796 2.68861   1
  -2  23  -1 36.4596 2.91415   2
  -3 -23  -1 0.82713 1.47541   3
   3 -23   1 -0.9920 2.21590   1
   3 -23   1 1.43126 2.00444   3
  -3  23  -1 -2.2738 1.42476   1
   3  23   1 -1.3235 1.86883   1
  -3  23  -1 -2.3223 1.73144   2
  -3 -24   1 4.32349 1.98372   3
   3 -24  -1 3.03343 1.96580   3
  -3  24   1 2.59944 1.62990   2
   3  24  -1 -0.5789 1.85326   1
  -3  24   1 -2.5623 1.46632   1
  -2 -24   1 4.00809 1.76418   3
   2 -24  -1 0.85317 1.79218   3
   2 -24  -1 -2.1580 2.03775   2
   2  24  -1 -0.5520 1.05037   2
  -2  24   1 -0.0047 1.40210   2
   2  24  -1 0.54617 1.69247   1
  -2  24   1 -0.9491 1.46701   1
  -1 -24   1 -1.5011 1.17246   2
   1 -24  -1 0.75263 1.56709   3
  -1 -24   1 -1.6925 1.50875   3
   1 -24  -1 -0.9670 1.55459   2
  -1  24   1 0.62165 1.42804   1
   1  24  -1 -2.6415 1.19044   2
   1  24  -1 1.18154 1.33852   1
  -1  24   1 2.25675 1.26974   2
   0 -24  -1 0.76184 1.43172   3
   0 -24   1 1.72795 1.80142   3
   0 -24   1 -0.3542 1.47581   2
   0  24   1 -1.4426 1.15364   1
   0  24   1 -1.6023 1.15496   2
   0  24  -1 2.71008 1.39546   2
   0  24  -1 0.01447 1.43859   1
  -1 -24  -1 1.71202 1.49030   3
   1 -24   1 3.23320 1.87368   3
   1 -24   1 1.12893 1.60437   2
   1  24   1 3.88379 1.69776   1
  -1  24  -1 2.58511 1.56920   2
   1  24   1 1.60440 1.17198   2
  -1  24  -1 -0.6164 1.50992   1
   1  24   1 0.76594 1.43023   2
   2 -24   1 6.88989 2.21209   3
  -2 -24  -1 5.01748 1.78934   3
   2  24   1 1.16398 1.89064   1
  -2  24  -1 2.98569 1.62535   1
   2  24   1 4.54372 1.14773   2
  -2  24  -1 3.36063 1.78197   2
   2 -25  -1 0.64829 1.92302   3
  -2 -25   1 -0.1942 1.98073   3
   2  25  -1 1.18848 2.13313   1
  -2  25   1 1.17920 1.80894   1
  -2  25   1 0.04626 1.48326   2
   1 -25  -1 51.1320 3.34899   2
  -1 -25   1 50.6090 3.55956   3
   1 -25  -1 50.4607 3.46983   3
  -1 -25   1 55.2705 2.74723   2
  -1  25   1 57.2086 3.37410   1
  -1  25   1 48.6250 3.08806   2
   1  25  -1 40.4664 3.16299   2
   1  25  -1 50.7793 3.59992   1
   0 -25   1 0.60509 1.63795   2
   0 -25  -1 1.02189 1.70850   3
   0 -25   1 -0.6192 1.78681   3
   0  25   1 -1.1653 1.23690   1
   0  25  -1 -0.9130 1.24780   2
   0  25  -1 0.93099 1.77470   1
   0  25   1 -2.1590 1.12291   2
   1 -25   1 2.42501 1.54655   3
   1 -25   1 1.53275 1.91466   2
  -1 -25  -1 0.00576 1.63838   3
  -1  25  -1 3.55100 1.57884   2
  -1  25  -1 3.40893 1.80403   1
   1  25   1 0.19967 2.60500   2
   1  25   1 2.78883 1.93621   1
   8   0  -2 3.49092 1.29147   2
  -8   0   2 1.94518 1.90509   2
   7   0  -2 -0.0437 0.95208   2
  -7   0   2 1.40508 0.90158   2
  -7   0   2 -0.3063 1.48687   3
  -6   0   2 3.39767 1.27407   3
   6   0  -2 3.23178 0.71880   2
  -6   0   2 3.68446 0.74052   2
  -6   0   2 2.96724 0.26662   1
  -5   0   2 -0.5381 0.42188   2
  -5   0   2 -0.7343 0.84851   3
  -5   0   2 -0.1335 0.29330   1
   5   0  -2 0.00872 0.49330   2
  -5   0   2 -0.0756 0.29171   1
  -4   0   2 163.286 5.88127   1
  -4   0   2 160.985 5.86516   1
  -4   0   2 162.056 6.12811   3
   4   0  -2 164.924 5.93427   2
  -4   0   2 167.100 5.94482   2
   3   0  -2 0.02771 0.34093   2
  -3   0   2 0.57149 0.35107   1
  -3   0   2 -0.0204 0.25654   2
  -3   0   2 0.15311 0.49432   3
  -2   0   2 9854.29 345.049   3
  -2   0   2 9999.99 344.974   1
  -2   0   2 9706.56 344.840   2
  -1   0   2 -0.0757 0.33903   2
  -1   0   2 0.28005 0.17443   3
   1   0  -2 0.14281 0.30082   2
  -1   0   2 -0.1163 0.24200   1
   0   0  -2 126.205 4.36732   3
   0   0   2 124.264 4.51965   1
   0   0   2 125.863 4.36882   3
   0   0  -2 122.662 4.53989   2
   0   0   2 120.250 4.54432   2
  -1   0  -2 -0.1173 0.42416   2
  -1   0  -2 -0.2308 0.23129   3
   1   0   2 0.00981 0.34762   1
   1   0   2 0.35409 0.21441   3
   1   0   2 0.01629 0.35797   2
  -1   0  -2 -0.1596 0.44361   1
  -2   0  -2 1.79420 0.49614   1
  -2   0  -2 1.49200 0.56135   2
   2   0   2 1.54736 0.64709   2
   2   0   2 1.72236 0.39817   3
   2   0   2 1.68065 0.43275   1
  -2   0  -2 1.93117 0.44030   3
   3   0   2 0.14868 0.37150   1
  -3   0  -2 0.22916 0.41881   2
   3   0   2 0.35877 0.45483   3
   3   0   2 0.19982 0.52785   2
  -3   0  -2 -0.6415 0.58351   3
  -4   0  -2 -1.5393 0.74843   3
   4   0   2 0.50508 0.61771   3
  -4   0  -2 0.17339 0.70718   2
   4   0   2 -0.3766 0.38740   1
   5   0   2 0.15341 1.03199   2
   5   0   2 -0.1304 0.63712   1
   5   0   2 1.99387 0.87665   3
   5   0   2 -0.1469 0.42323   1
  -5   0  -2 0.52343 0.88945   2
  -5   0  -2 -0.7368 0.99419   3
   6   0   2 -0.0203 0.40697   1
   6   0   2 -0.1103 0.64910   1
  -6   0  -2 1.01357 1.12389   2
   6   0   2 0.08244 1.26024   2
  -6   0  -2 1.24909 1.36069   3
  -7   0  -2 2.54239 2.07478   3
   7   0   2 -0.6075 1.65215   2
  -7   0  -2 1.20895 1.47193   2
  -8  -1   2 0.89286 1.50825   3
  -8  -1   2 0.36024 1.07005   2
   8  -1  -2 3.23350 1.34535   2
  -8   1   2 3.13441 1.23696   2
   8   1  -2 2.25365 1.22395   2
   7  -1  -2 0.43035 1.00002   2
  -7  -1   2 -0.4404 1.52127   3
  -7  -1   2 1.47346 0.80227   2
  -7   1   2 1.56893 1.46731   3
   7   1  -2 2.00583 0.89090   2
  -7   1   2 0.84331 0.86724   2
  -6  -1   2 24.3594 1.05554   1
  -6  -1   2 26.4592 1.44668   2
  -6  -1   2 26.1131 2.06489   3
  -6  -1   2 23.6370 1.04959   1
   6  -1  -2 24.9121 1.48280   2
  -6   1   2 22.5732 1.43226   2
  -6   1   2 24.6153 2.04338   3
   6   1  -2 23.3169 1.42163   2
  -5  -1   2 43.0084 1.75641   1
  -5  -1   2 43.3370 2.14600   3
  -5  -1   2 46.5897 1.91107   2
   5  -1  -2 45.1823 2.09324   3
   5  -1  -2 44.5447 1.95634   2
  -5   1   2 43.9589 1.69070   1
   5   1  -2 45.4910 1.92483   2
  -5   1   2 44.7482 1.70021   1
  -5   1   2 46.1609 1.97490   2
  -5   1   2 45.7821 2.30810   3
  -4  -1   2 87.2338 3.28596   2
   4  -1  -2 88.8825 3.34665   2
  -4  -1   2 85.7453 3.24657   1
  -4  -1   2 87.9369 3.53039   3
   4  -1  -2 85.4816 3.48348   3
  -4   1   2 89.2432 3.32632   2
  -4   1   2 90.1758 3.22935   1
   4   1  -2 87.9116 3.27793   2
  -4   1   2 88.1558 3.22839   1
  -4   1   2 87.2940 3.53064   3
  -3  -1   2 6.16340 0.51895   1
   3  -1  -2 5.45974 0.65296   3
  -3  -1   2 5.98039 0.46426   2
   3  -1  -2 5.38863 0.51796   2
  -3  -1   2 6.57539 0.71629   3
  -3   1   2 6.94436 0.53823   2
   3   1  -2 6.46952 0.57278   2
  -3   1   2 6.83833 0.54477   1
  -3   1   2 6.42985 0.62202   3
  -3   1   2 6.42375 0.51004   1
   3   1  -2 6.78138 0.54032   1
  -2  -1   2 1016.31 36.0213   1
  -2  -1   2 997.130 36.0286   3
   2  -1  -2 1015.08 36.0233   3
  -2  -1   2 1028.23 36.0173   3
  -2  -1   2 1036.14 36.1368   2
  -2   1   2 1053.23 36.0294   3
  -2   1   2 1026.11 36.1022   2
  -2   1   2 1045.21 36.0198   1
  -1  -1   2 31.5145 1.32727   1
   1  -1  -2 30.9545 1.27036   2
   1  -1  -2 27.4561 1.29775   1
  -1  -1   2 30.0367 1.16514   3
  -1  -1   2 29.5254 1.26431   2
   1   1  -2 28.6814 1.17888   3
  -1   1   2 29.2384 1.27527   1
  -1   1   2 30.3031 1.29150   2
   1   1  -2 30.8021 1.26287   2
   0  -1   2 24.1902 1.17492   2
   0  -1   2 25.0359 0.94169   3
   0  -1  -2 23.6473 1.13050   2
   0  -1  -2 25.3407 1.16426   1
   0  -1   2 24.3698 1.08477   1
   0   1  -2 24.6389 1.15394   2
   0   1   2 25.0499 1.08092   1
   0   1  -2 23.9270 0.94670   3
   0   1   2 24.1832 1.16980   2
  -1  -1  -2 237.502 8.38287   2
   1  -1   2 230.176 8.39875   2
  -1  -1  -2 229.372 8.35400   1
   1  -1   2 234.487 8.34793   1
   1  -1   2 231.344 8.25492   3
  -1  -1  -2 239.285 8.22544   3
   1   1   2 226.658 8.38457   2
   1   1   2 228.945 8.34379   1
  -1   1  -2 235.548 8.40338   2
  -1   1  -2 234.522 8.25123   3
   1   1   2 236.085 8.22742   3
   2  -1   2 22.6077 1.07143   1
   2  -1   2 23.1195 1.29794   2
  -2  -1  -2 19.2714 1.16951   2
  -2  -1  -2 21.0689 1.03948   3
   2  -1   2 21.9755 1.06060   3
  -2  -1  -2 20.3173 1.10770   1
   2   1   2 21.0280 1.24152   2
   2   1   2 20.6289 1.04894   1
  -2   1  -2 20.7956 1.07815   3
  -2   1  -2 21.1866 1.22876   2
   2   1   2 20.8558 1.00381   3
  -3  -1  -2 0.05588 0.58641   3
  -3  -1  -2 -0.6339 0.48965   1
   3  -1   2 -0.3359 0.44023   3
   3  -1   2 0.52286 0.69244   2
   3  -1   2 -0.5864 0.35498   1
  -3  -1  -2 -0.2591 0.55381   2
   3   1   2 0.59578 0.42364   3
  -3   1  -2 0.49154 0.62628   2
   3   1   2 0.70443 0.62225   2
  -3   1  -2 0.01505 0.54382   3
   3   1   2 -0.2814 0.37057   1
  -4  -1  -2 0.56132 0.80659   3
   4  -1   2 0.02910 0.86397   2
   4  -1   2 0.30646 0.55008   1
   4  -1   2 0.34709 0.40609   1
   4  -1   2 -0.2488 0.61445   3
  -4  -1  -2 -0.3641 0.67837   2
   4   1   2 0.52596 0.54034   1
  -4   1  -2 0.60047 0.73414   3
   4   1   2 0.35581 0.80469   2
  -4   1  -2 0.17178 0.73187   2
   5  -1   2 -0.1583 0.58972   1
   5  -1   2 1.21589 0.85140   3
  -5  -1  -2 0.57497 0.87759   2
  -5  -1  -2 0.64536 1.01924   3
   5  -1   2 -0.1770 1.09769   2
   5  -1   2 0.10121 0.40554   1
   5   1   2 1.14076 0.46126   1
  -5   1  -2 -0.3676 0.98457   3
  -5   1  -2 1.27686 0.91950   2
   5   1   2 -0.2391 0.99686   2
  -6  -1  -2 37.2578 2.65076   3
   6  -1   2 38.9627 2.59862   2
   6  -1   2 39.5494 1.60191   1
   6  -1   2 41.9020 1.70725   1
  -6  -1  -2 40.3724 2.40895   2
   6  -1   2 44.1150 2.46619   3
   6   1   2 38.3997 1.90958   1
  -6   1  -2 45.4636 2.52488   2
   6   1   2 40.8399 2.53004   2
   6   1   2 38.3652 1.71560   1
  -6   1  -2 40.1652 2.68539   3
   7  -1   2 6.08060 1.78583   2
  -7  -1  -2 8.27191 1.97768   3
  -7  -1  -2 7.00585 1.56670   2
   7   1   2 6.30029 1.74844   2
  -7   1  -2 3.53816 2.01156   3
  -7   1  -2 7.32183 1.73504   2
  -8  -2   2 3.91187 1.09272   2
  -8  -2   2 2.78093 1.53892   3
   8  -2  -2 3.89786 1.33419   2
  -8   2   2 -0.2713 1.16397   2
   8   2  -2 3.16092 1.14186   2
  -7  -2   2 -1.5862 1.51101   3
  -7  -2   2 0.63758 0.88665   3
  -7  -2   2 0.29491 0.79133   2
   7  -2  -2 -1.6639 0.93188   2
  -7  -2   2 0.24647 0.30835   1
   7   2  -2 -0.4069 0.80696   2
  -7   2   2 2.49044 0.95400   2
  -7   2   2 0.05654 1.50967   3
  -6  -2   2 3.86126 0.80400   3
   6  -2  -2 3.04725 0.87286   2
  -6  -2   2 4.31230 0.49986   1
  -6  -2   2 4.96154 1.05835   3
   6  -2  -2 2.13471 1.05651   3
  -6  -2   2 5.37873 0.76027   2
  -6   2   2 3.95751 1.23751   3
   6   2  -2 4.23707 0.71792   2
  -6   2   2 4.55356 0.86161   2
  -5  -2   2 26.7958 1.27245   2
  -5  -2   2 24.8934 1.21132   1
   5  -2  -2 29.8644 1.68278   3
   5  -2  -2 26.9507 1.43349   2
  -5  -2   2 25.7788 1.78996   3
  -5   2   2 27.1565 1.39299   2
  -5   2   2 26.8756 1.04430   1
  -5   2   2 25.6216 1.04516   1
  -5   2   2 25.5387 1.77017   3
   5   2  -2 25.8614 1.23932   1
   5   2  -2 27.8831 1.30104   2
  -4  -2   2 -0.2220 0.37212   1
  -4  -2   2 -0.2060 0.52699   3
  -4  -2   2 -0.1054 0.32042   2
   4  -2  -2 -0.2899 0.58309   3
  -4  -2   2 0.46449 0.55515   3
   4  -2  -2 0.10132 0.43907   2
  -4   2   2 1.04309 0.70574   3
  -4   2   2 0.23635 0.32339   1
  -4   2   2 -0.2908 0.38821   2
   4   2  -2 0.52755 0.37993   1
   4   2  -2 0.16319 0.33745   2
  -4   2   2 0.54848 0.27220   1
   3  -2  -2 126.933 4.76009   3
  -3  -2   2 135.413 4.67176   1
  -3  -2   2 124.597 4.59230   2
  -3  -2   2 123.435 4.77367   3
  -3  -2   2 126.135 4.73334   3
   3  -2  -2 126.766 4.67649   2
  -3   2   2 128.260 4.66920   2
  -3   2   2 124.802 4.75805   3
  -3   2   2 133.271 4.62959   1
   3   2  -2 127.281 4.67442   1
   2  -2  -2 441.145 15.2590   1
   2  -2  -2 437.883 15.2628   3
  -2  -2   2 442.716 15.2274   2
  -2  -2   2 439.888 15.2713   1
  -2  -2   2 425.365 15.2533   3
   2   2  -2 428.680 15.2742   1
  -2   2   2 429.966 15.2430   2
  -2   2   2 418.846 15.2440   1
  -2   2   2 424.268 15.2552   3
   1  -2  -2 1.62681 0.23809   3
  -1  -2   2 2.00595 0.27043   3
  -1  -2   2 1.93037 0.43478   1
   1  -2  -2 1.35580 0.40279   1
  -1  -2   2 1.74633 0.36832   2
   1   2  -2 1.40918 0.32981   2
  -1   2   2 1.97730 0.34556   2
  -1   2   2 1.98039 0.32091   1
  -1   2   2 2.08512 0.24522   3
   1   2  -2 1.87523 0.31006   3
   1   2  -2 1.77413 0.40747   1
   0  -2   2 2.19854 0.47510   2
   0  -2   2 3.02059 0.27228   3
   0  -2  -2 3.01481 0.40622   1
   0  -2   2 2.73276 0.46933   1
   0  -2  -2 3.42180 0.38113   2
   0   2   2 2.72313 0.43498   1
   0   2  -2 2.91861 0.28217   3
   0   2   2 2.96587 0.46442   2
   0   2  -2 2.77855 0.38585   2
  -1  -2  -2 356.118 12.2799   3
   1  -2   2 338.015 12.3286   3
  -1  -2  -2 359.805 12.4268   1
   1  -2   2 343.343 12.4599   2
   1  -2   2 345.805 12.4025   1
   1  -2   2 348.869 12.4041   1
  -1  -2  -2 349.283 12.4367   2
  -1   2  -2 349.862 12.3285   3
   1   2   2 353.987 12.4139   1
  -1   2  -2 352.232 12.4655   2
   1   2   2 346.237 12.4377   2
   2  -2   2 15.8339 1.18141   2
  -2  -2  -2 16.9126 1.05335   1
  -2  -2  -2 16.2956 1.02822   2
   2  -2   2 15.4667 0.87961   3
   2  -2   2 15.7057 0.90460   1
  -2  -2  -2 15.0584 0.87925   3
   2  -2   2 16.5056 0.97772   1
  -2   2  -2 16.3687 0.91846   3
   2   2   2 16.9583 0.91992   1
  -2   2  -2 13.7517 1.08602   2
   2   2   2 14.7521 1.06919   2
  -3  -2  -2 10.0443 0.86634   2
   3  -2   2 10.2198 1.02158   2
   3  -2   2 7.91845 0.72073   1
  -3  -2  -2 9.84488 0.80643   3
  -3  -2  -2 8.20817 0.75470   1
   3  -2   2 8.96499 0.74966   1
   3  -2   2 8.68202 0.80251   3
  -3   2  -2 8.66769 0.80160   3
   3   2   2 9.55350 0.71246   1
   3   2   2 9.28019 0.90345   2
  -3   2  -2 8.62825 0.94366   2
   4  -2   2 14.4210 0.88489   1
   4  -2   2 12.4393 0.98634   1
  -4  -2  -2 12.5881 1.14666   3
  -4  -2  -2 12.8370 1.09462   1
   4  -2   2 14.5282 1.17116   3
   4  -2   2 13.3427 1.27987   2
  -4  -2  -2 13.3381 1.21022   2
   4   2   2 14.7570 0.94809   1
  -4   2  -2 16.8280 1.37444   2
   4   2   2 13.3160 1.17341   2
  -4   2  -2 15.2051 1.18306   3
   5  -2   2 4.38802 0.50483   1
  -5  -2  -2 5.96359 1.22662   3
   5  -2   2 5.62127 1.22623   2
  -5  -2  -2 5.23445 0.95497   2
   5  -2   2 4.42293 0.65475   1
   5  -2   2 6.45144 1.03608   3
  -5   2  -2 6.57064 1.15745   2
   5   2   2 5.16490 1.09610   2
  -5   2  -2 4.16893 1.14971   3
   5   2   2 4.80199 0.61262   1
   6  -2   2 30.1043 2.47117   2
   6  -2   2 31.1457 2.21403   3
  -6  -2  -2 28.8484 2.41305   3
   6  -2   2 29.2699 1.26784   1
  -6   2  -2 30.4603 2.49566   3
   6   2   2 30.4797 2.44958   2
   6   2   2 32.8668 1.47653   1
  -6   2  -2 31.7875 2.27400   2
  -7  -2  -2 23.5757 2.43128   3
  -7  -2  -2 30.6255 2.33872   2
  -7  -2  -2 28.6531 2.24175   3
   7  -2   2 25.9998 2.50768   2
   7   2   2 27.8633 2.36004   2
  -7   2  -2 28.6942 2.35358   2
  -7   2  -2 24.1690 2.58023   3
  -8  -3   2 -0.7060 0.95659   2
   8  -3  -2 0.76672 1.41445   2
  -8  -3   2 -0.0491 1.40721   3
   8   3  -2 -0.5436 1.00011   2
  -8   3   2 0.01655 1.13709   2
  -7  -3   2 46.5986 3.00093   3
  -7  -3   2 34.7744 2.43618   3
   7  -3  -2 38.4388 2.41403   2
  -7  -3   2 40.9900 1.69894   1
   7  -3  -2 40.1800 2.59545   3
  -7  -3   2 42.9157 2.10884   2
  -7   3   2 44.2966 2.54339   2
  -7   3   2 40.5689 2.94036   3
   7   3  -2 42.1970 2.00671   2
   6  -3  -2 1.98356 0.86699   2
  -6  -3   2 1.17010 0.92420   3
   6  -3  -2 2.29686 1.01548   3
  -6  -3   2 2.12009 1.26627   3
  -6  -3   2 1.98235 0.51158   1
  -6  -3   2 3.27032 0.66843   2
   6   3  -2 2.17435 0.51488   1
   6   3  -2 2.10225 0.61779   2
  -6   3   2 4.02715 0.80093   2
  -6   3   2 1.02124 1.21058   3
  -5  -3   2 0.43199 0.39922   2
   5  -3  -2 -0.0262 0.58120   2
  -5  -3   2 0.73092 0.71713   3
  -5  -3   2 0.45801 0.92861   3
  -5  -3   2 0.53980 0.43340   1
   5  -3  -2 1.06310 0.77866   3
  -5   3   2 0.85100 0.53670   2
   5   3  -2 0.99850 0.44107   2
  -5   3   2 0.63832 0.21986   1
  -5   3   2 0.35573 0.24803   1
   5   3  -2 0.53271 0.42428   1
  -5   3   2 0.04195 0.84093   3
  -4  -3   2 16.1082 0.96699   1
  -4  -3   2 16.9506 0.85526   2
  -4  -3   2 19.4394 1.19230   3
  -4  -3   2 18.5414 1.17519   3
   4  -3  -2 16.6715 1.08241   3
   4  -3  -2 19.0433 0.98956   2
  -4   3   2 18.1855 0.89369   1
  -4   3   2 18.2595 0.83064   1
  -4   3   2 18.1574 1.03253   2
  -4   3   2 20.3268 1.34616   3
   4   3  -2 17.5391 0.88048   2
   4   3  -2 18.2994 0.99277   1
  -3  -3   2 9.38699 0.71127   1
   3  -3  -2 9.06398 0.76884   2
  -3  -3   2 11.7743 0.65609   2
  -3  -3   2 10.7448 0.81751   3
  -3  -3   2 10.3248 0.56148   2
   3  -3  -2 10.6330 0.74890   3
   3  -3  -2 10.1968 0.70726   1
  -3   3   2 9.47197 0.64483   1
  -3   3   2 10.6756 0.83478   3
  -3   3   2 10.3706 0.71191   2
   3   3  -2 9.08890 0.77818   1
  -2  -3   2 89.9936 3.33401   3
   2  -3  -2 89.6728 3.33164   1
  -2  -3   2 87.0303 3.35211   1
   2  -3  -2 88.5415 3.33577   3
  -2  -3   2 91.3561 3.28360   2
   2  -3  -2 88.9190 3.31728   2
  -2   3   2 93.2464 3.32783   1
   2   3  -2 88.7927 3.35452   1
  -2   3   2 88.3380 3.33327   3
   2   3  -2 88.2021 3.34446   3
  -2   3   2 91.1291 3.32792   2
  -1  -3   2 58.0884 2.22527   2
  -1  -3   2 59.2161 2.17935   3
  -1  -3   2 54.7526 2.27967   1
   1  -3  -2 61.5296 2.28455   1
   1  -3  -2 59.4317 2.14871   3
  -1   3   2 60.0672 2.14410   3
  -1   3   2 57.2934 2.24953   1
   1   3  -2 58.3090 2.19249   3
  -1   3   2 58.3390 2.26647   2
   1   3  -2 56.1327 2.21368   2
   1   3  -2 56.5229 2.24948   1
   0  -3  -2 16.6617 0.98342   1
   0  -3   2 18.2360 0.99000   2
   0  -3  -2 17.4027 0.66688   3
   0  -3   2 18.2232 0.80300   3
   0  -3   2 18.3782 0.97586   1
   0  -3  -2 19.0312 0.87098   2
   0   3  -2 19.1497 0.94894   1
   0   3   2 16.8349 0.95962   2
   0   3   2 17.0287 0.66277   3
   0   3  -2 17.2380 0.88074   2
   0   3  -2 17.3143 0.79337   3
   0   3   2 18.3432 0.94953   1
  -1  -3  -2 0.91134 0.39000   2
   1  -3   2 0.61041 0.52291   2
  -1  -3  -2 0.54920 0.23386   3
   1  -3   2 0.31854 0.39623   1
  -1  -3  -2 0.29934 0.42163   1
  -1  -3  -2 0.27824 0.18549   3
   1  -3   2 0.45675 0.27965   3
   1   3   2 0.02292 0.45705   2
   1   3   2 0.62098 0.40193   1
  -1   3  -2 0.53957 0.30943   3
  -1   3  -2 0.10262 0.44210   2
  -2  -3  -2 112.518 4.12901   3
   2  -3   2 114.880 4.29324   2
   2  -3   2 115.793 4.18510   1
  -2  -3  -2 113.598 4.09908   3
   2  -3   2 111.264 4.17729   3
   2  -3   2 111.455 4.16576   1
  -2  -3  -2 112.562 4.22383   1
  -2  -3  -2 112.716 4.24263   2
  -2   3  -2 111.941 4.17678   3
   2   3   2 109.488 4.25364   2
  -2   3  -2 109.504 4.31850   2
   2   3   2 114.148 4.19124   1
   3  -3   2 11.8170 0.83463   1
   3  -3   2 13.6823 0.99522   3
  -3  -3  -2 12.7737 1.01161   2
   3  -3   2 14.5325 1.28640   2
  -3  -3  -2 12.7246 0.96673   3
  -3  -3  -2 13.2737 0.97928   1
   3  -3   2 12.7117 0.91321   1
  -3   3  -2 13.2066 1.05449   3
   3   3   2 13.5880 0.84497   1
   3   3   2 11.9777 0.98460   2
  -3   3  -2 13.1507 1.10393   2
  -4  -3  -2 0.14111 0.62256   2
   4  -3   2 0.16431 0.51679   1
   4  -3   2 0.72795 0.68419   3
   4  -3   2 -0.0428 0.42055   1
  -4  -3  -2 1.13214 0.73851   3
  -4  -3  -2 0.74460 0.65013   1
   4  -3   2 0.05490 0.65662   2
  -4   3  -2 0.14048 0.80784   3
   4   3   2 0.71930 0.46501   1
  -4   3  -2 -0.0182 0.78573   2
   4   3   2 0.00243 0.83998   2
   5  -3   2 32.2716 1.54355   1
   5  -3   2 35.9629 2.01460   3
  -5  -3  -2 33.9349 1.83491   3
  -5  -3  -2 34.0346 1.82886   1
   5  -3   2 34.5445 2.29210   2
  -5  -3  -2 35.6277 2.11418   3
   5  -3   2 33.4711 1.45246   1
  -5  -3  -2 37.3174 1.96044   2
   5   3   2 34.3422 2.03849   2
  -5   3  -2 34.6460 2.18938   3
   5   3   2 33.7544 1.60723   1
  -6  -3  -2 72.8522 3.65339   3
   6  -3   2 69.6690 3.67772   2
  -6  -3  -2 77.5335 3.49386   2
  -6  -3  -2 76.8713 3.36193   3
   6  -3   2 78.2818 3.54231   3
  -6   3  -2 74.2828 3.72279   3
   6   3   2 74.0323 3.45870   2
  -6   3  -2 76.3631 3.64162   2
   6   3   2 73.6396 2.96744   1
  -7  -3  -2 27.1721 2.67103   3
   7  -3   2 31.4934 2.45845   3
  -7  -3  -2 31.6229 2.36619   2
   7  -3   2 24.6523 2.50153   2
  -7  -3  -2 27.7645 2.15441   3
   7   3   2 29.1059 2.33766   2
  -7   3  -2 25.0020 2.63089   3
  -7   3  -2 34.8354 2.66388   2
   8  -4  -2 0.06121 1.41163   2
  -8  -4   2 0.82182 0.38011   1
   8  -4  -2 -0.9327 1.65451   3
  -8  -4   2 1.45946 1.37293   3
  -8  -4   2 1.20879 0.96755   2
  -8   4   2 -0.5545 1.30120   2
   8   4  -2 0.54438 1.53223   2
  -7  -4   2 3.70673 1.68325   3
  -7  -4   2 6.18246 0.69473   1
   7  -4  -2 6.54894 1.23832   2
   7  -4  -2 5.18433 1.18232   3
  -7  -4   2 6.31581 0.89803   2
  -7  -4   2 6.87972 1.28186   3
  -7   4   2 6.75744 1.17664   2
   7   4  -2 6.81150 0.83208   2
  -7   4   2 5.32882 1.66275   3
  -6  -4   2 4.59483 1.31862   3
  -6  -4   2 3.54917 0.79944   3
  -6  -4   2 4.25104 0.62178   2
  -6  -4   2 3.11042 0.61897   1
   6  -4  -2 3.31035 0.92932   2
   6  -4  -2 3.10083 1.10503   3
  -6   4   2 5.95527 0.91751   2
   6   4  -2 3.28636 0.62455   1
  -6   4   2 4.74357 1.04045   3
   6   4  -2 4.52153 0.61669   2
  -5  -4   2 1.94562 0.51133   1
  -5  -4   2 0.92605 0.71398   3
  -5  -4   2 0.82692 0.38657   2
  -5  -4   2 0.88272 0.98608   3
   5  -4  -2 0.24850 0.74468   3
   5  -4  -2 1.07043 0.70187   2
  -5   4   2 0.62947 0.18716   1
  -5   4   2 1.32794 0.72769   3
  -5   4   2 0.76577 0.55882   2
   5   4  -2 0.34476 0.39561   2
   5   4  -2 1.10111 0.49966   1
  -5   4   2 1.14055 0.25263   1
  -4  -4   2 42.5208 1.86111   1
  -4  -4   2 44.5310 1.94943   3
   4  -4  -2 45.0755 1.96469   2
   4  -4  -2 45.9951 2.00097   3
  -4  -4   2 45.0280 2.04168   3
  -4  -4   2 43.8156 1.72315   2
  -4   4   2 46.4108 1.93622   2
  -4   4   2 45.2467 1.72814   1
   4   4  -2 45.9489 1.88851   1
  -4   4   2 43.7074 2.11175   3
  -3  -4   2 5.01297 0.53979   1
   3  -4  -2 6.43569 0.61349   2
  -3  -4   2 5.17339 0.39466   2
   3  -4  -2 3.96102 0.49567   1
  -3  -4   2 5.56127 0.62372   3
   3  -4  -2 5.35562 0.66452   3
  -3  -4   2 4.90604 0.42520   2
  -3   4   2 3.75447 0.54587   3
   3   4  -2 4.95871 0.56400   1
  -3   4   2 5.57509 0.46055   1
  -3   4   2 5.03903 0.49171   2
  -2  -4   2 0.30690 0.41715   1
   2  -4  -2 0.68756 0.31857   2
  -2  -4   2 0.72350 0.37550   3
  -2  -4   2 1.02660 0.30370   2
   2  -4  -2 0.83227 0.38932   1
   2  -4  -2 0.69081 0.35098   3
   2   4  -2 1.43439 0.43478   3
  -2   4   2 0.71393 0.36218   3
   2   4  -2 0.57587 0.41853   1
  -2   4   2 0.83590 0.34782   2
  -2   4   2 0.99045 0.32150   1
   2   4  -2 0.48820 0.24382   2
   1  -4  -2 180.709 6.38120   3
  -1  -4   2 178.821 6.41349   3
  -1  -4   2 162.553 6.46036   1
   1  -4  -2 179.211 6.47363   1
   1   4  -2 186.830 6.50275   1
   1   4  -2 181.374 6.42352   3
  -1   4   2 177.241 6.43903   2
  -1   4   2 174.181 6.37225   3
  -1   4   2 188.259 6.48004   1
   1   4  -2 184.801 6.43874   2
   0  -4   2 6.40262 0.47032   3
   0  -4  -2 5.48518 0.32189   3
   0  -4  -2 4.45745 0.49523   2
   0  -4   2 5.27752 0.57517   2
   0  -4   2 4.63487 0.54227   1
   0  -4  -2 6.69392 0.57695   1
   0   4  -2 5.23309 0.54781   2
   0   4   2 5.51265 0.32952   3
   0   4   2 5.64022 0.55639   1
   0   4  -2 4.44413 0.43676   3
   0   4  -2 6.12224 0.52788   1
   0   4   2 5.69382 0.57010   2
   1  -4   2 139.222 5.02690   3
  -1  -4  -2 138.960 5.07990   2
  -1  -4  -2 139.063 5.10978   1
  -1  -4  -2 137.037 4.92408   3
   1  -4   2 135.742 5.06539   1
   1  -4   2 139.103 5.12465   2
  -1   4  -2 143.625 5.07815   1
   1   4   2 134.478 5.08772   2
  -1   4  -2 132.291 5.01501   3
   1   4   2 139.978 5.08623   1
  -1   4  -2 143.983 5.15797   2
   2  -4   2 1.12331 0.47183   3
  -2  -4  -2 1.02102 0.47318   2
   2  -4   2 0.93314 0.69761   2
   2  -4   2 -0.1234 0.47677   1
  -2  -4  -2 0.28217 0.40637   3
  -2  -4  -2 1.75401 0.55641   1
  -2  -4  -2 0.48704 0.31989   3
   2   4   2 1.12312 0.55807   2
   2   4   2 0.46636 0.44593   1
  -2   4  -2 -0.6710 0.59708   2
  -2   4  -2 0.77789 0.51878   3
   3  -4   2 90.8617 3.42528   1
  -3  -4  -2 88.8319 3.48420   3
   3  -4   2 89.3519 3.60219   2
  -3  -4  -2 86.4540 3.54288   2
   3  -4   2 91.4169 3.53645   3
   3  -4   2 92.0313 3.41858   1
  -3  -4  -2 90.8883 3.55747   1
  -3  -4  -2 91.5987 3.44014   3
   3   4   2 91.0459 3.45781   1
  -3   4  -2 87.7519 3.66487   2
   3   4   2 95.3976 3.60487   2
  -3   4  -2 89.6231 3.55206   3
  -4  -4  -2 5.01546 0.76894   2
   4  -4   2 4.00624 0.60300   1
   4  -4   2 4.80380 1.04178   2
  -4  -4  -2 3.24699 0.62375   3
  -4  -4  -2 4.42438 0.84930   3
   4  -4   2 3.49797 0.79932   3
  -4  -4  -2 3.69190 0.78259   1
   4  -4   2 3.41446 0.62811   1
   4   4   2 4.08661 0.84640   2
  -4   4  -2 4.63265 0.90507   2
  -4   4  -2 5.54569 0.99427   3
   4   4   2 3.80786 0.59549   1
   5  -4   2 68.7034 2.73906   1
  -5  -4  -2 77.6985 3.11722   3
   5  -4   2 68.5631 2.70327   1
  -5  -4  -2 71.5601 3.04217   1
   5  -4   2 66.0746 3.38984   2
   5  -4   2 73.6112 3.21114   3
  -5  -4  -2 73.4253 3.12452   2
  -5  -4  -2 71.6529 3.34134   3
  -5   4  -2 75.8989 3.40271   2
   5   4   2 75.5698 3.24744   2
   5   4   2 72.2648 2.89185   1
  -5   4  -2 68.9727 3.28997   3
  -6  -4  -2 1.74702 1.10551   2
  -6  -4  -2 1.58894 1.07693   3
  -6  -4  -2 0.73142 1.32799   3
   6  -4   2 -1.5094 1.13831   3
  -6  -4  -2 1.22600 0.94337   1
   6  -4   2 -0.8090 1.46188   2
  -6   4  -2 2.86333 1.27829   2
  -6   4  -2 0.85399 1.47482   3
   6   4   2 1.46043 0.68541   1
   6   4   2 0.73218 1.29257   2
  -7  -4  -2 4.57301 1.48849   2
  -7  -4  -2 3.63422 1.95276   3
   7  -4   2 2.44156 1.52641   3
  -7  -4  -2 4.47355 1.33553   3
   7   4   2 1.97376 1.51584   2
  -7   4  -2 4.93873 1.69118   2
  -7   4  -2 3.11693 2.48660   3
   7   4   2 4.36991 1.37972   1
   8  -5  -2 1.12912 1.82688   3
  -8  -5   2 1.58198 0.65259   1
  -8  -5   2 4.07061 1.24482   3
   8  -5  -2 3.27119 1.58560   2
  -8  -5   2 2.56356 0.88349   2
   8   5  -2 3.04451 0.93354   2
  -8   5   2 -0.2434 1.35525   2
  -7  -5   2 6.54458 0.85754   2
  -7  -5   2 9.85347 1.38957   3
   7  -5  -2 8.15511 1.55812   3
  -7  -5   2 7.68309 1.47913   3
   7  -5  -2 7.51482 1.35349   2
  -7  -5   2 7.01041 0.82544   1
  -7   5   2 7.07838 1.22269   2
  -7   5   2 7.52354 1.71531   3
   7   5  -2 6.89332 0.80364   2
   7   5  -2 8.81675 0.84877   1
   6  -5  -2 8.01058 1.07061   2
  -6  -5   2 6.96490 0.77165   1
   6  -5  -2 7.34661 1.23834   3
  -6  -5   2 6.96508 1.16165   3
  -6  -5   2 6.95614 1.39389   3
  -6  -5   2 7.31330 0.69343   2
   6   5  -2 7.62394 0.66902   2
   6   5  -2 7.75931 0.77769   1
  -6   5   2 7.48372 1.04932   2
  -6   5   2 7.98071 1.36150   3
  -5  -5   2 5.18537 0.92671   3
  -5  -5   2 5.22163 0.64751   1
   5  -5  -2 5.07245 0.76932   3
  -5  -5   2 4.87613 0.48351   2
   5  -5  -2 5.94102 0.87457   2
  -5  -5   2 5.14778 0.73074   3
  -5   5   2 5.32041 0.79021   2
  -5   5   2 5.20732 0.37728   1
  -5   5   2 5.06716 0.39980   1
  -5   5   2 7.53974 1.08840   3
   5   5  -2 4.68943 0.65604   1
   4  -5  -2 1.43626 0.48868   2
  -4  -5   2 1.37658 0.26943   2
  -4  -5   2 1.28776 0.62613   3
  -4  -5   2 1.14233 0.48011   1
  -4  -5   2 1.68716 0.34001   2
   4  -5  -2 1.95794 0.71438   3
   4  -5  -2 1.77540 0.43260   1
  -4   5   2 2.35426 0.56723   2
  -4   5   2 0.68081 0.30089   1
   4   5  -2 0.98359 0.47543   1
  -4   5   2 0.64945 0.69550   3
   3  -5  -2 34.8019 1.57954   2
   3  -5  -2 33.8647 1.61607   3
  -3  -5   2 35.8687 1.35582   2
  -3  -5   2 35.2920 1.30304   2
  -3  -5   2 32.1866 1.58047   3
   3  -5  -2 33.2220 1.47789   1
  -3  -5   2 33.7080 1.53723   1
  -3   5   2 34.1121 1.62742   3
  -3   5   2 33.8116 1.48477   2
  -3   5   2 34.8884 1.42662   1
   3   5  -2 34.6928 1.65862   3
   3   5  -2 33.7551 1.53695   1
   2  -5  -2 20.6111 1.04489   1
   2  -5  -2 17.3748 1.19864   2
  -2  -5   2 19.6674 1.07848   1
   2  -5  -2 17.8430 0.99505   3
  -2  -5   2 21.1225 1.02984   3
  -2  -5   2 19.8009 0.89830   2
   2   5  -2 20.9234 1.07445   3
   2   5  -2 21.9314 1.01083   1
   2   5  -2 19.4634 0.85782   2
  -2   5   2 20.3006 1.14336   3
  -2   5   2 20.4008 1.00244   2
  -2   5   2 18.8467 0.95426   1
  -1  -5   2 67.1517 2.53698   2
  -1  -5   2 67.4554 2.53058   3
   1  -5  -2 69.9611 2.61785   1
  -1  -5   2 64.4090 2.60660   1
   1  -5  -2 72.8619 2.48897   3
   1   5  -2 63.7003 2.51873   2
  -1   5   2 68.4280 2.48558   3
   1   5  -2 63.2841 2.53048   3
  -1   5   2 67.0559 2.53852   2
   1   5  -2 61.8590 2.60023   1
  -1   5   2 67.2442 2.55715   1
   0  -5   2 37.3346 1.62368   2
   0  -5   2 38.3471 1.63726   1
   0  -5  -2 36.5720 1.59122   1
   0  -5   2 38.5515 1.52155   3
   0  -5  -2 37.2868 1.41417   3
   0   5  -2 36.5682 1.56255   2
   0   5   2 34.5764 1.59393   2
   0   5   2 37.3092 1.41412   3
   0   5  -2 35.5220 1.60315   1
   0   5   2 40.9230 1.62675   1
   0   5  -2 37.8526 1.52597   3
  -1  -5  -2 1.14557 0.55590   1
   1  -5   2 1.67028 0.50548   1
   1  -5   2 1.14507 0.39349   3
  -1  -5  -2 1.44568 0.25752   3
  -1  -5  -2 1.88608 0.44622   2
   1  -5   2 1.55438 0.49141   2
   1   5   2 1.40788 0.49861   2
  -1   5  -2 1.82033 0.54824   2
   1   5   2 2.25716 0.41465   1
   1   5   2 1.44857 0.29040   3
  -1   5  -2 1.76792 0.48079   1
  -1   5  -2 1.53329 0.43044   3
  -2  -5  -2 244.448 8.69458   1
  -2  -5  -2 249.967 8.54769   3
   2  -5   2 227.559 8.73154   2
   2  -5   2 247.013 8.61529   1
  -2  -5  -2 229.899 8.56126   3
   2  -5   2 235.110 8.63956   3
  -2  -5  -2 242.712 8.64659   2
  -2   5  -2 242.348 8.76689   2
  -2   5  -2 238.327 8.63437   3
   2   5   2 242.048 8.65924   2
   2   5   2 236.804 8.64276   1
   3  -5   2 110.772 4.05549   1
   3  -5   2 110.044 4.17734   3
  -3  -5  -2 105.472 4.11451   3
   3  -5   2 108.323 4.03969   1
   3  -5   2 98.0453 4.50558   2
  -3  -5  -2 105.372 4.14188   2
  -3  -5  -2 111.687 4.06109   3
  -3  -5  -2 111.306 4.18879   1
  -3   5  -2 108.293 4.29741   2
   3   5   2 109.029 4.09699   1
  -3   5  -2 109.428 4.18044   3
   3   5   2 108.707 4.18498   2
   4  -5   2 6.38462 0.66438   1
   4  -5   2 7.42656 0.91750   3
  -4  -5  -2 6.41801 0.93255   3
  -4  -5  -2 6.75452 0.90600   1
  -4  -5  -2 6.85384 0.75853   3
   4  -5   2 5.22606 0.62766   1
   4  -5   2 4.88832 1.14387   2
  -4  -5  -2 6.73276 0.86677   2
  -4   5  -2 6.77927 1.01196   3
   4   5   2 5.99013 0.90102   2
  -4   5  -2 5.21926 1.00846   2
   4   5   2 5.90173 0.70419   1
   5  -5   2 125.072 4.93845   3
  -5  -5  -2 115.938 4.81914   3
  -5  -5  -2 116.773 4.69257   1
  -5  -5  -2 120.767 4.71068   3
   5  -5   2 116.620 4.96656   2
   5  -5   2 120.057 4.38775   1
   5  -5   2 119.193 4.37406   1
  -5  -5  -2 130.157 4.75168   2
   5   5   2 118.734 4.55299   1
  -5   5  -2 115.774 4.95448   2
  -5   5  -2 119.536 4.92082   3
   6  -5   2 14.7910 1.57610   3
  -6  -5  -2 12.0904 1.68544   3
  -6  -5  -2 12.8133 1.28426   1
  -6  -5  -2 12.7355 1.35225   3
  -6  -5  -2 12.6908 1.37686   2
   6  -5   2 13.0139 1.87964   2
  -6   5  -2 13.3606 1.76756   3
  -6   5  -2 14.1162 1.67586   2
   6   5   2 12.9171 1.43825   2
   6   5   2 11.6887 1.02583   1
  -7  -5  -2 8.47491 2.11999   3
  -7  -5  -2 3.84930 1.38786   3
  -7  -5  -2 5.87214 1.47820   2
   7  -5   2 8.15210 1.79194   3
   7   5   2 7.57393 1.18290   1
   7   5   2 5.35790 1.48060   2
  -7   5  -2 7.32173 1.88822   2
   8  -6  -2 10.9806 2.03381   3
  -8  -6   2 10.6312 1.71439   3
  -8  -6   2 10.9850 1.05257   2
   8  -6  -2 9.56650 1.84109   2
  -8  -6   2 11.6033 0.97638   1
   8   6  -2 10.8622 1.00986   2
  -8   6   2 4.86963 1.55940   2
  -7  -6   2 9.30035 1.89472   3
  -7  -6   2 6.12079 0.89855   1
  -7  -6   2 6.65466 1.37472   3
  -7  -6   2 6.72579 0.74268   2
   7  -6  -2 3.68006 1.49032   3
   7  -6  -2 7.82570 1.41859   2
  -7   6   2 5.44766 1.68567   3
  -7   6   2 7.40582 1.26240   2
   7   6  -2 7.36402 0.91810   1
   7   6  -2 7.14003 0.76772   2
  -6  -6   2 67.2262 3.10292   3
  -6  -6   2 66.5343 2.74657   1
   6  -6  -2 66.9096 3.04120   2
  -6  -6   2 59.6198 3.33024   3
  -6  -6   2 67.2706 2.59948   2
   6  -6  -2 68.7200 3.23024   3
  -6   6   2 67.9880 3.03274   2
   6   6  -2 69.4599 2.79675   1
  -6   6   2 66.6393 3.33165   3
  -5  -6   2 5.87939 1.13326   3
   5  -6  -2 5.90240 1.01051   3
  -5  -6   2 5.47090 0.84926   3
  -5  -6   2 3.75598 0.68441   1
   5  -6  -2 5.69133 0.89497   2
  -5  -6   2 4.73211 0.44104   2
  -5   6   2 4.87671 0.78576   2
   5   6  -2 4.35785 0.70666   1
  -5   6   2 5.77900 0.43183   1
  -5   6   2 4.53050 1.03797   3
  -4  -6   2 44.2796 1.63371   2
   4  -6  -2 44.6135 2.00650   2
  -4  -6   2 44.1539 1.66181   2
   4  -6  -2 44.2299 1.80204   1
  -4  -6   2 44.1590 2.01656   3
   4  -6  -2 44.4858 2.10681   3
  -4  -6   2 40.7636 1.87908   1
  -4   6   2 43.3798 1.95520   2
  -4   6   2 42.9401 1.72384   1
   4   6  -2 46.1725 1.91948   1
  -4   6   2 42.0581 2.11085   3
   3  -6  -2 0.30203 0.43362   1
  -3  -6   2 0.13535 0.37017   3
   3  -6  -2 0.69574 0.54149   3
  -3  -6   2 -0.5940 0.46306   1
  -3  -6   2 -0.1685 0.25046   2
   3  -6  -2 0.11324 0.39739   2
  -3  -6   2 0.41544 0.15991   2
   3   6  -2 0.11881 0.44542   1
  -3   6   2 0.41655 0.33388   1
  -3   6   2 1.01082 0.37272   2
  -3   6   2 0.23050 0.55013   3
   3   6  -2 -0.5793 0.57761   3
  -2  -6   2 17.0532 1.01548   1
  -2  -6   2 14.9108 0.76755   2
   2  -6  -2 15.7528 0.95767   2
   2  -6  -2 16.1336 0.96718   1
   2  -6  -2 15.6740 0.92521   3
  -2  -6   2 16.0772 0.85740   3
   2   6  -2 16.6118 1.01449   1
  -2   6   2 16.4390 0.86294   1
  -2   6   2 16.6334 0.91182   2
  -2   6   2 15.6147 0.94077   3
   2   6  -2 14.8950 0.74327   2
   2   6  -2 15.9993 1.00841   3
  -1  -6   2 1.99256 0.40927   2
  -1  -6   2 3.06599 0.54981   1
  -1  -6   2 2.49843 0.41489   3
   1  -6  -2 3.29284 0.40021   3
   1  -6  -2 3.19396 0.55234   1
   1   6  -2 3.59135 0.52772   1
  -1   6   2 3.14195 0.37544   2
   1   6  -2 3.31849 0.41035   2
   1   6  -2 3.44984 0.49033   3
  -1   6   2 3.33909 0.40817   3
  -1   6   2 3.09987 0.47620   1
   0  -6   2 181.569 6.59828   3
   0  -6  -2 185.409 6.52113   3
   0  -6   2 172.216 6.64845   1
   0  -6   2 186.599 6.66033   2
   0  -6  -2 183.599 6.67303   1
   0   6   2 184.301 6.64780   2
   0   6  -2 183.934 6.66233   2
   0   6   2 187.370 6.66869   1
   0   6   2 179.887 6.51481   3
   0   6  -2 187.545 6.61043   3
   0   6  -2 185.002 6.67428   1
  -1  -6  -2 0.23602 0.55910   1
   1  -6   2 0.12818 0.43412   2
  -1  -6  -2 0.95943 0.39837   2
   1  -6   2 0.31263 0.47630   1
   1  -6   2 -0.1196 0.38123   3
  -1  -6  -2 0.43705 0.27013   3
   1   6   2 0.35634 0.30169   3
   1   6   2 -0.2440 0.44837   2
  -1   6  -2 -0.1027 0.54912   2
  -1   6  -2 -0.0033 0.44184   3
  -1   6  -2 -0.3345 0.39804   1
   1   6   2 0.15780 0.46213   1
  -2  -6  -2 87.1976 3.24082   3
   2  -6   2 89.2745 3.38293   3
  -2  -6  -2 88.6967 3.43681   1
   2  -6   2 84.1310 3.43415   2
   2  -6   2 87.2746 3.32291   1
  -2  -6  -2 87.8850 3.35926   2
  -2   6  -2 87.7656 3.38638   3
   2   6   2 82.2924 3.38160   2
  -2   6  -2 90.4699 3.35690   1
  -2   6  -2 84.4125 3.44528   2
   2   6   2 88.9563 3.37947   1
  -3  -6  -2 20.0153 1.21707   3
  -3  -6  -2 19.6291 1.40847   1
  -3  -6  -2 18.6041 1.05692   3
  -3  -6  -2 20.1016 1.19987   2
   3  -6   2 20.3994 1.17065   1
   3  -6   2 19.7813 1.52401   2
   3  -6   2 21.7046 1.30168   3
  -3   6  -2 19.6467 1.33060   3
   3   6   2 19.9589 1.16507   1
   3   6   2 20.1644 1.33668   2
  -3   6  -2 20.0382 1.27339   2
  -4  -6  -2 2.16832 0.80395   3
   4  -6   2 1.72646 0.78989   3
   4  -6   2 1.24012 0.47555   1
   4  -6   2 0.46991 0.53640   1
  -4  -6  -2 0.35715 0.59306   2
  -4  -6  -2 0.70285 0.56100   3
   4  -6   2 1.32265 1.01862   2
  -4  -6  -2 0.98783 0.78808   1
  -4   6  -2 1.43961 0.91973   3
   4   6   2 1.79770 0.83338   2
   4   6   2 0.59247 0.54886   1
  -4   6  -2 1.34151 0.92299   2
   5  -6   2 40.4617 2.59882   2
   5  -6   2 37.7933 2.32067   3
  -5  -6  -2 40.8970 2.17011   3
   5  -6   2 42.9142 1.77728   1
  -5  -6  -2 42.3712 2.28228   1
   5  -6   2 41.8378 1.73122   1
  -5  -6  -2 47.3259 2.20988   2
  -5  -6  -2 37.7970 2.35231   3
   5   6   2 46.0974 2.29519   2
   5   6   2 43.7373 2.00606   1
  -5   6  -2 40.5251 2.27322   2
  -5   6  -2 37.1841 2.52446   3
   6  -6   2 11.8147 1.94371   2
  -6  -6  -2 9.59720 1.28239   1
  -6  -6  -2 12.1459 1.70779   3
  -6  -6  -2 10.6007 1.36284   3
   6  -6   2 12.8722 1.59241   3
  -6  -6  -2 10.5024 1.22225   2
  -6   6  -2 11.4277 1.76441   3
  -6   6  -2 11.5614 1.71682   2
   6   6   2 10.6671 1.42225   2
   6   6   2 10.8841 1.03861   1
   7  -6   2 -1.5320 1.62667   3
  -7  -6  -2 0.88178 1.39191   3
  -7  -6  -2 1.25257 1.37443   2
  -7  -6  -2 -0.7565 2.16059   3
  -7   6  -2 2.38178 1.70489   2
   7   6   2 1.77577 1.56928   2
   7   6   2 2.15198 1.16381   1
   8  -7  -2 1.74434 1.95185   3
  -8  -7   2 1.79225 0.88873   1
  -8  -7   2 3.54881 1.63985   3
   8  -7  -2 0.24909 1.77113   2
  -8  -7   2 1.68440 0.75348   2
  -8   7   2 2.63601 1.54887   2
   8   7  -2 1.61119 0.95318   1
  -7  -7   2 4.11274 1.34581   3
   7  -7  -2 3.62116 1.38684   2
  -7  -7   2 6.30496 0.66212   2
   7  -7  -2 2.73238 1.18912   3
  -7  -7   2 4.19581 0.91659   1
  -7  -7   2 6.86134 1.91605   3
  -7   7   2 3.56830 1.68545   3
  -7   7   2 6.81410 1.24832   2
   7   7  -2 6.11908 0.93878   1
  -6  -7   2 55.7918 2.66358   3
   6  -7  -2 53.6103 2.93036   3
  -6  -7   2 60.5528 2.23025   2
  -6  -7   2 57.9154 2.53297   1
   6  -7  -2 55.9908 2.81739   2
  -6  -7   2 63.1963 2.94155   3
   6   7  -2 57.0455 2.52197   1
  -6   7   2 55.7666 3.07564   3
  -6   7   2 60.1720 2.78066   2
   5  -7  -2 -0.2111 0.81805   3
  -5  -7   2 1.35119 1.03140   3
   5  -7  -2 0.88868 0.77446   2
  -5  -7   2 0.23706 0.24057   2
  -5  -7   2 -0.1775 0.61760   1
  -5  -7   2 -1.7353 0.70669   3
  -5  -7   2 0.23480 0.28992   2
  -5   7   2 0.77764 0.73734   3
   5   7  -2 -0.1040 0.59476   1
  -5   7   2 0.74408 0.54010   2
  -5   7   2 0.20366 0.27515   1
  -4  -7   2 19.1834 1.29845   3
  -4  -7   2 20.1158 0.78444   2
   4  -7  -2 19.7684 1.09582   1
   4  -7  -2 21.9102 1.41880   3
  -4  -7   2 18.5155 1.28124   1
  -4   7   2 20.6771 0.97976   1
   4   7  -2 22.0028 1.21665   1
  -4   7   2 20.2856 1.25165   2
   3  -7  -2 -0.4757 0.51229   3
   3  -7  -2 0.56481 0.49549   1
   3  -7  -2 0.21103 0.57418   2
  -3  -7   2 0.48455 0.54513   1
  -3  -7   2 0.61127 0.21399   2
  -3  -7   2 0.13718 0.48328   3
  -3  -7   2 0.74316 0.20861   2
  -3   7   2 -0.4126 0.57489   3
  -3   7   2 0.64148 0.37574   2
   3   7  -2 0.05930 0.59929   3
   3   7  -2 -0.3281 0.47269   1
  -3   7   2 1.27021 0.38392   1
  -2  -7   2 21.2413 1.00870   2
  -2  -7   2 24.2372 1.13361   3
  -2  -7   2 22.3053 1.27835   1
   2  -7  -2 22.9427 1.13544   2
   2  -7  -2 23.0476 1.18103   3
   2  -7  -2 23.8623 1.22981   1
   2   7  -2 25.7244 1.28568   1
   2   7  -2 23.8744 1.00622   2
  -2   7   2 24.4341 1.18861   2
  -2   7   2 23.6594 1.13936   1
  -2   7   2 24.3442 1.21279   3
   2   7  -2 24.5584 1.27197   3
   1  -7  -2 7.94361 0.65492   3
  -1  -7   2 8.28896 0.68612   3
   1  -7  -2 8.49216 0.74323   1
  -1  -7   2 7.67684 0.68895   1
  -1  -7   2 8.38336 0.71074   2
   1   7  -2 7.40069 0.65229   1
   1   7  -2 8.30540 0.67824   2
  -1   7   2 7.44337 0.61718   3
  -1   7   2 8.55172 0.73051   1
  -1   7   2 7.74401 0.67249   2
   1   7  -2 8.18277 0.63520   3
   0  -7  -2 168.212 6.54047   1
   0  -7   2 177.084 6.47700   3
   0  -7   2 182.070 6.52657   1
   0  -7  -2 183.205 6.39233   3
   0  -7   2 181.665 6.62294   2
   0   7   2 179.960 6.44755   2
   0   7  -2 186.762 6.52557   2
   0   7   2 181.337 6.38626   3
   0   7   2 171.392 6.49216   2
   0   7  -2 173.739 6.47368   3
   0   7   2 176.674 6.52526   1
   0   7  -2 183.080 6.54111   1
  -1  -7  -2 57.5550 2.49460   1
   1  -7   2 60.4157 2.52109   2
  -1  -7  -2 59.4820 2.35872   2
   1  -7   2 61.2929 2.40918   3
  -1  -7  -2 59.9212 2.26370   3
   1  -7   2 60.8446 2.42166   1
  -1   7  -2 61.4195 2.42284   3
  -1   7  -2 61.3962 2.52540   2
   1   7   2 60.1787 2.28650   3
  -1   7  -2 57.0250 2.40851   1
   1   7   2 61.1144 2.45852   1
   1   7   2 57.2567 2.39861   2
   2  -7   2 0.46892 0.55455   1
  -2  -7  -2 1.72876 0.63628   1
  -2  -7  -2 1.23147 0.47806   2
  -2  -7  -2 1.26197 0.38449   3
   2  -7   2 1.13791 0.58858   2
   2  -7   2 1.49463 0.54368   3
   2   7   2 0.80181 0.50156   1
  -2   7  -2 2.08064 0.60171   3
  -2   7  -2 0.77083 0.69236   2
   2   7   2 -0.2329 0.54627   2
  -2   7  -2 1.01779 0.51602   1
   3  -7   2 0.90033 0.64332   3
  -3  -7  -2 1.29023 0.47273   3
  -3  -7  -2 1.95551 0.74159   1
  -3  -7  -2 1.73710 0.52840   2
   3  -7   2 1.27440 0.57107   1
   3  -7   2 2.31919 0.73478   2
  -3  -7  -2 1.24441 0.70965   3
   3   7   2 1.44358 0.69722   2
  -3   7  -2 1.67878 0.60745   2
   3   7   2 2.11001 0.58371   1
  -3   7  -2 1.51592 0.73173   3
  -4  -7  -2 0.98318 0.66238   3
   4  -7   2 0.51578 0.83283   2
   4  -7   2 0.88781 0.51020   1
  -4  -7  -2 0.59443 0.83232   1
  -4  -7  -2 1.14308 0.59948   2
   4  -7   2 1.05072 0.82326   3
  -4  -7  -2 0.30235 0.86576   3
   4  -7   2 0.67258 0.57698   1
  -4   7  -2 0.72513 0.86071   3
  -4   7  -2 1.00384 0.99123   2
   4   7   2 0.34768 0.77666   2
   4   7   2 1.26596 0.66030   1
   5  -7   2 1.41789 1.09843   3
  -5  -7  -2 0.61156 0.87887   3
   5  -7   2 1.23132 0.53801   1
   5  -7   2 0.98019 0.47093   1
  -5  -7  -2 0.96636 0.75405   2
   5  -7   2 0.72874 1.34166   2
  -5  -7  -2 0.92428 0.98696   1
  -5  -7  -2 2.63222 1.24572   3
  -5   7  -2 0.10295 1.06363   2
  -5   7  -2 -0.6874 1.20904   3
   5   7   2 2.60839 0.77331   1
   5   7   2 2.07339 0.95227   2
  -6  -7  -2 -0.9595 1.43620   3
   6  -7   2 0.14204 1.26626   3
  -6  -7  -2 -1.0037 0.92164   2
   6  -7   2 -0.2172 1.80111   2
  -6  -7  -2 -0.5004 0.96620   3
  -6   7  -2 0.11105 1.59327   3
   6   7   2 1.33874 1.19385   2
  -6   7  -2 0.69774 1.10187   2
   6   7   2 -1.4051 0.77252   1
  -7  -7  -2 19.1157 1.88432   3
  -7  -7  -2 15.2047 1.69633   2
   7  -7   2 16.9419 2.13493   3
  -7  -7  -2 17.8538 2.39817   3
   7   7   2 18.6857 1.92552   2
   7   7   2 18.5597 1.51462   1
  -7   7  -2 21.2863 2.28956   2
  -8  -8   2 0.71879 0.92494   1
   8  -8  -2 -2.5232 1.32451   3
  -8  -8   2 0.40737 0.78605   2
  -8  -8   2 -0.1319 1.64149   3
  -8   8   2 -0.1377 1.43379   2
   8   8  -2 1.88954 1.05263   1
  -7  -8   2 -2.4376 1.76029   3
  -7  -8   2 0.69558 0.37060   2
  -7  -8   2 -0.1483 1.24095   3
  -7  -8   2 -0.0547 0.42845   2
   7  -8  -2 1.70648 1.50436   3
  -7  -8   2 0.37367 0.93697   1
   7  -8  -2 -0.3371 1.41521   2
   7   8  -2 1.36435 0.92715   1
  -7   8   2 -0.8506 1.18053   2
  -7   8   2 -1.9089 1.60250   3
  -6  -8   2 0.48097 1.40921   3
  -6  -8   2 0.77839 0.26589   2
  -6  -8   2 0.36546 0.81094   1
   6  -8  -2 1.08993 0.85912   3
   6  -8  -2 -0.6076 1.03750   2
  -6  -8   2 0.81299 1.03813   3
   6   8  -2 0.68920 0.74869   1
  -6   8   2 0.95924 0.73194   2
  -6   8   2 1.14328 1.01726   3
   5  -8  -2 12.6318 1.19888   2
  -5  -8   2 12.6733 1.07085   3
   5  -8  -2 11.7874 0.90482   1
  -5  -8   2 12.1580 1.00904   1
   5  -8  -2 13.8065 1.18728   3
  -5   8   2 12.5457 0.72957   1
   5   8  -2 11.3012 1.03847   1
  -5   8   2 13.2230 1.36658   3
  -5   8   2 12.4431 1.12453   2
   4  -8  -2 2.53966 0.79919   3
  -4  -8   2 1.75999 0.65569   1
   4  -8  -2 1.45150 0.74782   2
   4  -8  -2 2.90715 0.58943   1
  -4  -8   2 2.42660 0.55626   3
  -4   8   2 2.44102 0.41942   1
   4   8  -2 3.67006 0.69188   1
   4   8  -2 1.87041 0.67751   3
  -4   8   2 3.18528 0.88565   3
  -4   8   2 2.01986 0.52578   2
   3  -8  -2 48.0251 2.01548   3
  -3  -8   2 41.1794 1.96661   1
   3  -8  -2 42.7425 1.92250   1
  -3  -8   2 41.9042 1.57720   2
   3  -8  -2 46.3856 1.99721   2
  -3  -8   2 42.7678 1.88811   3
  -3  -8   2 40.9438 1.57150   2
   3   8  -2 45.9199 1.94599   3
  -3   8   2 45.8183 1.82467   1
   3   8  -2 47.3794 1.96485   1
  -3   8   2 42.0438 1.86595   2
  -3   8   2 44.2860 2.67281   3
   2  -8  -2 36.2753 1.60554   2
   2  -8  -2 36.0964 1.60809   1
   2  -8  -2 32.3591 1.54711   3
  -2  -8   2 32.6814 1.65199   1
  -2  -8   2 34.0880 1.38589   2
  -2  -8   2 34.8440 1.51727   3
  -2   8   2 34.8192 1.49415   2
   2   8  -2 34.0524 1.64250   3
  -2   8   2 35.3794 1.52409   1
  -2   8   2 34.3232 1.57080   3
   2   8  -2 33.2053 1.37593   2
   2   8  -2 31.7249 1.63466   1
  -1  -8   2 2.46447 0.50556   3
   1  -8  -2 1.76159 0.41559   2
   1  -8  -2 1.57479 0.42421   3
  -1  -8   2 2.72251 0.48372   2
  -1  -8   2 1.75249 0.48953   1
   1  -8  -2 2.65134 0.61908   1
  -1   8   2 2.53810 0.52752   1
  -1   8   2 2.58547 0.44043   3
   1   8  -2 2.22035 0.45880   2
  -1   8   2 2.55895 0.45561   2
   1   8  -2 2.82856 0.45935   3
   1   8  -2 2.30340 0.56868   1
   0  -8   2 18.9562 1.14282   1
   0  -8  -2 17.9189 1.20662   1
   0  -8  -2 19.5953 0.93669   3
   0  -8   2 20.1105 1.11311   2
   0  -8   2 17.5762 1.04743   3
   0   8   2 17.7719 0.95927   2
   0   8   2 18.0187 1.09237   2
   0   8  -2 18.6143 1.08641   2
   0   8  -2 18.4369 1.12512   1
   0   8   2 19.3560 0.95324   3
   0   8  -2 20.7698 1.11262   3
   0   8   2 19.6906 1.12861   1
   1  -8   2 23.2215 1.21858   3
  -1  -8  -2 22.7215 1.04775   3
  -1  -8  -2 21.3261 1.36347   1
   1  -8   2 20.3485 1.35401   2
   1  -8   2 22.5485 1.30069   1
  -1   8  -2 20.7605 1.32653   2
   1   8   2 22.2184 1.19681   2
  -1   8  -2 22.4098 1.15295   3
  -1   8  -2 23.3663 1.22753   1
   1   8   2 22.6493 1.27215   1
   1   8   2 23.0271 1.07623   3
  -2  -8  -2 7.80280 0.62990   3
  -2  -8  -2 9.70431 0.73419   2
  -2  -8  -2 8.88728 0.89513   1
   2  -8   2 7.77555 0.83792   2
   2  -8   2 8.03453 0.76634   1
   2  -8   2 9.09036 0.83305   3
   2   8   2 7.86688 0.79041   1
  -2   8  -2 9.39565 0.86143   3
  -2   8  -2 7.78031 0.74020   1
  -2   8  -2 8.55654 0.95695   2
   2   8   2 7.80152 0.70897   3
   2   8   2 7.64403 0.80609   2
   3  -8   2 11.1259 0.98945   1
  -3  -8  -2 11.9028 1.09080   1
  -3  -8  -2 11.0598 0.82956   3
   3  -8   2 11.8204 1.24511   2
   3  -8   2 10.2890 0.99597   3
  -3  -8  -2 9.99859 0.96452   3
  -3  -8  -2 12.9502 0.97755   2
  -3   8  -2 9.83319 1.01487   2
   3   8   2 11.7690 1.01833   1
  -3   8  -2 10.5537 1.06889   3
   3   8   2 10.4015 0.95441   2
  -3   8  -2 10.3342 0.92136   1
   4  -8   2 26.9021 2.07326   2
  -4  -8  -2 27.3306 1.52292   2
  -4  -8  -2 29.0155 1.87043   3
   4  -8   2 27.8533 1.41268   1
  -4  -8  -2 27.9681 1.55480   3
  -4  -8  -2 26.8506 2.19094   1
   4  -8   2 28.7022 1.80576   3
   4  -8   2 25.6630 1.44901   1
   4   8   2 25.8690 1.62392   2
   4   8   2 29.2357 1.62722   1
  -4   8  -2 27.3877 1.72945   2
  -4   8  -2 24.2672 1.88637   3
   5  -8   2 -0.4180 0.59465   1
  -5  -8  -2 1.04197 0.89631   3
  -5  -8  -2 -1.0057 0.73472   2
  -5  -8  -2 -1.4324 1.22739   3
   5  -8   2 0.04509 0.52470   1
  -5  -8  -2 -0.3681 0.94268   1
   5  -8   2 -0.7218 1.03044   3
   5  -8   2 -1.1282 1.32923   2
  -5   8  -2 -1.8429 1.14947   2
   5   8   2 2.91428 1.05158   2
   5   8   2 0.55957 0.73833   1
  -5   8  -2 1.28818 1.28073   3
  -6  -8  -2 11.3064 1.29315   2
  -6  -8  -2 12.8597 1.84426   3
  -6  -8  -2 13.5496 1.55312   1
   6  -8   2 10.9848 1.62050   3
  -6  -8  -2 11.0330 1.31618   3
   6  -8   2 10.4914 1.99575   2
  -6   8  -2 10.2963 1.93896   3
   6   8   2 13.5891 1.43275   2
  -6   8  -2 15.9591 1.96833   2
   6   8   2 13.1641 1.19703   1
  -7  -8  -2 3.20749 2.36002   3
  -7  -8  -2 4.37632 1.28256   2
   7  -8   2 4.42347 1.92235   3
  -7  -8  -2 2.62558 1.40608   3
   7   8   2 5.07031 1.25836   1
  -7   8  -2 4.33239 2.10400   2
  -8  -9   2 -0.1396 1.68325   3
   8  -9  -2 1.09130 1.98694   3
   8   9  -2 0.09876 1.09613   1
  -8   9   2 0.47549 1.59408   2
  -7  -9   2 0.54870 1.88257   3
   7  -9  -2 -1.3876 1.43083   3
  -7  -9   2 -0.8260 1.02806   1
  -7  -9   2 0.37638 1.28324   3
   7  -9  -2 -0.2944 1.48286   2
   7   9  -2 0.44961 0.95350   1
  -7   9   2 2.09512 1.39847   3
  -7   9   2 -1.4037 1.19369   2
  -6  -9   2 4.33919 1.10857   3
  -6  -9   2 6.25142 1.55024   3
   6  -9  -2 6.25164 1.07120   2
   6  -9  -2 6.33268 1.36781   3
  -6   9   2 7.00550 1.13689   2
   6   9  -2 4.30657 0.91608   1
  -6   9   2 5.05367 1.48476   3
   5  -9  -2 0.75725 0.56565   1
   5  -9  -2 0.73302 0.95075   2
  -5  -9   2 1.03716 0.76151   1
  -5   9   2 0.92801 0.39775   1
  -5   9   2 -0.4379 0.78178   2
  -5   9   2 0.05049 0.78823   3
   5   9  -2 1.27637 0.67778   1
  -4  -9   2 10.1854 0.96559   3
   4  -9  -2 9.02842 1.02451   2
   4  -9  -2 10.9120 1.07127   3
   4  -9  -2 9.40731 0.81996   1
  -4  -9   2 9.28471 0.97675   1
   4   9  -2 9.21304 1.08376   3
  -4   9   2 8.62887 0.94172   2
   4   9  -2 9.75017 0.90379   1
  -4   9   2 8.47489 1.08128   3
  -4   9   2 9.21649 0.75008   1
  -3  -9   2 129.969 4.64840   2
  -3  -9   2 129.715 5.00037   3
  -3  -9   2 122.090 4.99368   1
  -3  -9   2 135.426 4.65152   2
   3  -9  -2 132.089 5.03604   3
   3  -9  -2 135.891 5.01867   2
   3  -9  -2 133.827 4.94448   1
  -3   9   2 133.362 4.97455   2
   3   9  -2 130.271 5.01529   1
   3   9  -2 131.896 5.04726   3
  -3   9   2 137.518 5.04286   3
  -3   9   2 137.820 4.90476   1
   2  -9  -2 36.2718 1.60647   3
  -2  -9   2 34.6364 1.70651   1
   2  -9  -2 33.6222 1.54237   2
  -2  -9   2 35.8060 1.39679   2
   2  -9  -2 33.7055 1.65311   1
  -2  -9   2 34.5982 1.61290   3
   2   9  -2 32.7833 1.39679   2
  -2   9   2 33.8421 1.57857   2
  -2   9   2 34.9860 1.56227   1
   2   9  -2 32.9482 1.58246   3
  -2   9   2 33.2737 1.61166   3
   2   9  -2 36.0765 1.61371   1
   1  -9  -2 27.2590 1.28030   3
   1  -9  -2 26.6677 1.28473   2
  -1  -9   2 29.4054 1.38229   3
  -1  -9   2 31.2960 1.29212   2
  -1  -9   2 25.8988 1.47568   1
   1  -9  -2 26.2344 1.47248   1
   1   9  -2 26.3540 1.27431   2
   1   9  -2 27.6103 1.45253   1
   1   9  -2 26.6866 1.40631   3
  -1   9   2 26.9518 1.32460   3
  -1   9   2 27.4979 1.30189   2
  -1   9   2 26.0319 1.38405   1
   0  -9   2 32.2752 1.45041   2
   0  -9   2 25.5108 1.36156   3
   0  -9  -2 28.4016 1.42011   1
   0  -9  -2 28.6398 1.27876   3
   0  -9   2 27.1076 1.46627   1
   0   9   2 28.7461 1.25452   3
   0   9  -2 28.2550 1.46668   1
   0   9  -2 27.9895 1.42330   3
   0   9  -2 26.5251 1.40938   2
   0   9   2 27.0967 1.27213   2
   0   9   2 31.4680 1.48665   1
   0   9   2 25.9213 1.36777   2
   1  -9   2 0.79545 0.58016   1
  -1  -9  -2 0.42483 0.33801   3
   1  -9   2 0.98280 0.65277   2
   1  -9   2 0.11219 0.37632   3
  -1  -9  -2 1.48260 0.68810   1
   1   9   2 0.21393 0.56049   1
   1   9   2 0.66767 0.56688   2
  -1   9  -2 -0.2549 0.49276   1
   1   9   2 0.27512 0.34005   2
  -1   9  -2 0.09699 0.56852   3
  -1   9  -2 0.41652 0.60638   2
   1   9   2 0.29486 0.41746   3
   2  -9   2 0.61839 0.73597   2
   2  -9   2 1.24563 0.59542   3
   2  -9   2 1.67993 0.62639   1
  -2  -9  -2 1.62374 0.45028   3
  -2  -9  -2 1.51764 0.77971   1
  -2   9  -2 2.52386 0.59451   1
   2   9   2 1.15994 0.53105   3
   2   9   2 1.51253 0.60522   1
  -2   9  -2 1.57052 0.70621   2
   2   9   2 0.91396 0.56346   2
  -2   9  -2 1.20119 0.68833   3
  -3  -9  -2 16.5512 1.06479   2
   3  -9   2 19.7948 1.36208   2
   3  -9   2 15.8181 1.20091   1
   3  -9   2 17.2832 1.16644   3
  -3  -9  -2 17.7396 1.11205   3
  -3   9  -2 15.4783 1.28482   3
  -3   9  -2 17.7971 1.29413   2
   3   9   2 16.6555 1.23597   2
  -3   9  -2 16.5755 1.13946   1
   3   9   2 14.3296 1.19306   1
  -4  -9  -2 32.2379 2.03717   1
   4  -9   2 34.9562 1.69710   1
  -4  -9  -2 34.1458 1.71031   3
   4  -9   2 31.3894 2.02971   3
   4  -9   2 32.5972 2.28363   2
  -4  -9  -2 33.4829 1.70769   2
   4   9   2 37.0276 1.81637   1
  -4   9  -2 34.7946 2.13332   3
   4   9   2 34.2167 1.83405   2
  -4   9  -2 34.8991 2.19507   2
   5  -9   2 0.88696 0.57886   1
  -5  -9  -2 0.55145 1.02314   1
   5  -9   2 2.03738 1.14047   3
  -5  -9  -2 0.65403 0.92025   3
  -5  -9  -2 2.55700 0.82257   2
   5  -9   2 0.57723 0.63430   1
   5  -9   2 1.45643 1.49934   2
  -5  -9  -2 2.25223 1.22473   3
   5   9   2 2.06453 0.99588   2
  -5   9  -2 2.15382 1.33189   3
  -5   9  -2 0.53995 1.30269   2
   5   9   2 -0.5951 0.79218   1
  -6  -9  -2 2.57904 1.45990   1
   6  -9   2 7.17325 1.64849   3
  -6  -9  -2 1.37647 0.98686   2
  -6  -9  -2 2.86097 1.70822   3
  -6  -9  -2 1.70360 1.16565   3
   6   9   2 2.48731 1.01089   1
  -6   9  -2 0.62129 1.55371   2
  -6   9  -2 4.34430 1.83806   3
  -7  -9  -2 4.17273 1.52095   3
   7  -9   2 3.20551 1.99223   3
  -7  -9  -2 3.91324 1.19694   2
  -7  -9  -2 5.77668 2.25818   3
  -7   9  -2 4.46231 2.16458   2
   7   9   2 5.57965 1.42968   1
  -8 -10   2 0.11720 1.20371   1
   8 -10  -2 4.25397 2.16571   3
  -8 -10   2 1.72730 1.75473   3
  -8  10   2 -1.4819 1.75358   2
   8  10  -2 0.10882 1.18466   1
   7 -10  -2 22.3203 2.16872   2
  -7 -10   2 26.2898 2.21248   3
  -7 -10   2 24.9830 2.00876   1
   7 -10  -2 23.2554 2.02527   3
  -7 -10   2 20.9886 2.58385   3
  -7  10   2 24.6133 2.08961   2
   7  10  -2 23.3532 1.86066   1
  -6 -10   2 22.8430 2.19591   3
   6 -10  -2 30.0096 1.92666   3
  -6 -10   2 24.5380 1.95279   3
  -6 -10   2 26.9611 1.94373   1
   6 -10  -2 26.5666 2.17633   2
  -6  10   2 21.7045 2.08443   3
   6  10  -2 25.6512 1.80234   1
  -6  10   2 25.8558 2.01055   2
  -6  10   2 26.1823 1.12014   1
   5 -10  -2 1.32609 0.67285   1
   5 -10  -2 1.10072 1.02805   2
  -5 -10   2 1.69565 0.90013   3
   5 -10  -2 0.36408 1.04925   3
  -5 -10   2 2.07939 0.85713   1
  -5  10   2 2.20005 1.17542   3
  -5  10   2 1.53285 0.45884   1
   5  10  -2 2.78789 0.77239   1
  -5  10   2 1.32015 0.89194   2
  -4 -10   2 13.1246 1.08601   3
  -4 -10   2 11.5337 1.09587   1
   4 -10  -2 12.6255 1.11515   1
   4 -10  -2 12.4305 1.04229   2
   4 -10  -2 12.9052 1.19329   3
   4  10  -2 12.9756 1.23878   3
  -4  10   2 11.0434 0.98149   2
   4  10  -2 13.3236 1.16772   1
  -4  10   2 13.4738 0.89183   1
  -4  10   2 14.7120 1.18464   3
   3 -10  -2 169.608 6.58529   3
  -3 -10   2 176.746 6.58534   1
  -3 -10   2 179.722 6.58109   3
   3 -10  -2 169.927 6.60022   2
   3 -10  -2 172.613 6.50585   1
  -3  10   2 184.166 6.60002   3
   3  10  -2 180.930 6.60021   1
  -3  10   2 177.001 6.54589   2
   3  10  -2 177.875 6.58177   3
  -3  10   2 181.155 6.46522   1
  -2 -10   2 19.7203 1.19494   3
  -2 -10   2 19.5998 0.92770   2
  -2 -10   2 19.2644 1.30877   1
   2 -10  -2 18.2440 1.14661   3
   2 -10  -2 19.2873 1.33359   1
   2 -10  -2 19.3653 1.20913   2
  -2  10   2 17.9294 1.18615   3
   2  10  -2 18.0489 1.12660   3
   2  10  -2 20.0963 1.14436   1
  -2  10   2 18.8635 1.13309   2
   2  10  -2 18.2035 0.93376   2
  -2  10   2 21.6890 1.14143   1
  -1 -10   2 144.247 5.53274   1
   1 -10  -2 149.386 5.49459   2
  -1 -10   2 151.621 5.50950   3
   1 -10  -2 147.902 5.57754   1
  -1 -10   2 145.535 5.41360   2
   1 -10  -2 152.268 5.47124   3
  -1  10   2 152.075 5.47557   2
   1  10  -2 152.417 5.59068   1
  -1  10   2 151.530 5.47342   3
   1  10  -2 143.909 5.43526   2
   1  10  -2 149.828 5.53534   3
  -1  10   2 143.984 5.50248   1
   0 -10   2 183.690 6.70429   3
   0 -10  -2 180.226 6.74274   1
   0 -10   2 187.912 6.68561   2
   0 -10  -2 177.724 6.61087   3
   0 -10   2 182.319 6.73800   1
   0  10  -2 174.459 6.69672   2
   0  10   2 191.007 6.63106   2
   0  10   2 184.620 6.68554   2
   0  10   2 173.859 6.59329   3
   0  10   2 178.319 6.70941   1
   0  10  -2 185.122 6.71349   3
   0  10  -2 192.461 6.76794   1
  -1 -10  -2 20.6818 1.06795   3
   1 -10   2 23.0701 1.25904   2
   1 -10   2 21.6043 1.31315   1
  -1 -10  -2 21.6081 1.46592   1
   1 -10   2 22.1180 1.29509   3
   1  10   2 22.4653 1.31207   2
   1  10   2 21.1440 1.32452   1
   1  10   2 22.7628 1.07634   2
  -1  10  -2 22.6224 1.34271   3
   1  10   2 23.0251 1.12415   3
  -1  10  -2 20.9414 1.26201   1
  -1  10  -2 21.8317 1.37640   2
   2 -10   2 99.9272 4.14156   2
   2 -10   2 103.188 3.98310   1
   2 -10   2 106.231 4.07791   3
  -2 -10  -2 108.043 3.91326   3
   2  10   2 99.9463 3.90835   3
   2  10   2 101.316 3.94728   2
  -2  10  -2 105.207 4.01895   1
  -2  10  -2 102.362 4.10540   2
   2  10   2 104.812 4.05762   1
  -3 -10  -2 61.3317 2.50025   3
   3 -10   2 61.3032 2.70976   3
  -3 -10  -2 60.4126 2.46081   2
   3 -10   2 57.7990 2.85038   2
   3 -10   2 58.6721 2.53683   1
  -3 -10  -2 62.3615 2.78837   1
  -3  10  -2 58.6621 2.75977   3
   3  10   2 60.8713 2.57136   2
  -3  10  -2 59.1927 2.84977   2
   3  10   2 56.5050 2.59620   1
  -3  10  -2 61.2419 2.54447   1
   4 -10   2 10.0186 1.29187   2
   4 -10   2 10.3845 1.32383   3
  -4 -10  -2 12.5797 1.00885   3
  -4 -10  -2 14.3888 1.46688   1
   4 -10   2 12.6250 0.99082   1
  -4 -10  -2 12.3144 1.03840   2
  -4 -10  -2 12.8515 1.26551   3
  -4  10  -2 12.6900 1.23908   3
  -4  10  -2 11.7956 1.47604   2
   4  10   2 10.9949 1.07687   2
   4  10   2 9.81514 1.07028   1
   5 -10   2 20.2962 2.10049   2
   5 -10   2 22.5522 1.37736   1
   5 -10   2 21.4091 1.35018   1
  -5 -10  -2 22.3900 1.84535   1
  -5 -10  -2 24.6634 1.94068   3
   5 -10   2 26.6442 2.07249   3
  -5 -10  -2 23.1043 1.54284   2
  -5 -10  -2 22.7042 1.60384   3
   5  10   2 23.9204 1.75626   2
  -5  10  -2 25.8483 2.00824   3
   5  10   2 23.4968 1.74347   1
  -5  10  -2 25.0353 1.95435   2
  -6 -10  -2 -1.6787 1.47649   1
   6 -10   2 -0.2260 0.52268   1
   6 -10   2 0.77423 0.49966   1
  -6 -10  -2 0.02566 0.93578   2
  -6 -10  -2 -1.7154 1.79185   3
  -6 -10  -2 0.50386 1.09234   3
   6 -10   2 -1.0094 1.42321   3
  -6  10  -2 -0.4151 1.17962   2
   6  10   2 1.66038 1.02416   1
   6  10   2 0.50141 1.10188   2
  -6  10  -2 -0.2183 1.90114   3
  -8 -11   2 4.92853 1.96499   3
  -8 -11   2 2.24771 2.10283   1
   8 -11  -2 2.47471 2.30692   3
   8  11  -2 3.07592 1.38436   1
  -8  11   2 -2.6524 1.83559   2
  -7 -11   2 1.52257 1.45934   3
  -7 -11   2 1.35447 1.25827   1
   7 -11  -2 1.00546 1.68025   3
   7 -11  -2 0.22196 2.12319   2
   7  11  -2 0.50527 1.05129   1
  -7  11   2 1.36911 1.47210   2
  -6 -11   2 5.46988 1.15169   1
  -6 -11   2 4.29295 1.35718   3
   6 -11  -2 4.44216 1.38291   3
  -6 -11   2 6.39683 1.06910   3
   6 -11  -2 4.38857 0.70165   1
   6 -11  -2 6.95585 1.48281   2
   6  11  -2 6.05103 1.10321   1
  -6  11   2 5.88234 1.33078   2
  -6  11   2 5.51956 0.52292   1
  -6  11   2 5.06921 1.61286   3
   5 -11  -2 55.1536 2.80392   3
  -5 -11   2 55.6845 2.68872   1
   5 -11  -2 54.4781 2.40192   1
   5 -11  -2 49.9882 2.71220   2
  -5 -11   2 50.2609 2.49506   3
  -5  11   2 57.1152 2.23673   1
   5  11  -2 57.7219 2.56648   1
  -5  11   2 54.8713 2.65774   2
  -5  11   2 55.2252 2.91843   3
   4 -11  -2 0.99680 0.64639   3
   4 -11  -2 1.93416 0.72939   1
  -4 -11   2 0.79952 0.83781   1
  -4 -11   2 1.29641 0.75563   3
   4 -11  -2 2.16925 0.72028   2
   4  11  -2 2.58076 0.75518   1
  -4  11   2 2.27911 0.52660   1
  -4  11   2 1.74871 0.75238   2
   4  11  -2 1.52572 0.98168   3
  -4  11   2 2.53878 1.73980   3
  -3 -11   2 22.8220 1.92192   1
   3 -11  -2 32.1153 1.59106   3
  -3 -11   2 32.5212 1.69886   3
   3 -11  -2 32.8768 1.75157   2
  -3 -11   2 32.3188 1.13952   2
   3 -11  -2 31.5668 1.73209   1
   3  11  -2 33.5111 1.81084   3
  -3  11   2 31.5557 1.54682   2
   3  11  -2 30.9139 1.58520   1
  -3  11   2 34.3046 1.55904   1
   2 -11  -2 16.8697 1.15391   3
  -2 -11   2 15.8306 1.14345   3
  -2 -11   2 16.5884 1.31084   1
   2 -11  -2 16.7904 1.19414   2
  -2 -11   2 16.9557 0.85635   2
   2 -11  -2 16.5333 1.25860   1
   2  11  -2 17.6647 1.22626   1
   2  11  -2 17.2183 1.08972   3
  -2  11   2 16.7605 1.19713   3
   2  11  -2 15.3872 0.87577   2
  -2  11   2 16.6654 1.10221   2
  -2  11   2 18.2021 1.09475   1
   1 -11  -2 210.629 7.68745   1
   1 -11  -2 208.779 7.57712   2
  -1 -11   2 203.647 7.67162   1
   1 -11  -2 226.049 7.60118   3
  -1 -11   2 205.990 7.63187   3
  -1 -11   2 209.191 7.52288   2
  -1  11   2 212.626 7.56816   3
   1  11  -2 209.164 7.55724   2
   1  11  -2 206.973 7.64373   3
   1  11  -2 202.308 7.68039   1
  -1  11   2 211.072 7.57656   2
  -1  11   2 196.355 7.62721   1
   0 -11   2 3.59613 0.76112   1
   0 -11  -2 4.48308 0.68474   1
   0 -11  -2 3.72906 0.52693   3
   0 -11   2 3.75907 0.66302   2
   0 -11   2 4.71238 0.69186   3
   0  11  -2 4.87170 0.73652   3
   0  11   2 3.84332 0.61164   3
   0  11   2 3.01210 0.49174   2
   0  11  -2 2.80866 0.63463   2
   0  11   2 4.27854 0.60986   1
   0  11  -2 4.33516 0.62547   1
   1 -11   2 1.20793 0.70240   1
   1 -11   2 1.46070 0.74654   2
   1 -11   2 1.16834 0.63360   3
  -1 -11  -2 1.46774 0.48889   3
  -1  11  -2 1.36167 0.66981   2
   1  11   2 1.93785 0.61330   2
   1  11   2 1.92600 0.44317   2
   1  11   2 1.60639 0.65297   1
   1  11   2 2.14123 0.53451   3
  -1  11  -2 1.50396 0.62298   1
  -1  11  -2 2.56216 0.70843   3
  -2 -11  -2 68.0172 2.94344   1
   2 -11   2 64.5292 2.81930   3
   2 -11   2 65.1748 2.91578   2
   2 -11   2 64.7546 2.73191   1
  -2 -11  -2 63.9390 2.59792   3
  -2  11  -2 66.8451 2.77663   1
  -2  11  -2 65.4217 2.75399   3
   2  11   2 65.0345 2.66932   2
   2  11   2 65.2039 2.65036   3
   2  11   2 67.7745 2.54057   2
   2  11   2 62.0829 2.77840   1
  -2  11  -2 63.5936 2.90325   2
   3 -11   2 3.50678 0.91460   2
  -3 -11  -2 3.20331 0.68707   3
   3 -11   2 5.15478 0.92486   3
   3 -11   2 3.31669 0.78124   1
  -3 -11  -2 2.87991 1.04624   1
  -3  11  -2 1.53000 0.69668   1
   3  11   2 2.63551 0.77025   1
  -3  11  -2 3.56735 0.93741   2
   3  11   2 3.40034 0.77609   2
  -3  11  -2 2.74611 0.95612   3
  -4 -11  -2 4.56855 0.70643   2
  -4 -11  -2 3.98910 1.10854   3
   4 -11   2 3.08118 1.14352   3
   4 -11   2 2.96628 0.83494   1
  -4 -11  -2 3.56212 0.80290   3
   4 -11   2 3.40839 1.08281   2
  -4 -11  -2 3.78054 1.19689   1
  -4  11  -2 3.51291 1.25154   3
  -4  11  -2 4.17043 0.75910   1
  -4  11  -2 4.12533 0.98408   2
   4  11   2 4.04309 0.86550   2
   4  11   2 4.67216 0.99099   1
   5 -11   2 11.2483 1.57169   3
   5 -11   2 11.0235 0.99536   1
   5 -11   2 13.1086 1.90723   2
  -5 -11  -2 9.86934 1.36060   3
  -5 -11  -2 14.0036 1.75015   3
  -5 -11  -2 12.3132 1.03237   2
   5 -11   2 11.8123 1.01945   1
  -5 -11  -2 10.7515 1.51038   1
  -5  11  -2 11.0887 1.76995   3
   5  11   2 11.8416 1.32051   1
   5  11   2 14.5839 1.20942   2
  -5  11  -2 11.9220 1.78179   2
  -6 -11  -2 0.74829 1.67989   1
  -6 -11  -2 -0.1423 1.77444   3
   6 -11   2 -0.2952 0.75379   1
  -6 -11  -2 0.01698 1.13971   3
   6 -11   2 1.95348 1.50199   3
  -6 -11  -2 -0.4337 0.85117   2
   6  11   2 1.75689 1.12144   2
   6  11   2 0.65075 1.06655   1
  -6  11  -2 0.57258 1.73846   2
  -7 -12   2 10.5940 1.76678   3
  -7 -12   2 10.4096 1.60077   1
   7 -12  -2 13.8159 2.06404   3
  -7  12   2 8.24167 1.67347   2
   6 -12  -2 12.4973 1.75129   2
   6 -12  -2 14.3659 1.20477   1
  -6 -12   2 17.2087 1.61817   1
  -6 -12   2 12.4138 1.34064   3
   6 -12  -2 13.9370 1.83979   3
  -6  12   2 15.8785 0.99149   1
   6  12  -2 14.8301 1.41912   1
  -6  12   2 13.1255 1.61192   2
  -6  12   2 12.5658 1.87922   3
   5 -12  -2 2.53326 0.93967   2
   5 -12  -2 3.79213 0.85881   1
  -5 -12   2 2.93343 1.07352   3
  -5 -12   2 4.94577 1.14567   1
   5 -12  -2 3.28102 0.91522   3
  -5  12   2 4.32734 0.62500   1
  -5  12   2 3.16104 1.04974   3
  -5  12   2 3.15975 1.05047   2
   5  12  -2 3.54019 0.94562   1
   4 -12  -2 1.55855 0.95751   2
   4 -12  -2 -0.7199 0.77907   1
   4 -12  -2 -0.7220 0.82803   3
  -4 -12   2 0.75093 0.88685   1
  -4 -12   2 0.31289 0.74626   3
  -4  12   2 0.98925 0.54291   1
   4  12  -2 -0.1781 0.71418   1
  -4  12   2 -1.6391 0.90728   3
   4  12  -2 1.48879 0.80052   3
  -4  12   2 -0.0039 0.85232   2
  -3 -12   2 3.42660 0.86455   1
  -3 -12   2 3.20744 0.75436   3
  -3 -12   2 3.46133 0.23564   2
   3 -12  -2 4.41430 0.89378   2
   3 -12  -2 3.01004 0.77979   3
   3 -12  -2 2.89490 0.80814   1
  -3  12   2 3.25886 0.62810   2
  -3  12   2 5.44621 0.69591   1
   3  12  -2 2.74454 0.76079   1
   3  12  -2 2.76166 0.33127   2
   3  12  -2 3.24605 0.92492   3
  -3  12   2 3.00294 0.86661   3
  -2 -12   2 2.03014 0.80215   1
   2 -12  -2 1.49981 0.74487   1
  -2 -12   2 0.88022 0.65895   3
   2 -12  -2 0.71991 0.62757   3
  -2 -12   2 1.52157 0.39689   2
   2  12  -2 1.43051 0.73967   3
  -2  12   2 1.32189 0.45996   2
   2  12  -2 1.97164 0.68808   1
   2  12  -2 1.33352 0.39893   2
  -2  12   2 2.41669 0.56270   1
  -2  12   2 2.61351 0.57960   3
   1 -12  -2 110.508 4.35866   3
  -1 -12   2 115.837 4.29820   2
   1 -12  -2 120.679 4.53227   1
  -1 -12   2 116.704 4.43196   3
   1 -12  -2 116.995 4.39241   2
  -1  12   2 112.129 4.35502   3
  -1  12   2 110.758 4.42720   1
  -1  12   2 112.186 4.34955   2
   1  12  -2 118.191 4.34147   2
   1  12  -2 119.539 4.46883   1
   0 -12   2 2.87800 0.67774   2
   0 -12  -2 1.64272 0.81548   1
   0 -12   2 4.19166 0.67152   1
   0 -12   2 2.94218 0.68301   3
   0 -12  -2 2.75121 0.58393   3
   0  12  -2 3.02514 0.64100   2
   0  12   2 3.18895 0.57931   1
   0  12   2 3.05330 0.49267   2
   0  12  -2 3.86592 0.70999   1
   0  12   2 2.61150 0.59389   3
  -1 -12  -2 35.5194 1.63765   3
   1 -12   2 38.2336 1.76140   3
  -1 -12  -2 37.1417 1.86601   1
   1 -12   2 35.7055 1.91890   2
   1 -12   2 40.6841 1.90205   1
   1  12   2 36.4627 1.79902   2
  -1  12  -2 34.8911 1.82226   1
   1  12   2 37.9791 1.69665   3
   1  12   2 36.9007 1.86560   1
   1  12   2 35.8010 1.58467   2
  -1  12  -2 35.4334 1.87642   2
  -1  12  -2 36.2202 1.76975   3
  -2 -12  -2 92.6500 4.08346   1
   2 -12   2 98.6248 4.92029   2
  -2 -12  -2 95.1018 3.80707   3
   2 -12   2 101.041 4.01809   3
   2 -12   2 102.356 3.92430   1
   2  12   2 97.0692 3.95486   1
  -2  12  -2 102.949 3.93801   1
   2  12   2 101.676 3.86994   2
   2  12   2 98.4839 3.72106   2
   2  12   2 102.238 3.85137   3
  -2  12  -2 98.0375 4.02541   3
  -2  12  -2 99.0530 4.01080   2
   3 -12   2 33.9695 2.23057   2
   3 -12   2 33.8946 1.88041   1
  -3 -12  -2 34.6624 1.76768   3
  -3 -12  -2 31.0554 2.16072   1
   3 -12   2 34.4895 2.05148   3
  -3  12  -2 37.8108 2.22857   2
   3  12   2 34.7612 1.93330   3
  -3  12  -2 36.7065 1.85624   1
   3  12   2 32.3562 1.81745   2
   3  12   2 38.1975 1.93944   1
  -3  12  -2 30.6067 2.12393   3
   4 -12   2 12.2048 1.42063   3
  -4 -12  -2 10.5613 1.45536   1
  -4 -12  -2 10.0680 1.13319   3
   4 -12   2 11.6616 1.12455   1
   4 -12   2 10.2838 1.63745   2
  -4  12  -2 12.0485 1.54077   3
   4  12   2 11.3878 1.06385   2
  -4  12  -2 11.5671 1.05248   1
  -4  12  -2 10.6308 1.51797   2
   4  12   2 12.2681 1.21071   1
  -5 -12  -2 12.2149 1.65384   3
   5 -12   2 11.8331 2.00479   2
   5 -12   2 11.7956 1.61741   3
  -5 -12  -2 12.7126 1.32950   3
   5 -12   2 10.5572 1.08665   1
  -5 -12  -2 11.3548 1.60676   1
   5  12   2 12.5432 1.29161   1
   5  12   2 11.4729 1.17650   2
  -5  12  -2 9.70216 1.73802   2
  -5  12  -2 11.5566 1.84017   3
  -6 -12  -2 6.38747 1.36483   3
  -6 -12  -2 5.84374 1.85022   1
  -6 -12  -2 4.24878 2.06716   3
   6 -12   2 6.56715 1.80232   3
   6  12   2 5.20905 1.35849   1
  -6  12  -2 4.04870 1.49468   2
   7 -13  -2 3.00907 1.88969   3
  -7 -13   2 5.90068 1.60738   3
  -7 -13   2 2.52008 1.59074   1
  -7  13   2 0.55688 1.57594   2
   7  13  -2 0.09224 1.28377   1
  -6 -13   2 31.2188 2.28808   1
   6 -13  -2 28.1183 2.17804   2
   6 -13  -2 30.3544 1.76688   1
  -6 -13   2 30.8969 1.98387   3
   6 -13  -2 35.8183 2.70137   3
  -6  13   2 29.8022 2.08009   2
  -6  13   2 28.6477 2.42685   3
  -6  13   2 29.7364 1.50630   1
   6  13  -2 34.4233 2.10457   1
   5 -13  -2 20.7824 1.61210   1
   5 -13  -2 20.4569 1.71442   3
  -5 -13   2 20.5839 1.82951   1
  -5 -13   2 21.8899 1.76425   3
   5 -13  -2 17.3958 1.72871   2
   5  13  -2 22.6101 1.88498   3
  -5  13   2 17.6810 1.46638   2
  -5  13   2 18.3567 2.02072   3
  -5  13   2 19.6719 1.22443   1
   5  13  -2 19.3326 1.63668   1
  -4 -13   2 12.3250 1.11280   3
   4 -13  -2 13.2720 1.19493   1
   4 -13  -2 12.9347 1.34564   2
  -4 -13   2 12.7485 1.32318   1
  -4  13   2 13.3668 1.16786   2
  -4  13   2 14.5657 1.13571   1
  -4  13   2 14.0868 1.25768   3
   4  13  -2 14.8381 1.28777   3
   4  13  -2 13.0846 1.25456   1
   3 -13  -2 0.04130 0.61539   2
   3 -13  -2 -2.0483 0.66424   3
  -3 -13   2 -0.6966 0.87497   1
  -3 -13   2 0.47357 0.68303   3
  -3 -13   2 -0.2844 0.17146   2
   3 -13  -2 -0.0639 0.79138   1
  -3  13   2 0.08837 0.85459   3
  -3  13   2 -0.1786 0.55431   1
  -3  13   2 -0.0424 0.52989   2
   3  13  -2 0.36204 0.90678   3
   3  13  -2 -0.1965 0.66977   1
   2 -13  -2 1.15264 0.66298   3
  -2 -13   2 -0.7045 0.59245   3
   2 -13  -2 -0.2205 0.63961   2
   2 -13  -2 -0.8845 0.82135   1
  -2 -13   2 0.11643 0.38897   2
  -2 -13   2 -0.0793 0.77890   1
  -2  13   2 0.03518 0.55896   2
   2  13  -2 0.19863 0.66607   1
   2  13  -2 2.31755 0.80152   3
   2  13  -2 0.68074 0.40093   2
  -2  13   2 0.26430 0.55415   1
  -1 -13   2 2.33001 0.70276   1
  -1 -13   2 2.04163 0.58639   2
   1 -13  -2 1.93502 0.61616   3
   1 -13  -2 2.04288 0.86814   1
  -1 -13   2 2.75030 0.57014   3
   1 -13  -2 2.21701 0.70689   2
  -1  13   2 1.92165 0.56061   2
   1  13  -2 1.56656 0.78596   3
  -1  13   2 2.60096 0.66714   1
  -1  13   2 2.88748 0.71677   3
   1  13  -2 1.39904 0.69132   1
   1  13  -2 2.76466 0.60023   2
   0 -13   2 1.80006 0.77859   1
   0 -13   2 0.93239 0.71008   3
   0 -13  -2 1.34817 0.89473   1
   0 -13  -2 1.58876 0.55384   3
   0 -13   2 2.13085 0.66150   2
   0  13   2 2.20633 0.50208   2
   0  13  -2 1.54923 0.67183   2
   0  13   2 1.77706 0.53887   1
   0  13  -2 2.30124 0.79950   3
   0  13   2 2.39555 0.67351   3
   0  13  -2 2.06463 0.72701   1
   1 -13   2 7.44321 1.00399   1
   1 -13   2 7.63572 0.82620   3
  -1 -13  -2 6.89548 0.75612   3
  -1 -13  -2 7.66360 1.13666   1
   1 -13   2 5.58646 0.95561   2
   1  13   2 8.59601 0.70508   2
  -1  13  -2 7.36259 0.94503   2
  -1  13  -2 6.74061 0.82775   3
   1  13   2 6.72366 0.83701   3
  -1  13  -2 6.45188 0.88513   1
   1  13   2 7.32033 0.91743   1
   1  13   2 7.34574 0.89352   2
  -2 -13  -2 17.3104 1.22367   3
   2 -13   2 18.4946 1.59503   2
  -2 -13  -2 16.9544 1.45931   1
   2 -13   2 17.8180 1.47490   3
   2  13   2 17.5215 1.29287   2
   2  13   2 16.4393 1.02122   2
   2  13   2 18.5497 1.27252   3
  -2  13  -2 17.3762 1.27525   1
  -2  13  -2 15.0220 1.30699   3
   2  13   2 17.3758 1.41027   1
  -2  13  -2 17.7341 1.56795   2
   3 -13   2 15.8466 1.44890   2
   3 -13   2 16.5241 1.48152   3
  -3 -13  -2 15.2696 1.50906   1
   3 -13   2 18.8853 1.56649   1
  -3 -13  -2 15.5525 1.22316   3
   3  13   2 18.6213 1.45277   3
  -3  13  -2 16.4164 1.56595   3
   3  13   2 15.8638 1.40482   1
  -3  13  -2 14.9794 1.23920   1
  -3  13  -2 18.4028 1.66424   2
   3  13   2 17.7464 1.39720   2
   3  13   2 19.4177 1.05197   2
   4 -13   2 1.13830 0.93391   1
   4 -13   2 -0.5757 1.47105   2
   4 -13   2 0.22642 1.12968   3
  -4 -13  -2 1.06638 0.79179   3
  -4 -13  -2 1.68657 1.29071   1
   4  13   2 0.02367 0.84997   2
  -4  13  -2 1.73025 1.05297   3
   4  13   2 0.49756 0.91465   1
  -4  13  -2 3.52187 1.41822   2
  -4  13  -2 0.62545 0.79230   1
  -5 -13  -2 2.02742 0.96993   3
   5 -13   2 1.81804 1.46023   3
  -5 -13  -2 5.74383 1.70573   3
  -5 -13  -2 0.29698 1.50118   1
   5 -13   2 2.18889 0.96440   1
   5  13   2 2.92025 1.09666   1
  -5  13  -2 1.89207 1.72979   3
  -5  13  -2 2.53303 1.26024   2
   5  13   2 1.50604 0.91906   2
  -6 -13  -2 -0.8774 1.85733   3
  -6 -13  -2 0.36322 1.80788   1
  -6 -13  -2 0.52078 1.19147   3
   6 -13   2 0.83522 1.79647   3
  -6  13  -2 -2.3974 1.85807   2
   6  13   2 -0.4095 1.21419   1
  -7 -14   2 -1.3557 1.53427   3
   7 -14  -2 -1.5064 1.92738   3
  -7 -14   2 1.35257 1.77603   1
   7  14  -2 0.35764 1.40545   1
  -7  14   2 1.16295 1.27283   2
   6 -14  -2 13.7922 1.27997   1
  -6 -14   2 17.9276 1.57020   3
  -6 -14   2 17.3060 1.88414   1
   6 -14  -2 14.4492 1.97970   3
   6 -14  -2 13.1886 2.01995   2
  -6  14   2 16.1764 1.21073   1
   6  14  -2 18.7170 1.69279   1
  -6  14   2 14.6208 2.12597   3
  -6  14   2 18.6171 1.87900   2
   5 -14  -2 2.60436 1.01161   1
   5 -14  -2 -0.1967 1.12610   3
  -5 -14   2 0.21022 1.18541   1
   5 -14  -2 1.47010 1.02190   2
  -5 -14   2 1.36177 1.06417   3
  -5  14   2 0.60046 1.33332   3
   5  14  -2 1.04863 1.06944   1
  -5  14   2 1.08002 1.11974   2
  -5  14   2 0.78284 0.67616   1
  -4 -14   2 5.95215 1.19798   1
   4 -14  -2 6.75975 1.10983   1
   4 -14  -2 6.70348 1.00851   2
   4 -14  -2 6.58303 1.14367   3
  -4 -14   2 4.57399 0.88690   3
  -4  14   2 5.26419 1.23573   3
  -4  14   2 5.81235 0.80883   1
  -4  14   2 5.95027 1.08301   2
   4  14  -2 7.39611 1.09136   3
  -3 -14   2 2.96439 1.02545   1
   3 -14  -2 3.16716 0.99452   2
  -3 -14   2 2.02350 0.80867   3
   3 -14  -2 3.66389 0.91705   3
   3 -14  -2 2.32427 1.24377   1
  -3 -14   2 2.41118 0.26590   2
   3  14  -2 2.58047 0.27300   2
   3  14  -2 2.14414 0.86656   1
  -3  14   2 2.76294 0.67336   2
  -3  14   2 3.22725 0.68659   1
   3  14  -2 3.87848 0.86211   3
  -3  14   2 2.54062 0.98549   3
  -2 -14   2 2.99270 0.48500   2
  -2 -14   2 2.95658 0.99331   1
   2 -14  -2 2.57139 0.94785   1
   2 -14  -2 2.74550 0.71705   3
   2 -14  -2 3.23092 0.67711   2
  -2 -14   2 1.69537 0.72310   3
  -2  14   2 3.38181 0.82388   3
  -2  14   2 2.05057 0.68925   2
   2  14  -2 2.83360 0.91334   3
  -2  14   2 2.27235 0.70862   1
   2  14  -2 2.01506 0.48749   2
   2  14  -2 3.28227 0.68999   1
   1 -14  -2 2.99015 0.97079   1
   1 -14  -2 3.14787 0.69074   3
  -1 -14   2 3.03100 0.95365   1
  -1 -14   2 2.95717 0.61548   2
  -1 -14   2 2.14986 0.62526   3
  -1  14   2 1.99840 0.65992   1
   1  14  -2 2.26802 0.62502   1
  -1  14   2 2.94396 0.76820   3
   1  14  -2 1.73940 0.58881   2
  -1  14   2 3.88469 0.67783   2
   1  14  -2 3.65843 0.90439   3
   0 -14  -2 -0.0030 0.91370   1
   0 -14  -2 -0.3146 0.59953   3
   0 -14   2 -0.4533 0.50445   3
   0 -14   2 0.03031 0.63774   2
   0 -14   2 0.25453 0.89412   1
   0  14  -2 0.23081 0.53906   1
   0  14  -2 0.26843 0.62310   2
   0  14   2 0.93725 0.67719   3
   0  14   2 0.32183 0.50582   2
   0  14  -2 -0.1501 0.57742   3
   0  14   2 -0.1597 0.65969   1
  -1 -14  -2 47.1044 2.40558   1
   1 -14   2 43.5036 2.40390   1
   1 -14   2 50.8718 2.40114   2
  -1 -14  -2 53.2237 2.22029   3
   1 -14   2 49.9959 2.27719   3
  -1  14  -2 52.4611 2.37602   1
   1  14   2 50.7659 2.24515   3
  -1  14  -2 50.8943 2.42222   2
  -1  14  -2 48.8761 2.30407   3
   1  14   2 50.2041 2.08461   2
   1  14   2 51.5288 2.31662   2
   1  14   2 52.3301 2.30247   1
   2 -14   2 -1.0131 1.03198   2
   2 -14   2 -0.2974 0.89395   1
  -2 -14  -2 -0.1132 0.63989   3
  -2 -14  -2 -1.0100 1.08484   1
   2  14   2 0.74471 0.92203   1
  -2  14  -2 2.80544 1.07186   2
  -2  14  -2 -0.1795 0.98476   3
   2  14   2 -1.2283 0.84035   3
   2  14   2 -0.3005 0.47223   2
   2  14   2 0.27225 0.73627   2
  -2  14  -2 0.14915 0.70563   1
  -3 -14  -2 23.3164 1.94287   1
   3 -14   2 25.1134 2.18114   2
   3 -14   2 25.9756 1.91463   3
   3 -14   2 26.5228 1.73687   1
  -3 -14  -2 27.9881 1.54507   3
   3  14   2 22.9199 1.62685   2
   3  14   2 27.8670 1.89191   3
  -3  14  -2 25.2479 2.05478   3
  -3  14  -2 27.3962 1.81007   2
  -3  14  -2 26.3267 1.76306   1
   3  14   2 26.7358 1.28367   2
   3  14   2 28.3318 1.79467   1
   4 -14   2 3.35275 1.30889   3
  -4 -14  -2 2.84882 1.43990   1
   4 -14   2 1.40299 1.58141   2
   4 -14   2 1.37849 1.59396   1
  -4 -14  -2 1.44609 0.92398   3
  -4  14  -2 1.57799 1.47908   3
  -4  14  -2 1.36979 1.28720   2
   4  14   2 -0.2858 0.85523   2
   4  14   2 0.78238 0.53814   2
   4  14   2 3.55375 1.07703   1
  -4  14  -2 1.68297 0.87271   1
   5 -14   2 1.91742 1.07429   1
   5 -14   2 -1.3977 1.44548   3
  -5 -14  -2 0.70821 1.55140   3
  -5 -14  -2 2.49178 1.67354   1
  -5 -14  -2 3.06471 1.03845   3
  -5  14  -2 2.09051 2.24336   3
  -5  14  -2 3.45484 1.74044   2
   5  14   2 2.83473 1.16281   1
   5  14   2 2.00370 0.90766   2
   5  14   2 1.26030 0.62448   2
  -6 -14  -2 4.13886 1.38171   3
   6 -14   2 5.01810 1.93337   3
  -6 -14  -2 7.35917 2.21954   3
  -6 -14  -2 5.75472 2.08140   1
   6  14   2 5.22342 1.37501   1
  -6  14  -2 0.33875 2.20944   2
  -7 -15   2 6.52770 1.85334   3
   7 -15  -2 7.50868 2.14486   3
  -7 -15   2 6.28175 2.02412   1
  -7  15   2 1.69634 1.92799   2
   7  15  -2 6.67625 1.55049   1
  -6 -15   2 -0.9936 1.23600   3
   6 -15  -2 -0.3966 1.52860   3
  -6 -15   2 -0.8093 1.48658   1
   6 -15  -2 -0.9188 1.06195   1
  -6  15   2 0.88095 0.71915   1
   6  15  -2 2.61944 1.19246   1
  -6  15   2 -2.7021 1.43798   2
   5 -15  -2 17.6196 1.50510   1
   5 -15  -2 18.3049 1.84768   2
   5 -15  -2 17.9660 1.64375   3
  -5 -15   2 22.4386 1.79396   3
  -5 -15   2 20.6365 1.82853   1
  -5  15   2 22.6869 1.95150   2
   5  15  -2 15.9008 1.92683   3
   5  15  -2 18.4696 1.67255   1
  -5  15   2 18.8159 1.38375   1
  -5  15   2 15.8730 1.83667   3
  -4 -15   2 33.3728 1.85781   3
  -4 -15   2 33.7789 2.24852   1
   4 -15  -2 34.8178 2.12983   3
   4 -15  -2 32.2012 2.21069   2
   4 -15  -2 29.6839 2.11676   1
   4  15  -2 32.6393 2.05484   1
  -4  15   2 28.5393 2.23710   3
  -4  15   2 28.2818 2.07213   2
   4  15  -2 32.4153 2.36770   3
  -4  15   2 32.3146 1.79977   1
  -3 -15   2 0.23773 0.79795   1
  -3 -15   2 0.38312 0.25165   2
   3 -15  -2 -0.0381 0.83844   3
   3 -15  -2 0.84237 0.94500   2
   3 -15  -2 -0.3001 0.95134   1
  -3 -15   2 0.29831 0.82922   3
   3  15  -2 -0.0425 1.00340   1
   3  15  -2 0.18690 0.24989   2
  -3  15   2 -0.4167 0.69235   1
  -3  15   2 -0.4159 0.89327   2
   3  15  -2 0.73602 1.07776   3
  -3  15   2 0.09446 1.02659   3
  -2 -15   2 -0.3811 0.44498   2
  -2 -15   2 -0.8536 0.95779   1
  -2 -15   2 0.68566 0.80731   3
   2 -15  -2 0.09808 0.87121   2
   2 -15  -2 -1.5933 0.69709   3
   2 -15  -2 0.60583 0.93262   1
  -2  15   2 -0.0838 0.83990   3
  -2  15   2 0.38621 0.67359   1
   2  15  -2 0.26695 0.76247   1
  -2  15   2 0.17793 0.51755   2
   2  15  -2 1.82212 0.95900   3
   2  15  -2 0.37652 0.52336   2
  -1 -15   2 0.75223 0.60475   2
   1 -15  -2 0.31681 0.76156   2
  -1 -15   2 -1.3250 0.89812   1
   1 -15  -2 0.28983 0.92434   1
   1 -15  -2 0.85532 0.67184   3
  -1 -15   2 -0.6421 0.67525   3
   1  15  -2 0.42760 0.59735   2
   1  15  -2 -0.2937 0.74827   1
   1  15  -2 -0.1262 0.84194   3
  -1  15   2 -0.4987 0.55457   2
  -1  15   2 1.54881 0.78958   3
  -1  15   2 -0.5157 0.71985   1
   0 -15   2 8.29729 1.18985   1
   0 -15   2 9.25792 1.08660   3
   0 -15   2 9.19159 0.95365   2
   0 -15  -2 7.43683 0.86896   3
   0 -15  -2 9.08231 1.09198   1
   0  15   2 9.91459 1.05633   1
   0  15  -2 7.16777 1.12903   3
   0  15  -2 7.15372 1.02715   1
   0  15   2 8.75418 0.80799   2
   0  15  -2 7.92739 0.94784   2
   1 -15   2 105.500 4.49823   3
   1 -15   2 111.161 4.48981   1
  -1 -15  -2 107.475 4.62455   1
   1 -15   2 110.628 4.42510   2
  -1 -15  -2 116.246 4.32052   3
  -1  15  -2 116.693 4.49563   1
  -1  15  -2 108.895 4.41077   3
   1  15   2 110.389 4.32156   2
  -1  15  -2 108.991 4.48138   2
   1  15   2 113.481 4.20003   2
   2 -15   2 17.6919 1.50315   2
   2 -15   2 19.7163 1.68779   1
   2 -15   2 22.5450 1.75108   3
  -2 -15  -2 18.8869 1.34868   3
  -2 -15  -2 19.4227 1.65279   1
  -2  15  -2 17.3492 1.49719   1
   2  15   2 19.6945 1.53601   3
  -2  15  -2 18.3625 1.59535   3
   2  15   2 17.6713 1.46970   2
   2  15   2 24.0487 1.69389   1
  -2  15  -2 20.6325 1.68654   2
   2  15   2 21.0132 1.16921   2
  -3 -15  -2 29.7950 2.06229   1
  -3 -15  -2 30.6552 1.74388   3
   3 -15   2 33.6657 2.39634   2
   3 -15   2 30.5123 2.12170   3
   3 -15   2 31.8217 1.97089   1
   3  15   2 27.6746 1.75304   2
   3  15   2 28.0170 1.96696   1
  -3  15  -2 29.2170 1.94368   1
   3  15   2 29.9188 1.91705   3
  -3  15  -2 29.3037 2.30301   3
  -3  15  -2 28.3823 1.96182   2
   3  15   2 30.2529 1.43517   2
   4 -15   2 250.269 8.88859   1
   4 -15   2 234.623 9.10277   2
  -4 -15  -2 246.249 9.23799   1
   4 -15   2 245.222 9.10633   3
  -4 -15  -2 210.575 9.39708   3
  -4  15  -2 236.242 9.19195   2
  -4  15  -2 231.839 9.15076   3
   4  15   2 243.238 9.03273   1
   4  15   2 245.272 8.60043   2
   4  15   2 238.129 8.71175   2
  -4  15  -2 244.935 8.89281   1
   5 -15   2 2.46762 1.35597   1
  -5 -15  -2 -0.5369 1.89186   1
  -5 -15  -2 -2.7708 1.79175   3
  -5 -15  -2 0.30288 1.13698   3
   5 -15   2 1.55351 1.60504   3
   5  15   2 -0.6994 0.55133   2
  -5  15  -2 1.77119 1.76918   2
   5  15   2 -0.6367 1.18613   1
   5  15   2 1.00251 0.87295   2
  -7 -16   2 3.32145 1.42242   3
   7 -16  -2 -0.6909 2.34429   3
  -7 -16   2 -2.3637 1.96170   1
   7  16  -2 2.38997 1.64202   1
  -7  16   2 -0.5514 2.00229   2
  -6 -16   2 6.96513 1.64366   3
  -6 -16   2 3.25333 1.81204   1
   6 -16  -2 6.67917 1.73088   3
   6 -16  -2 5.90181 1.32745   1
  -6  16   2 6.01049 0.93934   1
  -6  16   2 6.09611 1.60372   2
   6  16  -2 6.72430 1.42073   1
  -5 -16   2 74.6531 3.75858   1
   5 -16  -2 75.5893 3.75969   3
  -5 -16   2 81.8026 3.62615   3
   5 -16  -2 83.1315 3.52397   1
   5 -16  -2 70.7729 3.49856   2
   5  16  -2 72.9417 3.61461   3
  -5  16   2 72.1311 3.18660   1
   5  16  -2 77.3864 3.57788   1
  -5  16   2 79.2700 3.64708   3
  -5  16   2 72.3061 3.64640   2
   4 -16  -2 -0.2735 1.17964   1
  -4 -16   2 0.11557 1.21740   1
   4 -16  -2 0.83155 1.00393   2
   4 -16  -2 -0.1400 1.09036   3
  -4 -16   2 0.36554 1.08050   3
  -4  16   2 1.93338 1.11163   2
  -4  16   2 0.07673 0.98580   3
   4  16  -2 1.06935 0.99336   1
   4  16  -2 -0.3021 1.35926   3
  -4  16   2 1.15968 0.80818   1
   3 -16  -2 0.79999 1.17280   1
   3 -16  -2 1.00909 1.10361   2
  -3 -16   2 1.06763 1.18621   1
  -3 -16   2 3.03932 0.93113   3
  -3 -16   2 0.85269 0.31651   2
   3 -16  -2 1.73485 0.99285   3
  -3  16   2 -0.1553 1.10148   3
   3  16  -2 0.56351 0.31235   2
  -3  16   2 1.61818 0.75275   1
   3  16  -2 0.45332 1.00007   1
   3  16  -2 1.42216 0.92866   3
  -3  16   2 0.51739 0.80409   2
   2 -16  -2 1.10418 0.85964   3
   2 -16  -2 0.31934 0.89348   2
  -2 -16   2 0.79044 0.85185   3
   2 -16  -2 -2.1257 0.98968   1
  -2 -16   2 0.43269 1.03628   1
  -2 -16   2 0.28523 0.51816   2
   2  16  -2 -0.9640 0.49109   2
   2  16  -2 0.90367 0.87156   1
   2  16  -2 0.21778 0.79139   3
  -2  16   2 -0.9102 0.73876   1
  -2  16   2 -0.3996 0.73842   2
  -2  16   2 0.72020 0.93942   3
   1 -16  -2 13.9883 1.17614   3
   1 -16  -2 14.2040 1.19458   2
  -1 -16   2 12.4089 1.40722   1
  -1 -16   2 12.4020 1.12977   2
   1 -16  -2 13.9178 1.39958   1
  -1 -16   2 13.6941 1.54209   3
   1  16  -2 12.4779 1.08247   2
  -1  16   2 14.8423 1.21997   3
  -1  16   2 12.9232 1.21836   1
  -1  16   2 13.9717 1.14036   2
   1  16  -2 14.7097 1.22229   3
   0 -16   2 6.20263 1.02636   3
   0 -16  -2 7.39710 1.32136   1
   0 -16  -2 6.93502 0.87477   3
   0 -16   2 5.53880 0.94197   2
   0 -16   2 8.00411 1.05438   1
   0  16   2 6.48736 0.96998   3
   0  16  -2 6.14861 1.17808   3
   0  16   2 6.83747 0.78822   2
   0  16  -2 6.50526 1.07249   1
   0  16   2 6.68440 1.24509   1
   0  16  -2 6.53196 0.96664   2
   1 -16   2 51.3374 2.53300   3
   1 -16   2 49.2702 2.56460   1
   1 -16   2 51.1500 2.47531   2
  -1 -16  -2 43.9889 2.78976   1
  -1 -16  -2 48.2753 2.27850   3
   1  16   2 52.5958 2.42715   2
   1  16   2 52.7830 2.38049   3
   1  16   2 50.6289 2.17636   2
  -1  16  -2 50.1330 2.51683   1
   1  16   2 47.9473 2.34297   1
  -1  16  -2 50.2221 2.43233   3
  -1  16  -2 47.3174 2.49504   2
  -2 -16  -2 0.47034 1.29900   1
   2 -16   2 1.19166 1.17505   1
  -2 -16  -2 0.87084 0.71344   3
   2 -16   2 0.84301 1.06315   3
   2 -16   2 0.29922 1.13962   2
   2  16   2 0.66370 0.96122   1
  -2  16  -2 0.72620 0.90106   3
   2  16   2 -0.3506 0.86511   2
   2  16   2 1.01916 0.55345   2
  -2  16  -2 0.40421 1.06111   2
   2  16   2 0.36064 0.99705   3
  -2  16  -2 1.32933 0.96643   1
   3 -16   2 0.74086 1.15562   3
  -3 -16  -2 1.03127 0.87984   3
  -3 -16  -2 -1.1031 1.45167   1
   3 -16   2 1.80808 1.14482   2
   3 -16   2 -0.4742 1.19086   1
   3  16   2 1.20155 0.53343   2
   3  16   2 0.78327 1.05272   3
   3  16   2 0.59918 0.88450   2
  -3  16  -2 -0.6166 1.34987   3
   3  16   2 1.05680 1.08070   1
  -3  16  -2 0.92600 0.98215   2
  -3  16  -2 -0.3636 0.95324   1
   4 -16   2 44.0826 2.73075   3
  -4 -16  -2 37.4300 3.04230   1
   4 -16   2 38.7808 2.43456   1
  -4 -16  -2 37.4335 2.12669   3
   4 -16   2 38.4317 2.60531   2
   4  16   2 39.0277 2.43245   1
  -4  16  -2 37.9245 2.49201   2
  -4  16  -2 39.6117 2.31149   1
   4  16   2 34.8903 2.01440   2
  -4  16  -2 38.1946 3.03210   3
   4  16   2 36.6316 1.71007   2
  -5 -16  -2 6.10005 1.37349   3
  -5 -16  -2 6.79080 2.13034   1
  -5 -16  -2 8.70551 2.10644   3
   5 -16   2 4.95567 1.41194   1
   5 -16   2 9.31291 1.83320   3
   5  16   2 6.16706 0.87922   2
  -5  16  -2 5.97309 2.08923   2
   5  16   2 5.07864 1.46745   1
  -5  16  -2 5.72490 1.18521   1
   6 -17  -2 14.6119 2.20577   3
  -6 -17   2 18.2674 1.98443   3
  -6 -17   2 9.02455 2.00232   1
  -6  17   2 14.8934 1.22688   1
   6  17  -2 14.5406 1.75387   1
  -6  17   2 13.1429 2.09244   2
  -5 -17   2 128.953 5.71632   1
  -5 -17   2 123.232 5.28708   3
   5 -17  -2 137.386 6.01721   2
   5 -17  -2 132.215 5.39879   1
   5 -17  -2 137.990 5.65625   3
   5  17  -2 130.054 5.45553   1
   5  17  -2 127.908 5.75310   3
  -5  17   2 127.554 5.68661   3
  -5  17   2 132.313 5.11391   1
  -5  17   2 131.887 5.56286   2
  -4 -17   2 2.84710 1.15143   3
   4 -17  -2 3.06652 1.36182   1
   4 -17  -2 6.42503 1.40117   3
  -4 -17   2 5.19601 1.45361   1
  -4  17   2 4.96905 0.99277   2
   4  17  -2 5.41888 1.21848   1
  -4  17   2 6.24037 1.49034   3
   4  17  -2 3.81901 1.48162   3
  -4  17   2 3.66220 0.90065   1
  -3 -17   2 0.60088 0.97778   3
   3 -17  -2 1.75965 0.99167   3
  -3 -17   2 -0.3491 1.37535   1
   3 -17  -2 -0.5487 1.10794   2
  -3 -17   2 -0.0063 0.33917   2
   3 -17  -2 0.41303 1.16549   1
  -3  17   2 -0.8850 0.84751   2
   3  17  -2 -0.0115 0.34060   2
  -3  17   2 -0.4759 1.13769   3
  -3  17   2 0.83394 0.82035   1
   3  17  -2 -0.6905 0.99992   1
   3  17  -2 0.23904 1.23449   3
  -2 -17   2 8.36548 1.43899   1
  -2 -17   2 6.17067 1.03528   3
  -2 -17   2 7.09479 0.71079   2
   2 -17  -2 6.08633 1.14072   2
   2 -17  -2 8.23198 1.38513   1
   2  17  -2 6.30769 1.08123   3
  -2  17   2 7.98505 1.15115   3
   2  17  -2 6.42561 1.14091   1
   2  17  -2 5.69236 0.74076   2
  -1 -17   2 12.0973 1.25432   3
  -1 -17   2 11.6226 1.03301   2
   1 -17  -2 14.4677 1.24013   3
  -1 -17   2 10.6219 1.22962   1
   1 -17  -2 11.0876 1.17560   2
   1 -17  -2 10.5608 1.46360   1
   1  17  -2 13.2689 1.38653   3
   1  17  -2 14.0660 1.38032   1
  -1  17   2 11.4805 1.07836   2
   1  17  -2 10.5370 1.01174   2
  -1  17   2 12.1845 1.24874   1
  -1  17   2 11.1175 1.17605   3
   0 -17   2 12.0955 1.15805   2
   0 -17   2 13.5617 1.49945   1
   0 -17   2 12.9672 1.18199   3
   0 -17  -2 11.4103 1.50151   1
   0 -17  -2 12.1034 1.17741   3
   0  17   2 13.0489 1.24695   3
   0  17   2 14.4734 1.12251   2
   0  17   2 12.6363 1.17110   1
   0  17  -2 12.9983 1.41497   3
   0  17  -2 14.5275 1.36593   1
   0  17  -2 12.8714 1.21872   2
   1 -17   2 37.0374 2.35918   1
   1 -17   2 34.5793 2.18397   3
  -1 -17  -2 35.5242 2.01875   3
   1 -17   2 37.4539 2.18738   2
  -1 -17  -2 35.6879 2.56979   1
   1  17   2 40.3609 2.08446   3
   1  17   2 35.7339 1.72366   2
   1  17   2 35.4503 1.97831   2
  -1  17  -2 37.0434 2.17710   1
   1  17   2 37.9507 2.18142   1
  -1  17  -2 36.5618 2.19489   2
  -1  17  -2 36.1493 2.09340   3
  -2 -17  -2 3.59436 1.52348   1
   2 -17   2 0.15030 1.23817   2
   2 -17   2 3.86096 1.25400   1
  -2 -17  -2 1.94379 0.82389   3
   2 -17   2 4.83148 1.27074   3
   2  17   2 3.29788 1.04351   3
   2  17   2 1.79097 0.91630   2
   2  17   2 2.57027 0.62706   2
   2  17   2 1.06640 0.98256   1
  -2  17  -2 1.99502 1.03013   3
  -2  17  -2 2.23799 1.19830   2
   3 -17   2 5.91296 1.19415   3
  -3 -17  -2 6.45175 1.79129   1
   3 -17   2 7.96870 1.68532   2
  -3 -17  -2 6.64580 1.26124   3
   3 -17   2 8.27658 1.39705   1
   3  17   2 4.81767 1.30579   1
   3  17   2 6.94301 0.74494   2
  -3  17  -2 7.26711 1.32038   3
   3  17   2 7.41435 1.40470   3
  -3  17  -2 8.13329 1.33582   2
  -3  17  -2 8.46336 1.18903   1
   3  17   2 6.22356 1.05642   2
   4 -17   2 -0.2248 1.29814   1
   4 -17   2 2.14326 1.17947   3
  -4 -17  -2 2.14871 1.01787   3
  -4 -17  -2 -1.1803 1.76101   1
   4  17   2 1.55334 0.92262   2
  -4  17  -2 2.44968 1.07617   1
   4  17   2 0.70259 1.28479   1
  -4  17  -2 0.39557 1.17808   2
   4  17   2 1.18499 0.57734   2
   5 -17   2 3.20822 1.84277   1
   5 -17   2 5.01928 2.04307   3
  -5 -17  -2 2.96142 1.30603   3
   5  17   2 2.81041 1.50579   1
  -5  17  -2 5.12457 1.22634   1
  -5  17  -2 3.90725 2.16673   2
  -6 -18   2 -2.2460 1.59295   3
   6 -18  -2 0.89430 2.00059   3
   6 -18  -2 -1.5058 1.81363   1
  -6  18   2 -2.2740 1.34168   2
  -6  18   2 -0.9531 0.92281   1
   6  18  -2 2.24142 1.49344   1
   5 -18  -2 23.6268 2.00105   3
  -5 -18   2 30.3029 2.36264   3
  -5 -18   2 21.4016 2.30356   1
   5 -18  -2 24.0133 2.03104   1
  -5  18   2 26.8734 1.84172   1
   5  18  -2 23.0565 2.08651   1
  -5  18   2 26.1802 2.14977   2
  -4 -18   2 0.42845 1.11309   3
  -4 -18   2 0.86639 1.53151   1
   4 -18  -2 0.98111 1.27334   3
   4 -18  -2 -0.3694 1.30667   1
   4 -18  -2 1.60363 1.51945   2
  -4  18   2 1.20619 1.04727   1
  -4  18   2 1.70045 1.54855   3
   4  18  -2 1.10746 1.20421   1
  -4  18   2 0.92837 0.91351   2
   3 -18  -2 -0.1429 1.20897   2
  -3 -18   2 -1.1067 1.09334   3
   3 -18  -2 -0.5004 1.31488   1
   3 -18  -2 1.87505 1.16264   3
   3  18  -2 0.64320 1.07632   1
  -3  18   2 -0.3862 0.96436   2
  -3  18   2 -1.4088 0.92608   1
   3  18  -2 -0.7748 0.39727   2
   3  18  -2 -0.6211 1.35835   3
  -3  18   2 -1.6765 1.21354   3
  -2 -18   2 8.01048 1.51218   1
   2 -18  -2 7.15571 1.26550   2
  -2 -18   2 7.47303 0.78091   2
   2 -18  -2 6.71538 1.11384   3
  -2 -18   2 7.84285 1.18132   3
   2 -18  -2 5.31750 1.41483   1
   2  18  -2 5.80235 0.80145   2
  -2  18   2 7.90672 1.11597   1
  -2  18   2 6.30579 1.30188   3
   2  18  -2 6.34872 1.14779   3
  -2  18   2 7.56728 1.04339   2
   2  18  -2 5.31820 1.19663   1
   1 -18  -2 17.6534 1.44133   2
   1 -18  -2 16.2457 1.71516   1
  -1 -18   2 18.7463 1.41277   2
  -1 -18   2 18.2557 1.54592   3
  -1 -18   2 20.8468 1.76952   1
  -1  18   2 18.7954 1.58851   1
   1  18  -2 16.3481 1.53235   1
   1  18  -2 16.2930 1.30778   2
  -1  18   2 18.2907 1.51247   3
   1  18  -2 13.9888 1.60031   3
  -1  18   2 16.0289 1.46779   2
   0 -18   2 23.7163 1.92575   1
   0 -18  -2 25.2596 1.72536   3
   0 -18  -2 27.9408 2.36656   1
   0 -18   2 30.1316 1.98555   3
   0 -18   2 27.5369 1.73722   2
   0  18  -2 27.6746 2.24533   3
   0  18   2 27.9890 1.54955   2
   0  18   2 24.0650 1.95264   3
   0  18   2 27.5458 1.94509   1
   0  18  -2 28.3225 1.76914   2
   0  18  -2 24.2054 1.94552   1
   1 -18   2 12.3057 1.37455   2
   1 -18   2 11.3189 1.44967   1
  -1 -18  -2 9.20068 1.66737   1
  -1 -18  -2 10.0971 1.20814   3
   1 -18   2 8.79222 1.18817   3
  -1  18  -2 10.4331 1.55296   2
  -1  18  -2 12.3707 1.36671   1
   1  18   2 8.65469 1.32476   1
   1  18   2 11.7285 0.98318   2
   1  18   2 9.44583 1.25245   3
  -1  18  -2 9.63334 1.29014   3
   2 -18   2 -0.5219 1.37247   1
   2 -18   2 0.24919 1.34550   2
   2 -18   2 -0.5181 1.26117   3
  -2 -18  -2 1.60549 1.61880   1
  -2  18  -2 1.96815 1.22509   2
   2  18   2 0.90632 1.20293   3
   2  18   2 0.62311 0.61233   2
  -2  18  -2 0.03496 1.00194   1
  -2  18  -2 0.69352 1.40569   3
   2  18   2 1.97880 1.01003   2
   2  18   2 0.03939 1.12248   1
   3 -18   2 -1.2056 1.33195   3
   3 -18   2 0.36958 1.49910   1
   3 -18   2 2.51475 1.62899   2
  -3 -18  -2 0.38548 1.81636   1
  -3 -18  -2 1.27906 1.06036   3
   3  18   2 1.76457 1.27291   1
  -3  18  -2 3.15898 1.14902   1
  -3  18  -2 2.96335 1.66975   3
   3  18   2 -1.0067 1.20802   3
   3  18   2 1.03806 0.58853   2
   3  18   2 1.35707 1.01465   2
  -3  18  -2 1.50015 1.08852   2
   4 -18   2 6.41588 1.64367   1
  -4 -18  -2 6.30256 2.47561   1
  -4 -18  -2 8.79455 1.34510   3
   4 -18   2 5.86457 1.71887   3
  -4  18  -2 7.05697 1.51723   2
   4  18   2 6.02534 1.03087   2
   4  18   2 6.40514 1.51911   1
   4  18   2 5.05920 0.70006   2
  -4  18  -2 4.78596 1.39601   1
  -5 -18  -2 0.34234 1.39590   3
   5 -18   2 0.08416 1.59998   3
   5  18   2 1.01496 1.50274   1
  -5  18  -2 0.25842 2.40371   2
  -5  18  -2 2.68608 1.27645   1
   6 -19  -2 -0.8138 1.56317   3
  -6 -19   2 4.11841 1.52354   3
  -6  19   2 0.61722 1.06028   1
   6  19  -2 5.11178 1.73475   1
  -6  19   2 -1.7205 1.98171   2
   5 -19  -2 1.01885 1.64563   1
  -5 -19   2 -1.4279 1.45416   3
   5 -19  -2 1.71885 1.77645   3
  -5  19   2 2.15831 1.65259   2
   5  19  -2 -0.0223 1.49427   1
  -5  19   2 0.23434 1.19768   1
   4 -19  -2 44.5842 3.04334   2
   4 -19  -2 45.8412 2.91968   1
  -4 -19   2 44.7356 3.21413   1
   4 -19  -2 44.6421 2.89973   3
  -4 -19   2 49.4884 2.85614   3
   4  19  -2 54.6632 2.94808   1
   4  19  -2 44.2042 3.25049   3
  -4  19   2 45.6274 2.44472   1
  -4  19   2 43.5253 3.12884   3
  -4  19   2 48.1298 2.84007   2
  -3 -19   2 2.26713 1.20875   3
   3 -19  -2 4.44271 1.30204   3
   3 -19  -2 0.56044 1.45969   1
   3 -19  -2 3.19284 1.11484   2
   3  19  -2 1.29109 1.20090   1
  -3  19   2 3.84743 1.04416   1
   3  19  -2 2.57091 0.50455   2
   3  19  -2 5.13016 1.60451   3
  -3  19   2 3.72359 1.51528   3
  -3  19   2 3.61114 1.14811   2
  -2 -19   2 17.8435 1.87970   1
   2 -19  -2 15.3225 1.58879   2
  -2 -19   2 17.7536 1.25132   2
   2 -19  -2 14.9406 1.85828   1
   2 -19  -2 18.7566 1.58693   3
  -2 -19   2 20.0279 1.69604   3
  -2  19   2 17.4297 1.53942   1
  -2  19   2 16.2625 1.67075   3
   2  19  -2 17.6466 1.54065   1
  -2  19   2 20.9380 1.63293   2
   2  19  -2 14.2547 1.17193   2
   2  19  -2 17.0340 1.70971   3
   1 -19  -2 81.3643 3.46039   2
   1 -19  -2 77.3882 3.62516   1
  -1 -19   2 80.1357 3.83030   1
  -1 -19   2 86.5742 3.63957   3
   1 -19  -2 77.5240 3.45992   3
  -1 -19   2 69.3549 3.39180   2
   1  19  -2 80.1558 3.51231   3
   1  19  -2 77.9141 3.33345   2
  -1  19   2 83.1647 3.57179   3
  -1  19   2 65.3486 4.11048   2
   1  19  -2 81.1156 3.64735   1
  -1  19   2 79.2586 3.54791   1
   0 -19   2 7.51257 1.18449   2
   0 -19  -2 6.61787 1.13875   3
   0 -19   2 6.12400 1.22503   3
   0 -19   2 5.63260 1.53976   1
   0 -19  -2 4.68240 1.59659   1
   0  19   2 5.26293 1.20634   3
   0  19   2 6.25259 0.99543   2
   0  19  -2 8.50133 1.27129   2
   0  19  -2 6.15182 1.45022   3
   0  19  -2 5.77550 1.27507   1
   0  19   2 7.11796 1.23468   1
   1 -19   2 -1.4121 1.42887   1
  -1 -19  -2 -3.0049 0.78980   3
   1 -19   2 -0.5981 1.06274   2
  -1 -19  -2 -2.5144 1.53599   1
   1 -19   2 -0.0080 1.17182   3
  -1  19  -2 -0.8520 1.05219   1
  -1  19  -2 0.90672 1.10889   2
   1  19   2 -0.4590 1.07125   3
   1  19   2 -0.3350 1.04313   2
   1  19   2 0.00540 0.68886   2
  -1  19  -2 0.71443 1.06881   3
   1  19   2 0.72067 1.13645   1
   2 -19   2 4.76346 1.42878   3
  -2 -19  -2 3.60426 1.09875   3
  -2 -19  -2 3.79165 2.11854   1
   2 -19   2 3.46371 1.45957   2
   2 -19   2 3.72609 1.54306   1
  -2  19  -2 2.43644 1.59375   3
  -2  19  -2 2.58758 1.26479   1
   2  19   2 4.30447 0.76588   2
   2  19   2 3.84359 1.12356   2
   2  19   2 5.18015 1.36769   1
  -2  19  -2 4.93042 1.37210   2
   2  19   2 3.89586 1.37521   3
  -3 -19  -2 0.36778 2.23453   1
   3 -19   2 4.60030 1.74987   2
   3 -19   2 1.70337 1.59046   3
   3 -19   2 1.93265 1.52694   1
  -3 -19  -2 5.81069 1.26442   3
  -3  19  -2 4.57480 1.20149   1
   3  19   2 3.92950 1.10815   2
  -3  19  -2 5.54919 1.57206   2
   3  19   2 3.45353 0.73662   2
   3  19   2 4.66233 1.47029   3
   3  19   2 5.32658 1.47885   1
  -4 -19  -2 6.69658 1.45245   3
   4 -19   2 6.73674 1.77484   1
   4 -19   2 7.88162 1.95697   3
   4  19   2 7.20420 1.03625   2
   4  19   2 8.38434 2.00410   3
  -4  19  -2 6.67633 1.98980   2
  -4  19  -2 7.29284 1.50411   1
   4  19   2 8.85688 1.70053   1
  -5 -20   2 2.11237 1.64081   3
   5 -20  -2 3.40021 1.95000   1
   5 -20  -2 2.71130 1.90312   3
  -5  20   2 2.12148 1.22941   1
   5  20  -2 -1.0999 1.61142   1
  -5  20   2 -1.1031 1.77702   2
   4 -20  -2 11.1130 1.79884   3
  -4 -20   2 9.07893 1.64394   3
   4 -20  -2 8.74925 1.92084   1
   4  20  -2 9.81470 1.72291   1
  -4  20   2 7.82033 1.64996   2
  -4  20   2 10.3606 1.32431   1
  -3 -20   2 45.2939 2.68459   3
   3 -20  -2 48.3903 2.77048   3
  -3 -20   2 32.9175 3.02432   1
   3 -20  -2 41.2154 2.82271   2
   3 -20  -2 42.4187 3.00162   1
   3  20  -2 45.1875 2.48782   1
  -3  20   2 41.6185 2.49297   3
  -3  20   2 44.8662 2.47958   1
   3  20  -2 40.3797 3.08483   3
   3  20  -2 40.1856 1.79406   2
  -3  20   2 42.4148 2.53679   2
  -2 -20   2 -0.2408 0.73056   2
   2 -20  -2 -3.3396 1.48968   1
   2 -20  -2 -1.2094 0.83916   3
  -2 -20   2 0.84650 1.22193   1
  -2 -20   2 0.25629 0.92300   3
   2 -20  -2 -2.0420 1.21779   2
  -2  20   2 -0.2029 0.96391   2
   2  20  -2 0.35074 0.81030   2
   2  20  -2 0.72777 1.17799   1
  -2  20   2 -0.6210 0.98061   1
  -2  20   2 1.77547 1.36484   3
   2  20  -2 1.52395 1.48113   3
  -1 -20   2 58.6091 2.97348   3
   1 -20  -2 52.9419 3.28993   1
   1 -20  -2 59.5744 2.84166   3
   1 -20  -2 55.9373 2.79091   2
  -1 -20   2 52.0508 3.18656   1
  -1 -20   2 50.7818 2.56171   2
   1  20  -2 54.4307 3.15983   3
  -1  20   2 51.4855 2.87408   1
  -1  20   2 49.5694 2.66456   2
   1  20  -2 57.5631 2.64012   2
   1  20  -2 59.3292 2.80795   1
  -1  20   2 56.5071 2.92787   3
   0 -20   2 33.0672 2.08129   3
   0 -20   2 29.6301 2.39971   1
   0 -20  -2 33.2149 2.40782   1
   0 -20   2 33.4802 2.07247   2
   0 -20  -2 33.0772 2.14495   3
   0  20  -2 34.7595 2.60712   3
   0  20  -2 33.6171 2.39502   1
   0  20   2 35.9071 1.97840   2
   0  20   2 34.2628 2.32586   3
   0  20   2 34.7970 2.05756   1
   0  20  -2 31.6057 2.05778   2
   1 -20   2 9.45568 1.51005   3
  -1 -20  -2 6.99252 1.18902   3
  -1 -20  -2 5.88711 1.90360   1
   1 -20   2 7.58730 1.70196   1
   1 -20   2 7.69978 1.41322   2
  -1  20  -2 6.32876 1.38279   1
   1  20   2 7.00917 1.43867   3
  -1  20  -2 6.30216 1.65874   3
   1  20   2 8.13749 1.20861   1
   1  20   2 6.11057 0.91083   2
   1  20   2 6.30183 1.26473   2
  -1  20  -2 7.08835 1.29204   2
   2 -20   2 11.1347 1.81206   1
   2 -20   2 13.7411 1.74703   3
   2 -20   2 6.53633 1.71867   2
  -2 -20  -2 11.7372 1.44038   3
  -2  20  -2 11.3273 1.56083   1
   2  20   2 9.34505 1.55576   3
   2  20   2 11.5671 1.60004   1
   2  20   2 10.4852 0.99452   2
  -2  20  -2 9.30568 1.54009   2
   3 -20   2 -0.6946 1.59529   1
   3 -20   2 -3.3217 1.52276   3
  -3 -20  -2 -0.0527 1.09817   3
  -3  20  -2 2.86724 1.64377   2
   3  20   2 0.07025 0.67984   2
   3  20   2 -0.0866 1.14321   2
   3  20   2 1.19832 1.55177   3
   3  20   2 0.83411 1.43274   1
  -3  20  -2 0.17525 1.36618   1
   4 -20   2 2.01049 1.80608   1
   4 -20   2 1.35647 1.39564   3
  -4 -20  -2 0.76899 1.29871   3
   4  20   2 0.76376 1.65961   1
  -4  20  -2 -0.5509 2.00079   2
  -4  20  -2 2.29216 1.38411   1
   4  20   2 2.83014 1.96590   3
   5 -21  -2 4.43332 2.05480   3
   5 -21  -2 5.57595 2.16946   1
  -5 -21   2 3.48325 1.87227   3
  -5  21   2 1.71918 1.50738   2
   5  21  -2 2.68053 1.85591   1
  -5  21   2 3.80384 1.39676   1
   4 -21  -2 15.1983 2.01089   3
  -4 -21   2 14.6280 1.83263   3
   4 -21  -2 17.0526 2.15491   1
  -4  21   2 13.5393 1.96112   2
  -4  21   2 14.6433 1.65169   1
   4  21  -2 17.0281 1.96917   1
   3 -21  -2 15.2958 2.08745   1
   3 -21  -2 11.0210 1.90541   2
   3 -21  -2 15.5025 1.81880   3
  -3 -21   2 16.3570 1.80520   3
  -3  21   2 13.8865 1.62746   2
  -3  21   2 16.7043 1.63765   1
   3  21  -2 14.4474 1.06159   2
   3  21  -2 12.7680 1.80112   1
  -3  21   2 11.9620 1.95362   3
  -2 -21   2 1.14039 1.32870   3
   2 -21  -2 -0.0937 1.42458   2
   2 -21  -2 1.33425 1.27065   3
  -2 -21   2 0.46655 0.79248   2
  -2 -21   2 2.13460 1.43767   1
   2 -21  -2 1.34019 1.75002   1
  -2  21   2 -0.5373 1.12910   2
   2  21  -2 -0.6813 1.64782   3
  -2  21   2 0.33631 1.18862   1
   2  21  -2 -0.1554 0.80978   2
   2  21  -2 0.20609 1.37407   1
  -2  21   2 0.68335 1.52514   3
  -1 -21   2 31.8420 1.99559   2
   1 -21  -2 29.1218 2.53609   1
   1 -21  -2 33.4239 2.24700   2
  -1 -21   2 28.3047 2.41406   1
   1 -21  -2 32.5804 2.24819   3
  -1 -21   2 37.4452 2.46293   3
   1  21  -2 36.1676 2.05383   2
   1  21  -2 25.4702 2.12487   3
  -1  21   2 34.6722 2.10316   2
  -1  21   2 32.3029 2.52874   3
   1  21  -2 34.2443 2.50423   1
  -1  21   2 29.8695 2.30584   1
   0 -21   2 63.5295 3.65932   1
   0 -21   2 67.7219 3.42829   3
   0 -21  -2 64.6809 3.14526   3
   0 -21   2 69.4609 3.05812   2
   0 -21  -2 60.6949 3.81579   1
   0  21  -2 61.6852 3.57186   3
   0  21   2 63.4621 3.26575   3
   0  21  -2 53.7067 3.27985   2
   0  21  -2 63.8089 3.37726   1
   0  21   2 71.3335 3.34580   1
   1 -21   2 3.67028 1.38901   3
   1 -21   2 3.20955 1.64697   1
  -1 -21  -2 0.76264 1.12081   3
   1 -21   2 -0.3074 1.30119   2
  -1  21  -2 1.67692 1.32750   2
   1  21   2 0.82447 1.26323   1
   1  21   2 2.45406 1.39711   3
  -1  21  -2 -0.2737 1.23445   1
   1  21   2 1.07210 1.17049   2
   1  21   2 1.21271 0.83063   2
  -2 -21  -2 12.1267 1.42481   3
   2 -21   2 9.48324 2.02923   1
   2 -21   2 10.3931 1.52433   3
   2 -21   2 10.8674 1.73100   2
   2  21   2 10.9127 1.46462   2
  -2  21  -2 9.42915 1.60219   1
   2  21   2 11.8378 1.69698   3
   2  21   2 11.9048 1.76795   1
  -2  21  -2 11.4165 1.82806   2
   2  21   2 10.0054 1.06225   2
   3 -21   2 1.77111 2.02670   1
   3 -21   2 0.56106 1.83168   3
  -3 -21  -2 3.40641 1.40202   3
  -3  21  -2 0.74199 1.46417   1
   3  21   2 1.62167 0.81126   2
   3  21   2 1.49103 1.56112   1
   3  21   2 2.03578 1.86184   3
  -3  21  -2 5.82140 1.89174   2
   4 -22  -2 2.74096 1.77871   3
  -4 -22   2 1.03263 1.65401   3
   4 -22  -2 3.17579 2.10128   1
  -4  22   2 2.88530 1.40973   1
   4  22  -2 5.15071 1.73059   1
  -4  22   2 2.21911 1.75485   2
  -3 -22   2 12.0310 1.55921   3
   3 -22  -2 13.5302 2.41817   1
   3 -22  -2 14.4715 1.92304   3
   3  22  -2 10.8811 0.89852   2
  -3  22   2 14.4466 1.48798   2
   3  22  -2 11.1262 1.91784   1
  -3  22   2 13.0274 1.60552   1
   2 -22  -2 0.56308 1.35146   3
   2 -22  -2 0.07524 1.44921   2
  -2 -22   2 -0.7018 0.84782   2
  -2 -22   2 -0.3835 1.55509   3
   2 -22  -2 3.07647 2.06904   1
   2  22  -2 -2.3281 1.42424   1
   2  22  -2 0.27059 0.90793   2
  -2  22   2 -1.4581 1.57851   3
  -2  22   2 1.32922 1.26395   1
  -2  22   2 -0.3654 1.14254   2
   1 -22  -2 -0.0457 2.36437   1
  -1 -22   2 2.57382 1.39798   3
   1 -22  -2 1.04046 1.32291   3
  -1 -22   2 3.20044 1.04423   2
  -1  22   2 2.09277 1.23089   1
   1  22  -2 2.73767 1.10146   2
  -1  22   2 5.25936 1.64059   3
   1  22  -2 2.83631 1.50685   1
  -1  22   2 1.35507 1.13604   2
   0 -22   2 13.8208 2.40715   1
   0 -22   2 17.2534 1.76306   2
   0 -22  -2 20.1202 1.72555   3
   0 -22   2 14.1466 1.86405   3
   0  22   2 20.0014 1.63048   2
   0  22   2 16.1529 1.86335   1
   0  22   2 17.7059 1.89901   3
   0  22  -2 19.1104 1.74034   2
   0  22  -2 18.4002 1.90932   1
   1 -22   2 0.20929 1.43348   2
   1 -22   2 -0.6393 1.48659   3
  -1 -22  -2 -2.1588 1.24999   3
   1 -22   2 -0.0535 1.95856   1
  -1  22  -2 -2.2111 1.39224   1
   1  22   2 -0.6945 0.83386   2
   1  22   2 -0.5937 1.51669   3
   1  22   2 -1.1529 1.40445   1
  -1  22  -2 -0.6436 1.26267   2
   1  22   2 -0.4534 1.36048   2
   2 -22   2 -0.4905 1.99846   1
   2 -22   2 3.26785 1.78555   3
  -2 -22  -2 -1.1187 1.17180   3
   2  22   2 -1.5619 1.48162   1
  -2  22  -2 4.01966 1.59812   1
   2  22   2 1.74875 1.68327   3
   2  22   2 -2.0327 0.82650   2
  -2  22  -2 0.37907 1.51211   2
   2  22   2 -0.1203 1.35853   2
   3 -22   2 1.54055 2.31580   1
  -3 -22  -2 3.81238 1.38408   3
   3 -22   2 1.71902 2.05570   3
   3  22   2 6.07912 2.18294   3
  -3  22  -2 4.39890 1.60493   2
   3  22   2 0.08251 1.65829   1
  -3  22  -2 2.62663 1.55698   1
   4 -23  -2 1.34744 2.40537   1
  -4 -23   2 -0.6061 1.94262   3
   4 -23  -2 -1.5924 1.52056   3
  -4  23   2 1.47218 1.59627   1
   4  23  -2 2.08576 2.00877   1
  -4  23   2 -0.9278 1.81595   2
  -3 -23   2 2.63019 1.81097   3
   3 -23  -2 2.18073 1.80655   3
   3  23  -2 1.09666 1.40387   1
  -3  23   2 -0.1890 1.37082   1
  -3  23   2 -0.0949 1.14238   2
  -2 -23   2 5.74085 1.78943   3
   2 -23  -2 4.95631 1.66886   3
  -2 -23   2 5.40866 1.02468   2
   2 -23  -2 5.83658 1.80826   2
   2  23  -2 4.80926 1.07916   2
  -2  23   2 5.53793 1.57571   1
   2  23  -2 2.99589 1.61289   1
  -2  23   2 3.70328 1.35827   2
  -1 -23   2 3.47601 1.33279   3
   1 -23  -2 6.40317 1.51569   3
  -1 -23   2 5.16334 1.27632   2
   1  23  -2 3.74248 1.68550   1
   1  23  -2 5.18811 1.21343   2
  -1  23   2 3.40921 1.19536   2
  -1  23   2 5.46038 1.53072   1
  -1  23   2 4.22339 1.78350   3
   0 -23   2 -1.1697 1.27666   3
   0 -23   2 -0.8556 1.49797   2
   0 -23  -2 0.92302 1.39935   3
   0  23  -2 2.74755 1.24464   2
   0  23  -2 -0.1040 1.51580   1
   0  23   2 3.53126 1.69896   3
   0  23   2 0.20096 1.09466   2
   0  23   2 2.89750 1.57975   1
   1 -23   2 3.17605 1.73055   3
  -1 -23  -2 0.42344 1.41094   3
   1 -23   2 -1.0525 1.57119   2
   1  23   2 0.35591 1.57332   2
   1  23   2 -0.1213 1.67512   1
   1  23   2 -1.8112 1.56809   3
  -1  23  -2 -1.3834 1.38116   2
   1  23   2 1.54328 1.04362   2
  -1  23  -2 0.17079 1.60041   1
  -2 -23  -2 1.71278 1.42688   3
   2 -23   2 -0.0850 2.01351   3
   2  23   2 0.01724 0.99188   2
   2  23   2 1.18952 2.00083   3
   2  23   2 -0.5555 1.34301   1
  -2  23  -2 2.39433 1.71305   1
  -2  23  -2 -1.3037 1.54025   2
  -3 -24   2 -2.5892 1.86851   3
   3 -24  -2 2.82978 1.95116   3
  -3  24   2 4.07037 1.65650   2
   3  24  -2 0.42151 2.07200   1
  -3  24   2 3.08899 1.56606   1
  -2 -24   2 -2.3941 1.76218   3
   2 -24  -2 2.77975 1.70326   3
  -2  24   2 -0.5684 1.39077   2
  -2  24   2 -1.3139 1.55146   1
   2  24  -2 3.78986 1.96280   1
   2  24  -2 0.06461 1.11378   2
   1 -24  -2 -2.2700 1.45979   3
  -1 -24   2 0.52453 1.36201   3
  -1 -24   2 0.78520 1.35081   2
   1  24  -2 0.11081 1.65077   1
  -1  24   2 1.44638 1.67573   1
  -1  24   2 0.68217 1.19687   2
   0 -24  -2 4.45369 1.62153   3
   0 -24   2 1.53838 1.49989   2
   0 -24   2 0.91777 1.87178   3
   0  24   2 5.34067 1.74202   1
   0  24   2 4.53300 1.23745   2
   0  24  -2 2.67550 1.84602   1
   0  24  -2 4.46941 1.50176   2
   1 -24   2 0.96337 1.95187   3
   1 -24   2 -1.8235 1.77247   2
  -1 -24  -2 -0.0852 1.49978   3
   1  24   2 1.66473 1.71028   2
  -1  24  -2 0.26710 1.65050   2
   1  24   2 0.25632 1.08992   2
   1  24   2 -0.8243 1.82165   1
  -1  24  -2 2.25388 1.79727   1
   2 -25  -2 6.71509 2.06130   3
  -2 -25   2 7.68148 3.53596   3
  -2  25   2 3.41272 1.59232   2
  -2  25   2 5.94788 1.82993   1
  -1 -25   2 3.52342 1.32735   2
   1 -25  -2 2.56527 1.83541   3
  -1 -25   2 3.01947 1.66975   3
  -1  25   2 0.59782 1.30422   2
   1  25  -2 4.94296 1.48087   2
   1  25  -2 2.20875 2.06124   1
  -1  25   2 2.62611 1.85880   1
   0 -25   2 5.86889 1.90295   2
   0 -25  -2 9.13973 1.82371   3
   0 -25   2 4.33422 2.38667   3
   0  25   2 7.36264 1.94539   2
   0  25  -2 7.29049 1.72192   2
   0  25  -2 9.96568 2.10820   1
   0  25   2 7.95451 1.39395   2
   0  25   2 5.83995 1.96263   1
  -9   0   3 9.05428 1.53681   2
   9   0  -3 5.26759 1.62576   2
  -9   0   3 8.30273 2.24720   3
  -8   0   3 -3.0976 0.91879   2
   8   0  -3 -1.0958 1.04821   2
  -7   0   3 1.77087 1.57859   3
  -7   0   3 0.05880 0.35798   1
  -7   0   3 -0.1263 0.38521   1
   7   0  -3 0.27386 0.85535   2
  -7   0   3 0.44302 0.85541   2
  -6   0   3 -0.0925 1.15306   3
  -6   0   3 0.33893 0.45355   1
   6   0  -3 -0.7723 0.64697   2
  -6   0   3 -0.0663 0.47378   1
  -6   0   3 -0.3549 0.55036   2
   5   0  -3 20.6834 1.28903   2
  -5   0   3 21.2888 1.18390   1
  -5   0   3 22.1007 1.15844   1
  -5   0   3 22.2764 1.20773   2
  -5   0   3 22.3710 1.45312   3
  -4   0   3 0.24526 0.54110   1
  -4   0   3 -0.1832 0.54286   3
  -4   0   3 -0.9546 0.46401   1
  -4   0   3 0.16507 0.36097   2
  -3   0   3 55.2195 2.29471   3
  -3   0   3 54.4167 2.26834   1
  -3   0   3 57.5027 2.27658   1
  -3   0   3 56.0971 2.25958   2
  -3   0   3 54.4728 2.17271   2
  -2   0   3 -0.1600 0.51886   1
  -2   0   3 -0.2277 0.26716   3
  -2   0   3 -0.0389 0.32338   1
  -2   0   3 0.16010 0.34584   2
  -2   0   3 -0.3352 0.34212   3
  -1   0   3 37.9119 1.69986   2
  -1   0   3 38.9349 1.69691   1
  -1   0   3 37.1780 1.43030   3
   1   0  -3 37.9062 1.66792   2
   0   0   3 0.44976 0.15624   3
   0   0   3 -0.6000 0.56972   2
   0   0  -3 0.09803 0.50185   2
   0   0  -3 0.07066 0.15452   3
   0   0   3 -0.1192 0.42382   1
  -1   0  -3 17.4760 1.21093   2
   1   0   3 18.2194 1.08419   1
   1   0   3 17.8834 0.81668   3
   1   0   3 18.2008 1.28831   2
  -1   0  -3 19.4205 0.82686   3
   2   0   3 -0.9100 0.71725   2
   2   0   3 0.41749 0.34877   3
  -2   0  -3 -0.1380 0.39594   3
   2   0   3 -0.0989 0.45956   1
  -2   0  -3 0.03567 0.63841   2
   3   0   3 6.95083 1.08145   2
  -3   0  -3 7.65546 0.82477   3
  -3   0  -3 7.19751 0.96748   2
   3   0   3 7.86978 0.74845   3
   3   0   3 7.86631 0.74916   1
   4   0   3 -0.1068 0.69944   3
  -4   0  -3 0.06297 0.76072   3
  -4   0  -3 -2.0567 0.81485   2
   4   0   3 -0.7289 1.07681   2
   4   0   3 -0.1738 0.59353   1
  -5   0  -3 32.0457 2.09237   3
  -5   0  -3 33.7740 2.22215   2
   5   0   3 28.7137 1.59899   1
   5   0   3 29.4220 1.93192   1
   5   0   3 35.5911 2.51471   2
   6   0   3 -0.0697 0.68339   1
  -6   0  -3 -0.3984 1.26684   2
   6   0   3 -0.7008 1.60439   2
  -6   0  -3 0.08911 1.52031   3
   6   0   3 -2.1949 0.94971   1
  -9  -1   3 -1.5971 1.28621   2
   9  -1  -3 0.32201 1.65044   2
  -9  -1   3 0.26213 2.28925   3
   9   1  -3 1.18282 1.73828   2
  -9   1   3 -1.1471 1.24151   2
  -9   1   3 1.12999 1.62537   3
  -8  -1   3 -1.2548 1.00771   2
   8  -1  -3 -0.0417 1.23178   2
  -8  -1   3 -1.9819 1.38899   3
   8   1  -3 -1.1607 1.05844   2
  -8   1   3 0.95996 1.04185   2
  -7  -1   3 5.35166 1.28806   3
  -7  -1   3 5.29380 0.55433   1
  -7  -1   3 3.55680 0.53640   1
  -7  -1   3 5.22391 0.88344   2
  -7  -1   3 4.39918 1.67293   3
   7  -1  -3 4.29910 1.09076   2
   7   1  -3 3.71072 0.95211   2
  -7   1   3 4.85474 0.92886   2
  -7   1   3 4.26148 0.36499   1
  -7   1   3 3.54403 1.68376   3
  -6  -1   3 6.49901 0.76782   2
  -6  -1   3 6.81268 0.67369   1
  -6  -1   3 5.68157 1.34197   3
  -6  -1   3 7.16175 0.68825   1
  -6   1   3 8.36222 0.86730   2
  -6   1   3 7.64620 0.62332   1
  -6   1   3 6.22335 1.08441   3
  -6   1   3 7.41873 0.60680   1
   6   1  -3 8.41582 0.87219   2
  -5  -1   3 9.36145 0.79938   2
  -5  -1   3 9.40678 0.82507   1
  -5  -1   3 8.96290 0.74488   1
  -5  -1   3 7.36902 1.10681   3
   5  -1  -3 9.58965 0.85870   2
  -5   1   3 8.11057 0.70468   1
  -5   1   3 8.01502 0.67263   1
  -5   1   3 8.03599 1.10155   3
  -5   1   3 9.36343 0.79392   2
  -4  -1   3 577.937 20.2762   3
  -4  -1   3 571.773 20.1471   2
  -4  -1   3 562.261 20.1808   1
  -4  -1   3 580.409 20.3189   3
  -4   1   3 576.214 20.1775   1
  -4   1   3 579.736 20.1854   2
  -4   1   3 564.077 20.1740   1
  -4   1   3 555.069 20.8173   3
  -3  -1   3 0.04917 0.48663   1
  -3  -1   3 0.63451 0.41963   3
  -3  -1   3 -0.1538 0.49796   3
  -3  -1   3 0.76425 0.43976   2
  -3  -1   3 0.71018 0.31439   2
  -3   1   3 1.42449 0.37255   2
  -3   1   3 0.55868 0.48364   1
  -3   1   3 0.27965 0.39951   1
  -3   1   3 -0.4445 0.49103   3
  -2  -1   3 125.457 4.62883   3
  -2  -1   3 123.563 5.09584   2
  -2  -1   3 126.986 4.75959   1
  -2   1   3 129.549 4.74476   2
   2   1  -3 135.317 4.70729   2
  -2   1   3 125.645 4.64498   3
  -2   1   3 125.302 4.73109   1
   1  -1  -3 202.226 7.30097   1
  -1  -1   3 199.485 7.27887   1
  -1  -1   3 198.147 7.29027   1
  -1  -1   3 203.480 7.10486   3
  -1  -1   3 205.157 7.28718   2
   1  -1  -3 204.062 7.26351   2
   1   1  -3 188.736 7.24395   2
  -1   1   3 197.312 7.28224   2
  -1   1   3 204.805 7.07602   3
   1   1  -3 204.242 7.11331   3
  -1   1   3 194.277 7.27476   1
  -1   1   3 201.891 7.08897   3
   0  -1   3 49.6367 1.79624   3
   0  -1  -3 46.0015 2.09639   1
   0  -1  -3 45.2118 2.00165   2
   0  -1   3 48.0238 2.06315   1
   0  -1   3 46.8305 2.10376   2
   0   1  -3 48.2362 1.79412   3
   0   1   3 50.5706 2.06446   1
   0   1   3 49.2298 2.04941   2
   0   1  -3 52.4433 2.10061   2
   1  -1   3 39.1393 1.97980   2
   1  -1   3 42.8309 1.60715   3
  -1  -1  -3 39.1124 1.88266   2
   1  -1   3 40.7772 1.82115   1
  -1  -1  -3 42.7978 1.54514   3
  -1  -1  -3 40.0465 1.87202   1
   1   1   3 42.7267 1.87078   2
  -1   1  -3 40.3759 1.60009   3
   1   1   3 40.7673 1.83239   1
   1   1   3 40.7158 1.54341   3
  -1   1  -3 39.9524 1.82568   2
   2  -1   3 3.62914 0.58628   1
  -2  -1  -3 4.74238 0.75729   2
  -2  -1  -3 3.60674 0.71554   1
   2  -1   3 4.00543 0.50507   3
  -2  -1  -3 3.99042 0.47994   3
   2  -1   3 3.77721 0.87154   2
   2   1   3 3.57652 0.86665   2
  -2   1  -3 4.36494 0.66308   2
  -2   1  -3 4.63719 0.53237   3
   2   1   3 4.30860 0.44385   3
   2   1   3 3.54891 0.60394   1
   3  -1   3 21.1874 1.19823   3
  -3  -1  -3 22.8122 1.32823   3
   3  -1   3 22.2855 1.47214   1
   3  -1   3 23.0879 1.30149   1
   3  -1   3 25.1071 1.49933   2
  -3  -1  -3 24.3065 1.54085   2
   3   1   3 22.0546 1.22313   3
  -3   1  -3 22.7769 1.34661   3
   3   1   3 22.2885 1.30146   1
  -3   1  -3 22.0795 1.37610   2
   3   1   3 19.3551 1.74599   2
  -4  -1  -3 8.00910 0.99705   3
   4  -1   3 7.53833 0.99469   1
   4  -1   3 7.81439 0.81858   1
   4  -1   3 8.39466 0.95349   3
   4  -1   3 8.13046 1.36811   2
  -4  -1  -3 8.80406 1.16804   2
  -4   1  -3 5.02368 1.14126   2
   4   1   3 7.34493 1.23778   2
  -4   1  -3 7.24040 1.02892   3
   4   1   3 7.74488 0.84190   1
   5  -1   3 5.11871 0.98913   1
   5  -1   3 4.81259 1.09672   3
  -5  -1  -3 5.74104 1.27956   2
  -5  -1  -3 5.86040 1.18881   3
   5  -1   3 5.32540 0.75149   1
   5  -1   3 4.05862 1.50102   2
  -5   1  -3 8.07971 1.41219   2
   5   1   3 6.30999 1.45436   2
   5   1   3 4.04571 0.76887   1
  -5   1  -3 5.46160 1.30212   3
  -6  -1  -3 -2.4395 1.40259   3
   6  -1   3 0.56404 0.92063   1
   6  -1   3 1.20803 1.75623   2
  -6  -1  -3 1.83434 1.35983   2
   6  -1   3 -0.4495 0.63830   1
   6   1   3 1.04035 1.08430   1
   6   1   3 0.65114 1.57742   2
   6   1   3 0.24246 0.74350   1
  -6   1  -3 -1.1337 1.44354   3
  -6   1  -3 -0.7096 1.42197   2
  -9  -2   3 2.20447 2.49021   3
   9  -2  -3 0.63990 1.55873   2
  -9   2   3 2.93787 1.42426   2
  -8  -2   3 -1.2778 1.41818   3
  -8  -2   3 1.09310 0.33299   1
   8  -2  -3 -0.3433 1.21485   2
  -8  -2   3 -1.5103 0.93132   2
   8   2  -3 2.80826 1.11716   2
  -8   2   3 -0.1239 1.08867   2
  -7  -2   3 36.5652 2.37003   3
  -7  -2   3 40.3720 1.89046   2
  -7  -2   3 38.0824 1.66049   1
  -7  -2   3 34.6649 2.79556   3
   7  -2  -3 35.2747 2.18326   2
  -7  -2   3 32.8195 1.60830   1
  -7   2   3 34.0775 1.99598   2
  -7   2   3 35.2947 2.85757   3
   7   2  -3 37.4984 1.94493   2
  -6  -2   3 0.76871 0.56734   2
  -6  -2   3 1.96986 1.21788   3
  -6  -2   3 1.87248 0.58096   1
  -6  -2   3 1.82947 0.70091   3
   6  -2  -3 1.17035 0.83312   2
  -6   2   3 2.50277 1.21071   3
   6   2  -3 1.95868 0.65869   2
  -6   2   3 1.45675 0.44858   1
  -6   2   3 1.39761 0.41517   1
  -6   2   3 2.02127 0.75832   2
   5  -2  -3 69.2481 2.88420   2
  -5  -2   3 71.0150 2.77586   1
  -5  -2   3 72.6109 3.13942   3
   5  -2  -3 68.0673 2.94178   3
  -5  -2   3 72.9958 2.73336   2
  -5  -2   3 68.4098 2.96313   3
  -5   2   3 70.7847 2.81791   2
  -5   2   3 68.1357 2.72592   1
  -5   2   3 70.9857 2.71015   1
  -5   2   3 66.3522 3.09456   3
  -4  -2   3 826.951 28.5371   2
  -4  -2   3 810.955 28.6738   3
   4  -2  -3 837.131 28.7037   3
  -4  -2   3 805.509 28.5746   2
  -4  -2   3 808.608 28.5953   1
   4  -2  -3 806.826 28.6059   2
  -4  -2   3 812.380 28.7229   3
  -4   2   3 793.319 28.5736   1
  -4   2   3 805.977 28.7228   3
  -4   2   3 817.037 28.5737   1
  -4   2   3 806.240 28.6004   2
  -3  -2   3 -0.6615 0.61584   3
   3  -2  -3 0.09091 0.44725   3
  -3  -2   3 -0.7951 0.51405   1
  -3  -2   3 1.01654 0.47319   2
  -3  -2   3 0.37563 0.42588   3
  -3  -2   3 0.43504 0.33219   2
  -3   2   3 0.25954 0.42243   1
  -3   2   3 -0.1319 0.27156   2
  -3   2   3 -0.3623 0.52078   3
  -2  -2   3 161.774 6.06844   2
  -2  -2   3 165.175 6.11880   1
   2  -2  -3 167.066 6.12124   1
  -2  -2   3 169.404 6.01472   3
  -2   2   3 162.847 6.09540   1
  -2   2   3 162.480 6.10811   2
  -2   2   3 170.903 6.01602   3
   2   2  -3 174.320 6.06551   2
   1  -2  -3 27.3481 1.39676   1
  -1  -2   3 26.4575 1.34107   2
  -1  -2   3 25.4361 1.08982   3
   1  -2  -3 27.7110 1.32154   2
  -1  -2   3 26.5717 1.29977   1
  -1   2   3 27.3995 1.03517   3
  -1   2   3 25.8729 1.05264   3
  -1   2   3 26.3752 1.32657   1
   1   2  -3 28.0970 1.31467   2
  -1   2   3 27.1919 1.28271   2
   1   2  -3 26.5554 1.13030   3
   0  -2   3 134.166 5.00314   2
   0  -2  -3 135.520 4.98118   2
   0  -2   3 132.136 4.98359   1
   0  -2   3 128.342 4.94548   1
   0  -2  -3 130.175 4.98550   1
   0  -2   3 136.536 4.77013   3
   0   2  -3 134.434 4.96840   2
   0   2  -3 135.424 4.76788   3
   0   2   3 130.690 4.96316   2
   0   2   3 133.685 4.97133   1
   1  -2   3 152.322 5.44376   3
   1  -2   3 153.501 5.63027   1
   1  -2   3 149.639 5.60035   1
  -1  -2  -3 150.209 5.63710   1
   1  -2   3 147.355 5.64992   2
  -1  -2  -3 152.548 5.34991   3
  -1  -2  -3 152.885 5.34488   3
  -1  -2  -3 152.985 5.62667   2
   1   2   3 151.539 5.60920   1
   1   2   3 149.202 5.66741   2
  -1   2  -3 152.178 5.43241   3
  -1   2  -3 149.073 5.64860   2
   2  -2   3 19.8147 1.00490   3
   2  -2   3 19.8607 1.26455   2
  -2  -2  -3 16.6564 1.22993   1
  -2  -2  -3 17.3899 1.10329   2
   2  -2   3 18.6509 1.10309   1
   2  -2   3 17.2572 1.20774   1
  -2  -2  -3 18.9868 0.95382   3
  -2   2  -3 18.6091 1.05556   3
   2   2   3 16.2978 1.10318   1
   2   2   3 18.0318 1.36769   2
  -2   2  -3 17.6986 1.30438   2
  -3  -2  -3 1.27341 0.69072   2
  -3  -2  -3 0.69843 0.57102   3
   3  -2   3 1.81956 0.54866   3
   3  -2   3 2.13585 0.73654   1
   3  -2   3 1.49189 0.58840   1
  -3  -2  -3 0.99379 0.77244   1
   3  -2   3 1.67424 0.99644   2
  -3   2  -3 2.47408 0.70025   3
  -3   2  -3 2.73429 0.71353   2
   3   2   3 1.31892 0.81165   2
   3   2   3 2.11602 0.62748   1
   4  -2   3 1.87262 0.92936   2
  -4  -2  -3 1.72755 0.88767   1
  -4  -2  -3 0.79209 0.87178   3
  -4  -2  -3 2.23922 0.93258   2
   4  -2   3 1.79443 0.76685   3
   4  -2   3 2.00537 0.64973   1
   4  -2   3 1.71347 0.81276   1
  -4   2  -3 1.89658 0.91691   3
   4   2   3 1.23583 1.08853   2
   4   2   3 1.83531 0.71242   1
  -4   2  -3 2.10292 1.02299   2
   5  -2   3 76.2986 3.11930   1
   5  -2   3 84.4426 3.50139   3
   5  -2   3 74.7015 3.23996   1
  -5  -2  -3 78.3759 3.55724   3
  -5  -2  -3 77.7570 3.55869   2
   5  -2   3 83.2746 3.85266   2
   5   2   3 78.8564 3.68069   2
   5   2   3 75.4865 3.17889   1
  -5   2  -3 83.7314 3.57633   2
  -5   2  -3 74.1394 3.61337   3
  -6  -2  -3 1.25946 1.54800   3
   6  -2   3 -0.7370 0.63575   1
   6  -2   3 0.70490 1.78845   2
   6  -2   3 -0.6432 0.85667   1
  -6  -2  -3 -2.3376 1.23204   2
   6  -2   3 -1.7158 1.29545   3
  -6  -2  -3 -0.7100 0.94645   3
   6   2   3 0.38642 1.12035   1
  -6   2  -3 0.77646 1.54621   2
  -6   2  -3 -0.1485 1.43171   3
   6   2   3 -1.9239 1.57743   2
   6   2   3 -0.3090 0.76407   1
  -9  -3   3 0.85640 1.13241   2
   9  -3  -3 1.46292 1.78965   2
  -9   3   3 -0.2018 1.51842   2
   8  -3  -3 2.26166 1.34709   2
  -8  -3   3 0.28529 1.38776   3
  -8  -3   3 -1.2587 0.54107   1
  -8  -3   3 -1.4867 0.88465   2
  -8  -3   3 0.75988 0.50594   1
  -8   3   3 -1.1417 1.20172   2
   7  -3  -3 51.2901 2.50772   2
  -7  -3   3 44.2215 3.12028   3
  -7  -3   3 45.8517 2.07141   1
  -7  -3   3 50.0387 2.71177   3
  -7  -3   3 48.3980 2.20723   2
  -7   3   3 46.8085 3.12808   3
  -7   3   3 47.6944 2.42579   2
  -6  -3   3 68.4090 3.04093   3
  -6  -3   3 66.1636 3.09320   3
  -6  -3   3 67.3409 2.68452   1
   6  -3  -3 66.4209 3.15863   3
  -6  -3   3 63.1763 2.67299   2
   6  -3  -3 68.4801 2.96153   2
  -6   3   3 62.3918 3.03158   3
  -6   3   3 66.2303 2.51192   1
  -6   3   3 69.3507 2.84804   2
  -6   3   3 67.1641 2.53215   1
  -5  -3   3 5.81537 0.68896   1
  -5  -3   3 6.56705 0.77291   3
   5  -3  -3 5.90673 0.79158   2
  -5  -3   3 5.78645 0.89876   3
   5  -3  -3 5.15463 0.89860   3
  -5  -3   3 5.67669 0.55080   2
  -5   3   3 5.64256 0.56658   1
   5   3  -3 5.09032 0.68811   1
  -5   3   3 6.16719 0.63287   1
  -5   3   3 5.11329 1.04369   3
  -5   3   3 5.84830 0.74047   2
  -4  -3   3 116.859 4.55828   1
   4  -3  -3 120.629 4.57224   2
  -4  -3   3 116.944 4.64744   3
   4  -3  -3 126.376 4.66997   3
  -4  -3   3 118.957 4.43191   2
  -4  -3   3 121.555 4.59330   3
  -4  -3   3 122.697 4.50140   2
  -4   3   3 121.237 4.54664   2
  -4   3   3 138.599 4.71934   3
   4   3  -3 116.244 4.55751   1
  -4   3   3 120.089 4.52697   1
  -4   3   3 119.201 4.49761   1
  -3  -3   3 58.6450 2.20038   2
  -3  -3   3 60.4159 2.28676   2
   3  -3  -3 53.1035 2.32565   3
  -3  -3   3 58.8049 2.33102   3
  -3  -3   3 58.1613 2.37046   1
  -3   3   3 58.9596 2.35478   3
  -3   3   3 55.8424 2.29734   2
  -3   3   3 54.0217 2.28625   1
   3   3  -3 58.0501 2.37308   1
  -2  -3   3 72.4970 2.66672   3
  -2  -3   3 64.2319 2.72283   2
  -2  -3   3 68.3236 2.79702   1
   2  -3  -3 66.2185 2.78398   1
   2  -3  -3 69.8933 2.64447   3
  -2   3   3 76.6743 2.67132   3
  -2   3   3 70.4809 2.74842   2
   2   3  -3 68.8950 2.68414   3
  -2   3   3 69.8900 2.75367   1
   2   3  -3 71.1279 2.80600   1
  -2   3   3 70.5377 2.68609   2
   2   3  -3 68.8365 2.68941   2
   1  -3  -3 18.0775 1.02977   2
   1  -3  -3 16.3814 0.74216   3
  -1  -3   3 17.1377 0.95697   2
  -1  -3   3 17.5888 1.13817   1
  -1  -3   3 16.9561 0.82922   3
   1  -3  -3 18.2541 1.13316   1
  -1   3   3 17.8074 0.74893   3
   1   3  -3 16.7843 0.87459   3
  -1   3   3 17.3377 0.95943   1
   1   3  -3 18.0671 1.00978   2
  -1   3   3 18.5802 1.00062   2
   0  -3   3 3.18426 0.66619   2
   0  -3   3 3.09919 0.35342   3
   0  -3  -3 3.34862 0.54834   1
   0  -3   3 3.72415 0.56246   1
   0  -3  -3 3.24166 0.50094   2
   0   3   3 3.18183 0.59542   1
   0   3  -3 2.85618 0.59190   2
   0   3  -3 3.25418 0.38847   3
   0   3   3 2.74601 0.51785   2
   1  -3   3 209.073 7.66952   1
  -1  -3  -3 211.042 7.72156   1
   1  -3   3 209.607 7.71576   2
   1  -3   3 204.017 7.67379   1
  -1  -3  -3 212.432 7.40389   3
   1  -3   3 219.520 7.53178   3
  -1  -3  -3 209.144 7.69092   2
  -1  -3  -3 203.956 7.39920   3
   1   3   3 204.725 7.70426   2
  -1   3  -3 211.731 7.73907   2
   1   3   3 214.381 7.67586   1
  -1   3  -3 212.513 7.51635   3
  -2  -3  -3 0.02091 0.67976   1
   2  -3   3 -0.2585 0.58615   2
   2  -3   3 0.27102 0.49933   1
  -2  -3  -3 0.38028 0.28317   3
   2  -3   3 -0.1810 0.41990   3
  -2  -3  -3 -0.0553 0.37526   3
   2  -3   3 0.44639 0.63245   1
  -2  -3  -3 -0.8772 0.50352   2
  -2   3  -3 0.45731 0.69046   2
   2   3   3 1.02107 0.56033   1
   2   3   3 0.31337 0.68036   2
  -2   3  -3 -0.1779 0.49488   3
   3  -3   3 12.9575 1.00654   3
   3  -3   3 12.3316 1.03754   1
  -3  -3  -3 12.9421 1.04301   3
  -3  -3  -3 11.6845 0.86051   3
  -3  -3  -3 12.3551 1.12663   1
   3  -3   3 13.0714 1.32558   2
   3  -3   3 12.3597 1.03124   1
  -3  -3  -3 11.6745 1.10227   2
   3   3   3 11.9024 1.22552   2
  -3   3  -3 12.8595 1.02096   3
  -3   3  -3 13.6281 1.23222   2
   3   3   3 12.9865 1.02368   1
  -4  -3  -3 8.53621 0.87498   3
   4  -3   3 9.60851 1.43240   2
  -4  -3  -3 8.33673 1.17651   2
  -4  -3  -3 9.06194 1.07879   3
   4  -3   3 9.06803 0.85144   1
   4  -3   3 8.91716 0.98239   1
   4  -3   3 9.87345 0.99993   3
  -4  -3  -3 7.91591 1.06276   1
   4   3   3 8.89001 0.89943   1
   4   3   3 11.5433 1.35238   2
  -4   3  -3 9.46219 1.17871   3
   5  -3   3 56.7212 2.50104   1
   5  -3   3 59.5917 2.66438   1
   5  -3   3 59.5004 3.32293   2
  -5  -3  -3 60.6325 2.67789   3
  -5  -3  -3 63.0893 3.00302   3
   5  -3   3 59.8144 2.86919   3
  -5   3  -3 61.3220 3.13390   3
  -5   3  -3 62.6203 3.17593   2
   5   3   3 59.6910 2.62309   1
   5   3   3 60.8352 3.25024   2
   6  -3   3 15.6627 1.66520   3
  -6  -3  -3 15.6037 1.95715   3
  -6  -3  -3 17.7585 1.81970   2
   6  -3   3 17.1803 2.15343   2
   6  -3   3 17.6555 1.17923   1
  -6  -3  -3 17.8723 1.55968   3
   6  -3   3 18.1940 1.41354   1
  -6   3  -3 19.6428 2.03560   2
   6   3   3 16.6505 1.49039   1
  -6   3  -3 19.5481 2.09122   3
   6   3   3 18.9624 2.08392   2
  -8  -4   3 17.1430 1.35840   2
  -8  -4   3 19.5574 1.24157   1
  -8  -4   3 18.1103 1.75535   3
  -8  -4   3 16.8849 1.29374   1
   8  -4  -3 15.3705 1.83546   2
  -8   4   3 19.7947 1.72005   2
   7  -4  -3 20.3489 1.91069   3
  -7  -4   3 21.2620 1.87493   3
  -7  -4   3 19.5975 1.33740   1
  -7  -4   3 20.0534 1.38281   2
   7  -4  -3 19.0047 1.57600   2
  -7  -4   3 20.2457 1.77434   3
  -7   4   3 21.4204 1.63876   2
  -7   4   3 17.5331 2.05164   3
   6  -4  -3 22.9050 1.88245   3
  -6  -4   3 23.5004 1.74063   3
   6  -4  -3 23.0915 1.64912   2
  -6  -4   3 22.1268 1.25069   2
  -6  -4   3 22.7131 1.36742   1
  -6  -4   3 26.8785 1.83261   3
  -6   4   3 24.0588 1.14805   1
  -6   4   3 25.1521 1.54441   2
  -6   4   3 23.8188 1.90012   3
  -6   4   3 24.2487 1.07993   1
   6   4  -3 25.1541 1.45643   1
  -5  -4   3 0.87200 0.52671   2
  -5  -4   3 0.03512 0.68709   3
  -5  -4   3 -0.3225 0.57486   1
  -5  -4   3 0.28286 0.36346   2
   5  -4  -3 0.39474 0.56935   3
  -5  -4   3 0.91133 1.00347   3
   5  -4  -3 -0.3435 0.63189   2
  -5   4   3 0.68826 0.53013   1
  -5   4   3 0.28719 0.40858   1
   5   4  -3 0.25963 0.50590   1
  -5   4   3 -0.5796 0.51422   2
  -5   4   3 1.00019 1.07496   3
  -4  -4   3 63.8965 2.73110   3
   4  -4  -3 62.1155 2.54727   2
  -4  -4   3 56.5439 2.49040   1
  -4  -4   3 63.2461 2.43428   2
  -4  -4   3 62.0048 2.53291   3
   4  -4  -3 63.5867 2.63376   3
  -4  -4   3 64.0768 2.35018   2
  -4   4   3 59.7391 2.65841   3
  -4   4   3 61.6671 2.50526   2
   4   4  -3 59.5075 2.54409   1
  -4   4   3 60.1158 2.44193   1
  -3  -4   3 7.21861 0.63814   2
   3  -4  -3 6.48545 0.67628   3
   3  -4  -3 6.75911 0.70866   1
  -3  -4   3 8.39913 0.77765   1
  -3  -4   3 6.94220 0.69029   3
  -3   4   3 6.43144 0.71817   3
   3   4  -3 6.40356 0.72410   1
  -3   4   3 7.12895 0.66507   1
  -3   4   3 6.88757 0.65513   2
   2  -4  -3 0.92798 0.35709   3
   2  -4  -3 0.91842 0.55213   1
  -2  -4   3 0.39706 0.55688   1
  -2  -4   3 1.45205 0.50980   2
  -2  -4   3 1.51246 0.40866   3
   2   4  -3 0.98306 0.39413   2
   2   4  -3 1.10075 0.56051   1
  -2   4   3 1.19168 0.44977   2
  -2   4   3 1.00002 0.41746   3
  -2   4   3 1.37963 0.43871   2
  -2   4   3 1.37416 0.49803   1
   2   4  -3 1.36360 0.46467   3
   1  -4  -3 2.43962 0.28722   3
  -1  -4   3 2.76563 0.37324   3
   1  -4  -3 3.69811 0.56658   1
  -1  -4   3 2.10321 1.00991   2
  -1  -4   3 3.46963 0.53996   1
  -1   4   3 2.01827 0.27953   3
   1   4  -3 2.32641 0.42318   2
  -1   4   3 2.62881 0.55848   1
   1   4  -3 3.10591 0.60896   1
   1   4  -3 3.08084 0.41990   3
  -1   4   3 2.76075 0.62314   2
   0  -4  -3 110.787 4.16143   2
   0  -4   3 106.870 4.15437   2
   0  -4   3 110.018 4.00549   3
   0  -4   3 111.103 4.18974   1
   0  -4  -3 106.492 4.19959   1
   0   4  -3 108.958 4.00931   3
   0   4  -3 112.485 4.20149   2
   0   4   3 105.871 4.17803   2
   0   4   3 112.742 4.17290   1
   1  -4   3 223.672 8.34557   2
   1  -4   3 230.347 8.27169   1
   1  -4   3 233.088 8.15596   3
  -1  -4  -3 229.951 8.00197   3
  -1  -4  -3 232.031 8.01516   3
  -1  -4  -3 222.294 8.82409   1
  -1  -4  -3 229.571 8.29074   2
  -1   4  -3 219.287 8.33571   2
  -1   4  -3 224.283 8.13266   3
   1   4   3 225.699 8.27462   1
   1   4   3 228.804 8.28846   2
  -2  -4  -3 24.9807 1.08442   3
   2  -4   3 25.4163 1.24755   3
   2  -4   3 25.0410 1.49089   1
  -2  -4  -3 23.9685 1.51774   1
   2  -4   3 24.8160 1.32994   1
   2  -4   3 22.5591 1.64293   2
  -2  -4  -3 25.5546 1.16454   3
  -2  -4  -3 22.5930 1.39294   2
  -2   4  -3 25.9869 1.40845   2
  -2   4  -3 25.7323 1.28095   3
   2   4   3 26.7789 1.40321   2
   2   4   3 25.3876 1.36209   1
   3  -4   3 2.96370 0.76328   1
  -3  -4  -3 2.27663 0.73855   2
   3  -4   3 3.05917 0.84674   2
  -3  -4  -3 4.18126 0.89364   1
   3  -4   3 2.96411 0.65198   3
  -3  -4  -3 1.73509 0.60737   3
  -3  -4  -3 2.80274 0.49733   3
   3  -4   3 2.47511 0.63582   1
  -3   4  -3 2.04994 0.70644   3
   3   4   3 3.13247 0.91878   2
   3   4   3 3.11453 0.69952   1
  -3   4  -3 1.51891 0.83658   2
  -4  -4  -3 219.565 8.29307   1
  -4  -4  -3 232.346 8.37092   2
  -4  -4  -3 222.341 8.21474   3
   4  -4   3 216.727 8.49015   2
   4  -4   3 227.122 8.30248   3
   4  -4   3 218.928 8.16275   1
  -4  -4  -3 222.035 8.14151   3
   4  -4   3 226.070 8.14097   1
   4   4   3 217.313 8.36260   2
  -4   4  -3 228.347 8.49879   2
   4   4   3 231.000 8.21164   1
  -4   4  -3 218.682 8.26147   3
  -5  -4  -3 51.7449 2.63527   3
  -5  -4  -3 52.6790 2.43835   3
  -5  -4  -3 51.8146 2.77344   2
   5  -4   3 49.3360 2.36776   1
  -5  -4  -3 51.1941 2.70644   1
   5  -4   3 52.6980 3.12100   2
   5  -4   3 48.1746 2.20992   1
  -5   4  -3 58.2486 2.97888   2
   5   4   3 49.7875 2.37604   1
  -5   4  -3 51.3871 2.93662   3
   5   4   3 51.2241 2.97584   2
   6  -4   3 2.08212 1.96856   2
   6  -4   3 5.41068 1.46020   3
  -6  -4  -3 6.46003 1.73151   3
   6  -4   3 6.35613 0.70380   1
  -6  -4  -3 3.15596 1.47545   2
  -6  -4  -3 3.80178 1.17517   3
   6  -4   3 6.42960 0.85716   1
  -6   4  -3 7.48617 1.76864   2
   6   4   3 6.55424 0.97770   1
  -6   4  -3 5.25693 1.74507   3
   6   4   3 5.01292 1.60398   2
   8  -5  -3 -1.0305 1.44173   2
  -8  -5   3 1.01827 1.38787   3
  -8  -5   3 1.01089 0.82772   1
   8  -5  -3 0.54426 1.68682   3
  -8  -5   3 0.45709 0.86522   2
  -8   5   3 0.24387 1.27316   2
  -7  -5   3 1.06684 1.59093   3
   7  -5  -3 -0.7166 1.10406   2
   7  -5  -3 -0.9554 1.32233   3
  -7  -5   3 -0.9741 1.16263   3
  -7  -5   3 0.86428 0.77841   1
  -7  -5   3 0.11641 0.65295   2
   7   5  -3 -0.5545 0.71711   1
  -7   5   3 -0.4923 0.98838   2
  -7   5   3 -0.3519 1.57621   3
   6  -5  -3 3.43945 1.12628   3
  -6  -5   3 2.69462 0.54000   2
  -6  -5   3 3.32810 1.05398   3
  -6  -5   3 3.93477 0.66178   2
  -6  -5   3 4.52740 0.84819   3
   6  -5  -3 3.00217 0.98859   2
  -6  -5   3 2.33591 0.71620   1
  -6   5   3 3.49998 1.30636   3
  -6   5   3 2.84554 0.52006   1
  -6   5   3 4.34952 0.88455   2
   6   5  -3 3.37871 0.76949   1
  -6   5   3 1.83998 0.38774   1
  -5  -5   3 21.8310 1.36306   1
  -5  -5   3 21.0777 1.01823   2
  -5  -5   3 21.6840 1.77781   3
   5  -5  -3 18.8371 1.41695   2
  -5  -5   3 22.7226 1.46968   3
   5  -5  -3 23.7269 1.58218   3
  -5  -5   3 19.3552 1.14265   2
   5   5  -3 21.7118 1.37148   1
  -5   5   3 22.4425 1.84476   3
  -5   5   3 21.9628 1.33435   2
  -5   5   3 19.9330 1.19383   1
  -5   5   3 22.2431 1.10419   1
  -4  -5   3 152.827 5.55415   1
  -4  -5   3 156.880 5.44126   2
   4  -5  -3 151.068 5.63470   3
  -4  -5   3 144.138 5.56959   3
   4  -5  -3 148.702 5.57565   2
  -4  -5   3 152.332 5.37296   2
   4  -5  -3 149.046 5.52754   1
   4   5  -3 142.299 5.56185   1
  -4   5   3 146.762 5.53548   2
  -4   5   3 149.104 5.47496   1
  -4   5   3 148.274 5.64386   3
   3  -5  -3 21.8631 1.16528   2
  -3  -5   3 24.1314 1.14793   2
  -3  -5   3 24.0649 1.24448   3
   3  -5  -3 23.5582 1.34056   1
   3  -5  -3 21.6630 1.22162   3
  -3  -5   3 19.9629 1.30623   1
  -3   5   3 22.5140 1.12876   2
  -3   5   3 22.6666 1.20008   1
  -3   5   3 23.0573 1.24594   3
   3   5  -3 23.3268 1.29445   1
   3   5  -3 23.4042 1.32008   3
  -2  -5   3 -0.4320 0.57456   1
  -2  -5   3 0.24590 0.29810   3
   2  -5  -3 0.07740 0.38772   3
   2  -5  -3 -0.3209 0.55800   1
  -2  -5   3 0.28642 0.44192   2
  -2   5   3 -0.7846 0.39489   3
  -2   5   3 -0.0407 0.43105   1
   2   5  -3 -0.3009 0.39481   2
  -2   5   3 0.69936 0.33675   2
   2   5  -3 -0.8537 0.54459   1
   2   5  -3 -0.2046 0.45676   3
  -1  -5   3 55.1538 2.15459   3
   1  -5  -3 52.4869 2.35796   1
   1  -5  -3 56.1387 2.07227   3
  -1  -5   3 51.4112 2.26709   1
  -1  -5   3 55.8547 2.28182   2
  -1   5   3 58.9632 2.31672   1
  -1   5   3 56.6161 2.06160   3
   1   5  -3 57.9563 2.26779   2
   1   5  -3 53.0505 2.27469   1
   1   5  -3 54.6678 2.17386   3
  -1   5   3 53.6013 2.26624   2
   0  -5  -3 0.28331 0.38779   2
   0  -5  -3 -0.4794 0.62227   1
   0  -5   3 0.98576 0.37997   3
   0  -5   3 -0.4457 0.61252   2
   0  -5   3 -0.4459 0.60540   1
   0   5  -3 0.43543 0.38374   3
   0   5  -3 -0.6261 0.48156   1
   0   5  -3 0.52884 0.41949   2
   0   5   3 0.53736 0.50339   1
   0   5   3 0.26117 0.16467   3
   0   5   3 -0.0530 0.58971   2
   1  -5   3 0.08960 0.59349   1
   1  -5   3 0.27988 0.55418   2
  -1  -5  -3 0.69963 0.27056   3
  -1  -5  -3 0.88353 0.78471   1
   1  -5   3 0.08891 0.39599   3
  -1  -5  -3 0.80062 0.20378   3
  -1  -5  -3 0.51908 0.52927   2
   1   5   3 0.60582 0.55489   1
  -1   5  -3 0.54111 0.61739   2
   1   5   3 1.80716 0.68586   2
  -1   5  -3 0.47865 0.47507   3
  -2  -5  -3 6.37822 0.56774   3
   2  -5   3 6.07369 0.88249   2
   2  -5   3 6.65624 0.78758   1
  -2  -5  -3 6.74808 0.91959   1
  -2  -5  -3 6.46025 0.54028   3
  -2  -5  -3 5.06924 0.74575   2
   2  -5   3 6.82916 0.76644   1
   2  -5   3 6.93962 0.68456   3
   2   5   3 6.82170 0.88597   2
  -2   5  -3 6.47725 0.89491   2
   2   5   3 6.39589 0.74784   1
  -2   5  -3 5.70639 0.69285   3
   3  -5   3 4.81823 0.71862   1
  -3  -5  -3 3.76369 0.53499   3
  -3  -5  -3 4.98366 0.93187   1
   3  -5   3 6.10024 0.83762   1
  -3  -5  -3 3.70992 0.78168   2
   3  -5   3 3.17875 0.67956   3
  -3  -5  -3 4.00911 0.69976   3
   3  -5   3 4.06152 1.13539   2
   3   5   3 4.50939 0.76760   1
  -3   5  -3 4.68840 0.98315   2
   3   5   3 4.42975 0.94254   2
  -3   5  -3 4.90902 0.81548   3
   4  -5   3 80.3827 3.29267   1
   4  -5   3 75.7254 3.70960   2
   4  -5   3 83.8134 3.40157   3
  -4  -5  -3 79.7330 3.20532   3
  -4  -5  -3 83.5538 3.49946   1
   4  -5   3 79.8241 3.22718   1
  -4  -5  -3 78.8842 3.41465   2
  -4  -5  -3 83.1721 3.35668   3
  -4   5  -3 79.3094 3.65420   2
   4   5   3 77.2251 3.50150   2
  -4   5  -3 79.2384 3.42869   3
   4   5   3 80.7800 3.31657   1
   5  -5   3 12.8211 1.86745   2
  -5  -5  -3 15.9649 1.43104   2
  -5  -5  -3 10.2945 1.40825   1
  -5  -5  -3 12.2538 1.48986   3
   5  -5   3 12.4332 1.08559   1
   5  -5   3 13.5856 1.45949   3
  -5  -5  -3 12.4772 1.15773   3
   5  -5   3 11.4095 0.96715   1
   5   5   3 11.0315 1.54004   2
  -5   5  -3 11.9032 1.61008   3
   5   5   3 13.3986 1.16252   1
  -5   5  -3 11.8945 1.43180   2
  -6  -5  -3 8.13854 1.19012   3
  -6  -5  -3 8.87477 1.47637   1
   6  -5   3 6.87800 0.73159   1
  -6  -5  -3 7.89186 1.79218   3
   6  -5   3 7.37795 0.88057   1
  -6  -5  -3 8.12075 1.42809   2
   6  -5   3 8.26300 1.52101   3
   6   5   3 7.37506 1.09599   1
  -6   5  -3 7.40967 1.75303   3
   6   5   3 7.60075 1.75173   2
  -6   5  -3 10.2418 1.89130   2
   8  -6  -3 -0.4990 1.30641   3
  -8  -6   3 0.08526 0.73892   2
  -8  -6   3 0.97058 0.88950   1
  -8  -6   3 1.09613 1.60160   3
   8  -6  -3 -0.7066 1.44633   2
  -8  -6   3 0.54521 0.85871   2
  -8   6   3 0.59896 1.31726   2
  -7  -6   3 -0.7408 0.68592   2
   7  -6  -3 -1.1367 1.20905   2
  -7  -6   3 -0.1064 0.55649   2
  -7  -6   3 -0.0035 1.69602   3
  -7  -6   3 -0.3501 1.20447   3
  -7  -6   3 -0.4984 0.79881   1
   7  -6  -3 0.12113 1.36156   3
   7   6  -3 -0.3437 0.79099   1
  -7   6   3 -0.7811 1.01931   2
  -7   6   3 -1.5533 1.56675   3
   6  -6  -3 9.28261 1.30203   3
  -6  -6   3 8.77082 1.18275   3
   6  -6  -3 4.16859 1.08482   2
  -6  -6   3 7.86043 1.41437   3
  -6   6   3 8.23045 1.35064   3
  -6   6   3 5.35414 0.99145   2
   5  -6  -3 8.19760 1.02212   2
  -5  -6   3 8.40210 0.97284   3
  -5  -6   3 8.02402 0.67857   2
  -5  -6   3 7.66178 1.21959   3
   5  -6  -3 8.79713 1.09424   3
  -5  -6   3 9.33290 0.62894   2
  -5  -6   3 9.42512 0.92440   1
  -5   6   3 9.84105 0.93862   2
  -5   6   3 8.76416 0.77055   1
   5   6  -3 7.84044 0.90835   1
  -5   6   3 9.08921 1.13779   3
   4  -6  -3 13.2633 1.10847   1
  -4  -6   3 14.7070 0.87079   2
  -4  -6   3 14.5065 0.70834   2
   4  -6  -3 13.5888 1.14737   3
  -4  -6   3 11.7415 0.93382   3
  -4  -6   3 13.2526 1.10666   1
   4   6  -3 12.0238 1.05044   1
  -4   6   3 11.4326 0.87250   1
  -4   6   3 16.5708 1.29596   3
  -4   6   3 13.4753 0.89257   2
  -3  -6   3 70.0434 2.81364   1
   3  -6  -3 68.2515 2.77901   2
  -3  -6   3 68.9571 2.63648   2
   3  -6  -3 69.5284 2.75773   3
  -3  -6   3 66.3409 2.74490   3
   3  -6  -3 67.5452 2.76731   1
  -3   6   3 68.5257 2.73884   2
   3   6  -3 69.9765 2.81583   3
  -3   6   3 66.6385 2.68945   1
  -3   6   3 69.2797 2.75307   3
   3   6  -3 66.3053 2.80029   1
  -2  -6   3 -1.1733 0.45452   2
  -2  -6   3 0.26856 0.39248   3
   2  -6  -3 0.36057 0.58318   1
   2  -6  -3 0.61723 0.38194   3
  -2  -6   3 -0.1348 0.46092   1
  -2   6   3 0.48254 0.33504   2
   2   6  -3 -0.0745 0.36835   2
  -2   6   3 1.12253 0.49302   1
   2   6  -3 -1.0497 0.54790   1
   2   6  -3 0.47898 0.49037   3
  -2   6   3 -0.5361 0.41037   3
  -1  -6   3 34.1759 1.55827   2
  -1  -6   3 30.3827 1.41934   3
   1  -6  -3 32.3065 1.67595   1
   1  -6  -3 33.3008 1.33549   3
  -1  -6   3 34.4196 1.66717   1
  -1   6   3 31.7977 1.32612   3
   1   6  -3 31.7488 1.50873   2
  -1   6   3 34.4924 1.63005   2
  -1   6   3 31.3003 1.48407   2
   1   6  -3 32.6725 1.46974   3
   1   6  -3 32.2624 1.53462   1
  -1   6   3 34.1856 1.59101   1
   0  -6  -3 453.326 15.6526   2
   0  -6   3 439.937 15.5597   3
   0  -6   3 436.673 15.6802   2
   0  -6  -3 417.247 15.6835   1
   0  -6   3 439.839 15.6684   1
   0  -6  -3 434.352 15.4228   3
   0   6   3 426.520 15.6615   2
   0   6  -3 438.949 15.6836   2
   0   6  -3 450.419 15.5580   3
   0   6  -3 429.606 15.6765   1
   0   6   3 437.336 15.4163   3
   0   6   3 468.421 15.6924   1
  -1  -6  -3 4.18761 0.81558   1
   1  -6   3 2.06654 0.65697   1
  -1  -6  -3 3.13732 0.59838   2
  -1  -6  -3 3.36925 0.30918   3
   1  -6   3 3.32349 0.51998   3
   1  -6   3 3.24843 0.84720   2
   1   6   3 4.19453 0.76347   2
  -1   6  -3 3.75076 0.75719   2
  -1   6  -3 4.47303 0.57616   3
  -1   6  -3 3.22150 0.63203   1
   1   6   3 3.94438 0.66111   1
  -2  -6  -3 3.10851 0.48872   3
   2  -6   3 2.38246 0.69935   1
   2  -6   3 1.64684 0.70046   2
  -2  -6  -3 2.46023 0.67160   2
   2  -6   3 2.21207 0.55679   3
  -2  -6  -3 1.30870 0.75889   1
  -2  -6  -3 2.11774 0.36976   3
  -2   6  -3 1.47305 0.80389   2
  -2   6  -3 1.96536 0.62554   3
   2   6   3 2.14257 0.74187   2
   2   6   3 1.50090 0.60992   1
   3  -6   3 46.8605 2.23286   1
  -3  -6  -3 48.3861 2.00517   3
   3  -6   3 48.4218 2.25969   3
  -3  -6  -3 48.2907 2.14676   3
  -3  -6  -3 48.2968 2.38306   1
  -3  -6  -3 54.2444 2.32185   2
   3  -6   3 48.5046 2.55939   2
   3  -6   3 46.5969 2.16777   1
  -3   6  -3 49.7982 2.36407   2
  -3   6  -3 47.7654 2.31095   3
   3   6   3 46.7540 2.19536   1
   3   6   3 49.1427 2.38224   2
  -4  -6  -3 18.5264 1.22557   3
   4  -6   3 17.9947 1.30042   1
  -4  -6  -3 18.5071 1.44861   2
  -4  -6  -3 18.6726 1.65424   1
  -4  -6  -3 18.1251 1.36667   3
   4  -6   3 16.8816 1.53977   2
   4  -6   3 16.9083 1.44141   1
   4  -6   3 16.4458 1.41064   3
   4   6   3 16.3700 1.28079   1
   4   6   3 19.6696 1.61401   2
  -4   6  -3 19.1947 1.68010   2
  -4   6  -3 17.2142 1.45528   3
   5  -6   3 -0.6475 0.75299   1
  -5  -6  -3 0.60887 1.00295   2
   5  -6   3 1.78096 1.60654   2
   5  -6   3 -0.3317 0.64213   1
   5  -6   3 1.24863 1.13266   3
  -5  -6  -3 0.45154 1.18967   3
  -5  -6  -3 0.28093 0.80266   3
  -5  -6  -3 0.47190 1.22114   1
  -5   6  -3 0.15158 1.22609   3
   5   6   3 0.00565 0.79453   1
  -5   6  -3 0.98548 1.07121   2
   5   6   3 1.24153 1.21100   2
  -6  -6  -3 3.70709 1.18358   3
   6  -6   3 5.23865 1.45142   3
   6  -6   3 5.36922 1.31636   1
  -6  -6  -3 4.42866 1.43037   2
  -6  -6  -3 5.17364 1.78363   3
   6  -6   3 3.11534 0.65369   1
  -6  -6  -3 4.99439 1.48383   1
  -6   6  -3 3.94469 1.76193   2
   6   6   3 6.43204 1.68600   2
  -6   6  -3 5.75971 1.75946   3
   6   6   3 4.04368 1.08289   1
   8  -7  -3 -1.3216 1.86191   3
  -8  -7   3 1.57482 1.71461   3
   8  -7  -3 2.16417 1.76047   2
  -8  -7   3 0.51730 0.73168   2
  -8  -7   3 2.46031 1.02230   1
  -8  -7   3 1.67524 0.67755   2
  -8   7   3 2.23691 1.46323   2
   8   7  -3 -0.3613 1.02621   1
  -7  -7   3 12.3032 1.51150   3
   7  -7  -3 11.8266 1.81389   3
   7  -7  -3 13.6422 1.65489   2
  -7  -7   3 13.8946 0.95939   2
  -7  -7   3 12.1887 1.18219   1
  -7  -7   3 11.5021 1.04360   2
  -7  -7   3 11.0050 1.69874   3
   7   7  -3 14.9372 1.25384   1
  -7   7   3 13.3677 1.90986   3
  -7   7   3 10.2427 1.36750   2
   6  -7  -3 -1.0098 0.96963   2
  -6  -7   3 1.47580 1.38569   3
  -6  -7   3 1.15302 0.96253   3
  -6  -7   3 -0.8709 0.38236   2
  -6  -7   3 0.10950 0.81483   1
   6  -7  -3 0.95765 1.07679   3
  -6  -7   3 0.20662 0.49293   2
   6   7  -3 0.72791 0.77721   1
  -6   7   3 0.27538 0.64340   2
  -6   7   3 0.86967 0.55316   1
  -6   7   3 -1.5026 1.46333   3
  -6   7   3 0.29994 0.39375   1
   5  -7  -3 -0.3270 0.77882   2
   5  -7  -3 -0.3076 0.83775   3
  -5  -7   3 -0.2441 0.75237   3
  -5  -7   3 0.24323 0.40422   2
  -5  -7   3 -0.6859 0.72750   1
  -5  -7   3 -0.0247 0.28244   2
  -5   7   3 0.53251 0.72876   3
   5   7  -3 0.63900 0.67770   1
  -5   7   3 0.22561 0.66581   2
  -5   7   3 -0.3315 0.40650   1
  -4  -7   3 9.08018 0.92262   1
  -4  -7   3 9.66404 0.69816   2
   4  -7  -3 7.94090 0.92151   3
   4  -7  -3 9.24333 0.88361   1
   4  -7  -3 7.67932 0.92341   2
  -4  -7   3 8.13408 0.52488   2
  -4  -7   3 9.80762 0.95285   3
   4   7  -3 7.76522 0.86309   1
  -4   7   3 8.68324 0.77484   2
  -4   7   3 8.79509 1.00376   3
  -4   7   3 7.46343 0.65651   1
   3  -7  -3 5.34508 0.65680   2
  -3  -7   3 5.45156 0.77898   1
  -3  -7   3 6.56618 0.71359   3
  -3  -7   3 6.12406 0.58848   2
   3  -7  -3 5.03533 0.69288   3
   3  -7  -3 6.93972 0.81931   1
  -3   7   3 5.82463 0.61172   2
   3   7  -3 6.53074 0.56551   2
  -3   7   3 5.37407 0.63281   1
   3   7  -3 7.21023 0.83090   3
  -3   7   3 6.62698 0.76274   3
   3   7  -3 6.90338 0.78647   1
   2  -7  -3 10.6461 0.78944   3
  -2  -7   3 10.0314 0.87120   2
   2  -7  -3 12.4246 1.07093   1
  -2  -7   3 11.7111 0.89058   3
  -2  -7   3 12.8146 1.10836   1
  -2   7   3 11.2751 0.88962   2
   2   7  -3 12.0704 1.04547   1
   2   7  -3 11.9537 0.76676   2
  -2   7   3 12.7276 0.93394   1
  -2   7   3 10.9896 0.85673   3
   2   7  -3 14.0602 0.86347   3
  -1  -7   3 131.190 5.14089   1
   1  -7  -3 133.760 4.93251   3
   1  -7  -3 142.215 5.18172   1
  -1  -7   3 136.039 5.02387   3
  -1  -7   3 138.009 5.09005   2
  -1   7   3 136.636 5.13881   2
   1   7  -3 135.365 5.07622   2
  -1   7   3 138.259 4.92438   3
   1   7  -3 136.191 5.15493   1
   1   7  -3 138.824 5.02040   3
  -1   7   3 133.409 5.11215   1
  -1   7   3 136.148 5.03627   2
   0  -7  -3 170.872 6.26617   1
   0  -7  -3 169.249 5.96842   3
   0  -7   3 171.940 6.23560   2
   0  -7   3 159.792 6.21642   1
   0  -7   3 164.730 6.09957   3
   0   7   3 168.793 6.22366   1
   0   7  -3 165.044 6.22764   1
   0   7  -3 168.218 6.22604   2
   0   7   3 163.151 6.21610   2
   0   7  -3 167.104 6.10489   3
   0   7   3 171.771 5.96214   3
   1  -7   3 5.44681 0.62015   3
  -1  -7  -3 4.41831 0.84882   1
  -1  -7  -3 3.67657 0.65493   2
   1  -7   3 5.64944 0.90650   2
   1  -7   3 4.90781 0.78812   1
  -1  -7  -3 4.40815 0.37314   3
   1   7   3 4.99740 0.79674   2
  -1   7  -3 4.18062 0.79080   2
  -1   7  -3 4.12952 0.61866   3
   1   7   3 4.63908 0.71943   1
   1   7   3 4.51211 0.42368   3
  -1   7  -3 4.04867 0.68267   1
   2  -7   3 2.75106 0.63331   3
  -2  -7  -3 2.87203 0.41802   3
  -2  -7  -3 5.03320 0.95338   1
  -2  -7  -3 2.68966 0.54550   3
   2  -7   3 3.36786 0.77715   2
  -2  -7  -3 3.57784 0.68138   2
   2  -7   3 3.50318 0.80983   1
   2   7   3 3.20315 0.69156   1
  -2   7  -3 3.12542 0.88255   2
  -2   7  -3 3.76733 0.71328   3
   2   7   3 2.92484 0.82909   2
   3  -7   3 110.687 4.27802   1
   3  -7   3 115.219 4.33463   3
   3  -7   3 112.492 4.26631   1
  -3  -7  -3 108.076 4.41408   1
  -3  -7  -3 110.702 4.11362   3
  -3  -7  -3 107.268 4.29767   2
  -3  -7  -3 102.523 4.17060   3
   3  -7   3 111.378 4.57351   2
   3   7   3 107.782 4.29026   1
  -3   7  -3 106.069 4.33399   3
   3   7   3 115.374 4.44098   2
  -3   7  -3 109.244 4.45021   2
   4  -7   3 -0.4878 0.66531   1
  -4  -7  -3 1.59778 0.96725   3
  -4  -7  -3 0.58955 0.64717   3
   4  -7   3 0.19466 0.81223   1
  -4  -7  -3 1.07092 0.80697   2
   4  -7   3 -0.3102 1.37411   2
  -4  -7  -3 2.17587 1.16177   1
   4  -7   3 0.83391 0.84040   3
   4   7   3 0.84536 1.11568   2
  -4   7  -3 2.24820 1.14711   2
   4   7   3 0.42757 0.81513   1
  -4   7  -3 1.65335 1.04496   3
   5  -7   3 9.12084 1.00570   1
  -5  -7  -3 9.54749 1.10010   3
   5  -7   3 10.5446 0.98380   1
   5  -7   3 10.4257 1.86199   2
  -5  -7  -3 8.95542 1.32471   2
  -5  -7  -3 11.2102 1.57707   1
   5  -7   3 11.2548 1.42768   3
  -5  -7  -3 12.7671 1.39656   3
   5   7   3 12.4755 1.21344   1
  -5   7  -3 12.3384 1.60703   3
  -5   7  -3 10.3715 1.44093   2
   5   7   3 12.6810 1.57593   2
  -6  -7  -3 39.9126 2.75982   1
   6  -7   3 39.5306 2.88837   3
   6  -7   3 33.7106 1.82753   1
  -6  -7  -3 35.5662 2.36027   3
  -6  -7  -3 38.7026 3.02341   3
  -6  -7  -3 38.7359 2.52777   2
   6   7   3 36.7051 2.90750   2
   6   7   3 33.2636 2.25634   1
  -6   7  -3 40.1550 3.14495   2
  -6   7  -3 40.1166 3.14020   3
   8  -8  -3 2.28779 1.91387   3
  -8  -8   3 3.94842 0.50002   2
  -8  -8   3 9.87641 1.88965   3
  -8  -8   3 4.47167 0.75508   2
  -8   8   3 1.95113 1.54676   2
   8   8  -3 3.41199 1.17202   1
  -7  -8   3 18.2049 0.98017   2
  -7  -8   3 21.1993 0.92134   2
   7  -8  -3 19.3685 1.87475   2
  -7  -8   3 16.3714 1.42408   1
   7  -8  -3 20.6056 1.83000   3
  -7  -8   3 17.6237 2.32654   3
  -7  -8   3 19.0113 1.78855   3
  -7   8   3 17.0811 1.68793   2
  -7   8   3 17.1836 2.10218   3
   7   8  -3 16.1405 1.41167   1
  -6  -8   3 69.6351 3.29522   3
   6  -8  -3 71.9385 3.40990   3
  -6  -8   3 67.1812 3.60945   3
  -6  -8   3 68.8991 2.65888   2
   6  -8  -3 77.6262 3.35314   2
  -6  -8   3 74.7765 2.64831   2
  -6   8   3 72.3342 3.54587   3
  -6   8   3 75.8391 3.25193   2
   6   8  -3 72.6569 3.15394   1
  -6   8   3 70.2075 2.73557   1
  -5  -8   3 6.52524 1.01713   3
   5  -8  -3 7.50608 0.81691   1
  -5  -8   3 7.25419 0.57311   2
  -5  -8   3 6.40359 0.44724   2
   5  -8  -3 6.15636 0.87046   2
   5  -8  -3 7.49306 1.09390   3
  -5  -8   3 6.18775 0.92047   1
   5   8  -3 8.18937 0.90804   1
  -5   8   3 6.06577 1.18125   3
  -5   8   3 6.13727 0.63681   1
  -5   8   3 6.86451 0.94738   2
  -4  -8   3 2.02360 0.76098   1
   4  -8  -3 1.65434 0.76107   2
  -4  -8   3 1.74055 0.38351   2
   4  -8  -3 1.83697 0.75571   3
  -4  -8   3 1.70680 0.67809   3
  -4  -8   3 1.52227 0.25159   2
   4  -8  -3 1.88024 0.70192   1
   4   8  -3 0.93008 0.83700   3
  -4   8   3 1.67635 0.51583   1
   4   8  -3 2.88098 0.74091   1
  -4   8   3 1.07572 0.98640   3
  -4   8   3 1.76842 0.52100   2
   3  -8  -3 86.6169 3.41490   1
  -3  -8   3 88.5975 3.42699   1
  -3  -8   3 85.8026 3.35230   3
  -3  -8   3 82.1069 3.16134   2
   3  -8  -3 81.6278 3.32876   3
   3  -8  -3 79.7729 3.36459   2
   3   8  -3 87.8267 3.41633   3
   3   8  -3 83.1793 3.41576   1
  -3   8   3 84.2824 3.33902   2
   3   8  -3 83.5943 3.13452   2
  -3   8   3 86.2178 3.31101   1
  -3   8   3 85.4871 3.35437   3
  -2  -8   3 45.4952 1.92269   3
   2  -8  -3 45.9769 2.08210   1
   2  -8  -3 47.9735 1.89606   3
  -2  -8   3 44.6546 1.87516   2
  -2  -8   3 43.2991 1.96219   1
   2   8  -3 41.5416 1.80742   2
  -2   8   3 40.9675 1.84105   3
   2   8  -3 43.3305 1.97899   3
  -2   8   3 45.6950 1.96173   1
   2   8  -3 44.1498 2.04106   1
  -2   8   3 41.7975 1.90617   2
  -1  -8   3 8.85903 0.74687   3
  -1  -8   3 9.15977 0.92455   1
   1  -8  -3 10.0313 0.69499   3
  -1  -8   3 10.6974 0.84205   2
   1  -8  -3 8.80468 0.95214   1
  -1   8   3 8.69336 0.85457   1
  -1   8   3 9.57588 0.81151   2
   1   8  -3 9.05841 0.75772   3
  -1   8   3 9.45994 0.69233   3
   1   8  -3 7.38676 0.74196   2
  -1   8   3 9.09603 0.76002   2
   1   8  -3 10.5551 0.92757   1
   0  -8   3 271.796 10.3531   1
   0  -8   3 286.803 10.3477   2
   0  -8  -3 288.055 10.1424   3
   0  -8  -3 283.557 10.4096   1
   0  -8   3 287.479 10.2773   3
   0   8   3 286.236 10.1324   3
   0   8  -3 288.913 10.3736   2
   0   8  -3 289.392 10.3884   1
   0   8  -3 288.606 10.2771   3
   0   8   3 284.355 10.3685   1
   0   8   3 293.897 10.3689   2
  -1  -8  -3 -0.0483 0.73679   1
   1  -8   3 -0.3092 0.66292   1
  -1  -8  -3 0.25599 0.29016   3
   1  -8   3 0.35278 0.80900   2
  -1  -8  -3 -0.5174 0.45033   2
   1  -8   3 -0.1631 0.47033   3
   1   8   3 0.84799 0.69086   2
  -1   8  -3 0.56882 0.68863   2
  -1   8  -3 0.46978 0.60166   1
   1   8   3 -0.0549 0.35027   3
  -1   8  -3 0.96916 0.57908   3
   1   8   3 0.33385 0.58087   1
  -2  -8  -3 1.85066 0.39490   3
   2  -8   3 1.21004 0.60291   3
   2  -8   3 1.06063 0.71869   1
  -2  -8  -3 2.31117 0.64934   2
   2  -8   3 1.15201 0.73006   2
  -2  -8  -3 2.58222 0.93653   1
  -2   8  -3 -0.4677 0.75066   2
   2   8   3 0.54639 0.75370   2
  -2   8  -3 0.32727 0.67244   3
  -2   8  -3 1.58766 0.68978   1
   2   8   3 1.17603 0.64584   1
   3  -8   3 0.42050 0.77614   1
   3  -8   3 1.24993 1.13246   2
  -3  -8  -3 1.22981 0.66809   2
  -3  -8  -3 0.81954 0.93457   1
   3  -8   3 0.19603 0.71705   3
  -3  -8  -3 0.42147 0.50777   3
  -3  -8  -3 0.01722 0.69118   3
   3   8   3 -1.1251 0.85264   2
   3   8   3 0.98436 0.71514   1
  -3   8  -3 0.52379 0.83762   3
   4  -8   3 1.86491 0.74204   1
  -4  -8  -3 0.00836 0.62353   3
   4  -8   3 -0.8952 1.35681   2
  -4  -8  -3 -2.1116 1.13747   1
   4  -8   3 -0.6776 0.79985   1
  -4  -8  -3 -1.1598 0.92077   3
  -4  -8  -3 0.99181 0.87292   2
   4  -8   3 -0.8098 0.92024   3
  -4   8  -3 0.41767 1.08213   2
   4   8   3 0.52955 0.77855   1
   4   8   3 -0.6315 1.08132   2
  -4   8  -3 0.90343 1.06977   3
   5  -8   3 22.7305 1.65910   1
   5  -8   3 23.7993 1.52984   1
  -5  -8  -3 23.1555 1.95174   1
   5  -8   3 23.9634 2.05498   3
  -5  -8  -3 23.4996 1.86510   3
  -5  -8  -3 21.3697 1.56008   3
  -5  -8  -3 25.1771 1.94063   2
   5  -8   3 24.9581 2.22129   2
   5   8   3 24.2209 1.73992   1
  -5   8  -3 23.0207 1.97440   3
   5   8   3 26.4164 1.97372   2
  -5   8  -3 24.9171 2.19818   2
  -6  -8  -3 0.55133 1.63224   1
  -6  -8  -3 1.93735 1.12192   3
  -6  -8  -3 3.19829 1.64771   3
  -6  -8  -3 4.28267 1.28877   2
   6  -8   3 4.20952 1.57477   3
  -6   8  -3 1.88647 1.93843   3
   6   8   3 0.89457 1.07815   1
   6   8   3 -0.1880 1.49193   2
  -6   8  -3 4.99768 1.92960   2
  -8  -9   3 5.00690 1.25957   1
  -8  -9   3 5.88294 1.77836   3
   8  -9  -3 4.30476 1.69831   3
  -8   9   3 4.66190 1.66254   2
   8   9  -3 7.63608 1.32059   1
  -7  -9   3 1.74582 1.10993   1
   7  -9  -3 3.52852 1.48785   3
  -7  -9   3 2.30282 1.49361   3
  -7  -9   3 1.09188 1.29957   3
   7  -9  -3 0.53576 1.44647   2
  -7   9   3 -0.3772 1.72151   3
  -7   9   3 0.96113 1.19077   2
   7   9  -3 3.13660 1.00201   1
   6  -9  -3 8.11433 1.40872   3
  -6  -9   3 7.57759 1.66396   3
  -6  -9   3 8.71859 1.23068   3
  -6  -9   3 7.20899 1.14655   1
   6  -9  -3 5.60888 1.31459   2
  -6   9   3 6.56216 1.16281   2
  -6   9   3 7.92562 1.29822   3
   6   9  -3 10.0771 1.14680   1
  -6   9   3 11.1809 0.81051   1
   5  -9  -3 0.45511 0.92307   3
  -5  -9   3 -0.5562 0.61875   3
  -5  -9   3 -0.4712 0.79580   1
   5  -9  -3 0.41692 0.94242   2
   5  -9  -3 0.37083 0.74885   1
   5   9  -3 -0.2948 0.77921   1
  -5   9   3 0.74377 1.02426   3
  -5   9   3 0.65518 0.48184   1
   4  -9  -3 12.8730 1.09291   2
  -4  -9   3 11.6991 0.69084   2
   4  -9  -3 15.5133 1.25692   1
  -4  -9   3 14.2948 0.62223   2
  -4  -9   3 13.6834 1.12263   3
   4  -9  -3 14.2747 1.20107   3
  -4   9   3 14.6039 0.94598   1
   4   9  -3 12.4576 1.11917   1
  -4   9   3 14.0946 1.14656   2
  -4   9   3 12.0054 1.18752   3
   4   9  -3 14.5530 1.15547   3
  -3  -9   3 184.427 7.11440   1
  -3  -9   3 194.800 6.87694   2
  -3  -9   3 194.973 7.08866   3
   3  -9  -3 190.800 7.09280   2
   3  -9  -3 188.750 7.06474   3
   3  -9  -3 189.271 7.08884   1
   3   9  -3 200.157 7.16224   1
  -3   9   3 190.303 7.06756   2
  -3   9   3 206.215 7.07667   3
   3   9  -3 162.361 7.24040   3
  -3   9   3 200.136 7.04048   1
   3   9  -3 195.655 6.86822   2
   2  -9  -3 6.77429 0.65059   3
  -2  -9   3 5.63980 0.63788   3
  -2  -9   3 6.96415 0.89406   1
  -2  -9   3 5.49197 0.64573   2
   2  -9  -3 4.49946 0.84010   1
  -2   9   3 5.78191 0.71707   1
   2   9  -3 5.48811 0.67452   3
   2   9  -3 5.35592 0.81684   1
  -2   9   3 5.03992 0.66218   2
  -2   9   3 5.37781 0.66193   3
   2   9  -3 6.53176 0.60549   2
   1  -9  -3 1.47540 0.76754   1
  -1  -9   3 2.37900 0.75158   1
  -1  -9   3 1.29153 0.49592   3
   1  -9  -3 1.63751 0.41898   3
   1   9  -3 -0.2167 0.51286   2
  -1   9   3 2.23317 0.61890   1
  -1   9   3 1.65155 0.49054   2
  -1   9   3 2.39471 0.46097   3
  -1   9   3 1.52129 0.64834   2
   1   9  -3 1.83884 0.62222   3
   1   9  -3 1.55556 0.66117   1
   0  -9   3 29.6615 1.48301   2
   0  -9  -3 27.9548 1.54641   1
   0  -9  -3 28.1747 1.24856   3
   0  -9   3 29.3243 1.61734   1
   0  -9   3 30.8300 1.45922   3
   0   9   3 28.2817 1.27224   3
   0   9   3 29.5018 1.58260   2
   0   9   3 27.9626 1.54338   1
   0   9  -3 29.4654 1.50062   3
   0   9   3 26.3070 1.38445   2
   0   9  -3 27.6634 1.54632   2
   0   9  -3 32.5267 1.61752   1
   1  -9   3 1.50642 0.57095   3
  -1  -9  -3 -0.9112 0.95830   1
  -1  -9  -3 1.06384 0.36182   3
   1  -9   3 0.98303 0.68853   1
  -1   9  -3 0.07156 0.60105   3
   1   9   3 -0.0015 0.59560   1
   1   9   3 0.48386 0.69934   2
  -1   9  -3 0.45064 0.70402   2
  -1   9  -3 0.80310 0.60960   1
   1   9   3 0.93359 0.40587   3
   2  -9   3 1.79722 0.82965   1
  -2  -9  -3 2.29798 0.52398   3
   2  -9   3 3.35674 0.86404   2
   2  -9   3 2.28734 0.72120   3
  -2  -9  -3 3.01435 0.63861   2
  -2  -9  -3 2.35526 0.94087   1
  -2   9  -3 1.43643 0.86092   2
  -2   9  -3 1.20395 0.65737   1
   2   9   3 1.91331 0.76548   1
   2   9   3 0.86122 0.81255   2
   3  -9   3 3.36001 0.89877   1
   3  -9   3 3.42591 0.99421   2
  -3  -9  -3 3.19579 0.61877   3
  -3  -9  -3 2.87111 0.82064   3
  -3  -9  -3 3.10319 1.14975   1
  -3  -9  -3 2.85332 0.76196   2
   3  -9   3 2.37883 0.83576   3
   3   9   3 4.39996 0.85551   1
   3   9   3 2.10806 0.99181   2
  -3   9  -3 4.40409 0.95540   2
  -3   9  -3 4.04796 1.00080   3
  -4  -9  -3 1.81692 0.86365   2
   4  -9   3 -1.3865 0.92256   3
  -4  -9  -3 0.08948 0.67003   3
  -4  -9  -3 -0.6618 1.21494   1
   4  -9   3 1.05127 1.12364   2
  -4  -9  -3 0.05331 0.96634   3
   4  -9   3 0.39090 0.89096   1
   4  -9   3 -0.2448 0.74543   1
   4   9   3 -0.8633 1.11255   2
  -4   9  -3 0.64961 1.23105   3
   4   9   3 1.14301 0.82180   1
  -4   9  -3 1.32980 1.25061   2
  -5  -9  -3 14.3521 1.35094   2
  -5  -9  -3 14.7290 1.65394   3
   5  -9   3 8.73066 1.52235   3
   5  -9   3 11.8642 1.10614   1
  -5  -9  -3 14.3595 1.21403   3
   5  -9   3 13.1419 1.75405   2
   5  -9   3 10.6288 1.15693   1
  -5  -9  -3 12.8315 1.75563   1
   5   9   3 12.7528 1.58119   1
  -5   9  -3 14.2193 1.87798   2
  -5   9  -3 15.5572 1.85439   3
   5   9   3 10.5085 1.54416   2
  -6  -9  -3 6.77231 1.32516   3
  -6  -9  -3 8.23747 1.82575   1
   6  -9   3 7.72924 1.71095   3
  -6  -9  -3 5.50029 1.88571   3
  -6   9  -3 8.35422 1.80076   2
   6   9   3 6.59940 1.69485   2
  -6   9  -3 8.09775 3.39547   3
   6   9   3 6.95400 1.29351   1
  -8 -10   3 6.97438 1.54467   3
   8 -10  -3 10.8520 2.45662   3
  -8 -10   3 7.03411 1.39837   1
  -8  10   3 8.09400 1.89911   2
   8  10  -3 10.2204 1.48698   1
   7 -10  -3 8.85312 1.71026   3
  -7 -10   3 8.74117 1.35281   1
   7 -10  -3 8.92534 1.73426   2
  -7 -10   3 11.0103 1.67067   3
   7  10  -3 12.3380 1.37439   1
  -7  10   3 10.3601 0.72463   1
  -7  10   3 9.36613 1.57394   2
  -7  10   3 9.76692 0.80800   1
   6 -10  -3 3.62169 1.37022   2
  -6 -10   3 3.93342 1.12891   1
  -6 -10   3 5.03475 0.96744   3
   6 -10  -3 3.14158 1.22621   3
   6  10  -3 3.37117 1.06627   1
  -6  10   3 4.66726 0.94014   2
  -6  10   3 2.92651 1.48234   3
  -6  10   3 3.91690 0.59395   1
  -5 -10   3 2.55986 0.96625   1
   5 -10  -3 1.21865 1.05324   2
   5 -10  -3 2.66905 0.83483   1
   5 -10  -3 1.82404 0.91543   3
  -5 -10   3 1.50775 0.94308   3
  -5  10   3 3.03996 0.58000   1
   5  10  -3 1.40014 0.84192   1
  -5  10   3 3.43158 0.76952   2
  -5  10   3 3.00010 1.18551   3
   4 -10  -3 2.35686 0.87241   1
   4 -10  -3 2.65328 0.81716   3
  -4 -10   3 2.23813 0.21273   2
  -4 -10   3 2.06636 0.60459   3
  -4 -10   3 2.69536 0.86290   1
   4 -10  -3 1.66035 0.69304   2
  -4 -10   3 1.61079 0.27715   2
  -4  10   3 1.40724 0.90989   3
   4  10  -3 1.98599 0.99979   3
   4  10  -3 1.12446 0.75137   1
  -4  10   3 2.29250 0.56615   1
  -4  10   3 2.86628 0.75674   2
  -3 -10   3 15.0599 1.18697   3
  -3 -10   3 13.6861 0.85267   2
   3 -10  -3 14.9058 1.29472   2
   3 -10  -3 17.1588 1.33248   1
  -3 -10   3 16.2338 1.37787   1
   3 -10  -3 14.4679 1.14589   3
  -3  10   3 14.4393 1.06006   1
  -3  10   3 15.1711 1.19709   3
   3  10  -3 14.9945 0.79989   2
  -3  10   3 14.1296 0.98191   2
   3  10  -3 15.6449 1.27573   1
   3  10  -3 13.5165 1.18288   3
  -2 -10   3 7.90493 0.72102   2
   2 -10  -3 6.86616 0.70930   3
  -2 -10   3 6.91141 0.77586   3
   2 -10  -3 7.63818 0.97278   1
   2  10  -3 5.57633 0.74412   1
  -2  10   3 8.15120 0.78047   3
  -2  10   3 7.91372 0.81009   1
   2  10  -3 7.29741 0.76930   3
  -2  10   3 7.78159 0.71082   2
   2  10  -3 7.72871 0.68444   2
  -1 -10   3 1.64240 0.58750   2
  -1 -10   3 -0.0331 0.49167   3
   1 -10  -3 0.36537 0.39714   3
  -1 -10   3 0.31267 0.58787   1
   1 -10  -3 0.08736 0.75498   1
   1  10  -3 1.07785 0.66432   1
  -1  10   3 0.04531 0.47259   2
   1  10  -3 0.16728 0.49568   2
  -1  10   3 0.24292 0.63743   2
  -1  10   3 -0.0751 0.43532   3
  -1  10   3 1.28998 0.59022   1
   1  10  -3 0.19137 0.60551   3
   0 -10  -3 43.6709 2.33458   1
   0 -10   3 47.5868 2.09869   3
   0 -10   3 50.6090 2.21996   2
   0 -10  -3 51.7264 1.92821   3
   0 -10   3 44.5552 2.21963   1
   0  10   3 48.6396 2.19356   1
   0  10  -3 49.2043 2.19578   2
   0  10  -3 46.9348 2.13214   3
   0  10   3 46.4579 1.91842   3
   0  10  -3 46.0439 2.20517   1
   0  10   3 46.9557 2.02099   2
   0  10   3 45.8476 2.18853   2
   1 -10   3 -0.0949 0.55373   3
  -1 -10  -3 1.17832 0.72052   1
   1 -10   3 -0.1856 0.81093   2
  -1 -10  -3 0.71542 0.39770   3
   1 -10   3 0.29058 0.72881   1
   1  10   3 -0.2533 0.65519   1
  -1  10  -3 0.49980 0.74508   2
  -1  10  -3 -0.2979 0.67065   3
  -1  10  -3 1.12893 0.64708   1
   1  10   3 -0.1757 0.43880   3
   1  10   3 0.26679 0.74939   2
   2 -10   3 50.6103 2.37356   3
  -2 -10  -3 50.9661 2.09755   3
   2 -10   3 49.8331 2.59455   2
  -2 -10  -3 50.5123 2.59785   1
   2 -10   3 47.5888 2.43434   1
   2  10   3 54.1880 2.43064   1
  -2  10  -3 54.6333 2.61124   2
  -2  10  -3 50.8958 2.38385   1
  -2  10  -3 50.8899 2.40671   3
   2  10   3 53.4902 2.47831   2
  -3 -10  -3 16.7781 1.46618   3
   3 -10   3 18.4751 1.58816   1
  -3 -10  -3 18.7223 1.17862   3
   3 -10   3 17.8784 1.50747   3
  -3 -10  -3 20.0806 1.65462   1
   3 -10   3 18.6725 1.75322   2
  -3 -10  -3 18.6442 1.39031   2
   3  10   3 20.6113 1.67804   2
  -3  10  -3 19.6155 1.66391   3
  -3  10  -3 20.9199 1.85362   2
   3  10   3 18.8468 1.48546   1
  -4 -10  -3 0.33638 0.70113   3
  -4 -10  -3 0.93159 0.79594   2
  -4 -10  -3 -0.0977 1.23259   1
   4 -10   3 0.26768 1.51944   2
   4 -10   3 0.75079 0.80679   1
   4 -10   3 -0.3414 0.93134   3
   4 -10   3 1.23355 0.93794   1
   4  10   3 -0.2011 1.32564   2
  -4  10  -3 2.83081 1.35427   2
   4  10   3 1.10478 0.97439   1
  -4  10  -3 -0.6865 1.21875   3
  -5 -10  -3 2.67446 1.47621   3
  -5 -10  -3 1.96665 1.67511   1
   5 -10   3 4.33989 1.37801   3
  -5 -10  -3 4.06848 0.97112   3
   5 -10   3 4.70704 1.04550   1
  -5 -10  -3 3.16279 1.02382   2
   5 -10   3 3.07194 0.94541   1
   5  10   3 4.64230 1.42311   2
   5  10   3 3.35472 1.12173   1
  -5  10  -3 3.18446 1.63646   3
  -5  10  -3 6.32348 1.63007   2
  -6 -10  -3 4.77721 1.32321   3
   6 -10   3 2.97195 1.72409   3
  -6 -10  -3 2.68562 1.93253   3
  -6 -10  -3 2.56523 1.89711   1
  -6 -10  -3 3.10172 1.25571   2
   6  10   3 4.05754 1.68924   2
   6  10   3 4.26350 1.29553   1
  -6  10  -3 9.22525 2.19621   2
  -8 -11   3 0.75650 1.36520   1
   8 -11  -3 6.60013 2.36457   3
  -8 -11   3 6.00610 1.97728   3
  -8  11   3 -1.4239 1.75601   2
  -7 -11   3 9.35662 1.51779   1
   7 -11  -3 6.98425 1.94078   2
  -7 -11   3 6.63039 1.62598   3
   7 -11  -3 5.94461 1.78481   3
  -7  11   3 7.16679 1.27326   2
   7  11  -3 8.29272 1.34321   1
  -7  11   3 6.88182 0.56483   1
  -7  11   3 8.72812 0.71312   1
   6 -11  -3 17.3174 1.80064   3
  -6 -11   3 17.7391 1.49681   3
   6 -11  -3 15.5757 1.72961   2
  -6 -11   3 15.7797 1.53037   1
   6 -11  -3 16.6638 1.49038   1
  -6  11   3 16.3821 1.62291   2
  -6  11   3 18.0442 1.14155   1
   6  11  -3 17.7380 1.51280   1
  -6  11   3 15.3444 1.94419   3
  -5 -11   3 47.6255 2.41964   1
   5 -11  -3 47.6620 2.52553   2
   5 -11  -3 46.2797 2.54145   3
   5 -11  -3 45.0946 2.30171   1
  -5 -11   3 42.1007 2.38931   3
  -5  11   3 49.1135 2.06247   1
   5  11  -3 47.1817 2.36706   1
  -5  11   3 42.8395 2.35633   3
  -5  11   3 43.3992 2.35250   2
   4 -11  -3 12.9808 1.18199   3
   4 -11  -3 15.3057 1.25120   1
  -4 -11   3 13.2352 0.55106   2
   4 -11  -3 13.9570 1.26921   2
  -4 -11   3 14.4895 1.27774   1
  -4 -11   3 14.4641 1.23402   3
  -4  11   3 13.8798 1.15876   3
  -4  11   3 14.8810 1.29699   2
   4  11  -3 13.6570 1.23796   1
   4  11  -3 14.8176 1.38852   3
  -4  11   3 13.8157 1.11377   1
   3 -11  -3 0.86023 0.69377   3
  -3 -11   3 1.63389 0.43176   2
   3 -11  -3 2.32355 0.85176   1
   3 -11  -3 1.84738 0.63771   2
  -3 -11   3 2.20146 0.87274   1
  -3 -11   3 2.14375 0.73991   3
   3  11  -3 1.51137 0.64154   1
   3  11  -3 1.09749 0.68145   3
  -3  11   3 1.68531 0.73879   3
  -3  11   3 2.05590 0.64016   1
   3  11  -3 2.16068 0.40060   2
  -3  11   3 1.66793 0.68525   2
   2 -11  -3 9.88270 0.84807   3
  -2 -11   3 8.81562 0.75902   2
  -2 -11   3 9.86957 1.09986   1
   2 -11  -3 10.6850 1.07077   1
  -2 -11   3 10.9754 0.95064   3
   2  11  -3 10.0374 1.02864   1
  -2  11   3 10.5875 0.88549   3
   2  11  -3 11.3858 0.93483   3
  -2  11   3 10.5749 0.92716   1
   2  11  -3 9.54614 0.83506   2
  -2  11   3 9.62631 0.86739   2
  -1 -11   3 6.57086 0.76747   3
  -1 -11   3 5.63060 0.81037   2
   1 -11  -3 6.00626 1.00870   1
   1 -11  -3 6.38107 0.67279   3
  -1 -11   3 7.47328 0.98890   1
  -1  11   3 5.02794 0.79485   1
  -1  11   3 5.81067 0.63197   2
   1  11  -3 6.07697 0.87870   1
  -1  11   3 6.23913 0.76796   2
  -1  11   3 6.75224 0.65517   3
   1  11  -3 6.19667 0.99310   3
   1  11  -3 6.87171 0.78709   2
   0 -11   3 32.1487 1.57081   3
   0 -11  -3 35.0763 1.48045   3
   0 -11   3 31.2621 1.84338   1
   0 -11   3 33.8824 1.78791   2
   0 -11  -3 33.2916 1.93104   1
   0  11   3 34.1041 1.65256   1
   0  11  -3 32.8742 1.73018   2
   0  11   3 30.8576 1.76029   2
   0  11   3 31.2271 1.48723   3
   0  11  -3 31.5863 1.75532   3
   0  11  -3 34.8226 1.79879   1
   0  11   3 32.6463 1.54434   2
   1 -11   3 62.0043 2.62515   3
  -1 -11  -3 60.3675 2.38645   3
  -1 -11  -3 61.1510 2.85698   1
   1 -11   3 57.7128 2.76716   2
   1  11   3 57.8086 2.64559   2
   1  11   3 59.1273 2.46059   2
  -1  11  -3 58.6774 2.64431   3
  -1  11  -3 59.8464 2.73843   2
   1  11   3 62.9894 2.42272   3
  -1  11  -3 59.6418 2.64627   1
   1  11   3 62.5473 2.70467   1
  -2 -11  -3 0.20724 1.02378   1
   2 -11   3 2.35111 1.15066   2
  -2 -11  -3 2.35134 0.55242   3
   2 -11   3 2.44997 0.82657   3
  -2  11  -3 2.83904 0.83355   1
   2  11   3 0.58744 0.79711   1
  -2  11  -3 1.42122 0.95590   2
   2  11   3 1.46583 0.62581   3
  -2  11  -3 1.40160 0.87208   3
   2  11   3 1.50331 0.83765   2
  -3 -11  -3 6.45503 0.82614   2
  -3 -11  -3 2.01277 1.21160   1
   3 -11   3 6.90923 1.08391   1
   3 -11   3 4.81043 1.15331   2
   3 -11   3 3.94820 1.00322   3
  -3 -11  -3 5.50319 0.72058   3
  -3  11  -3 3.52949 0.83577   1
   3  11   3 6.32367 1.05699   2
  -3  11  -3 4.05299 1.17164   3
  -3  11  -3 4.77856 1.22454   2
   3  11   3 5.05586 1.04291   1
   4 -11   3 2.87358 1.02082   1
  -4 -11  -3 3.85301 0.93091   2
  -4 -11  -3 4.03197 0.81437   3
  -4 -11  -3 3.56456 1.20043   3
  -4 -11  -3 2.99759 1.47041   1
   4 -11   3 1.96166 1.17103   3
   4 -11   3 5.68563 1.72595   2
  -4  11  -3 3.92040 1.40538   2
   4  11   3 3.51136 0.98174   1
  -4  11  -3 2.62211 1.35982   3
  -5 -11  -3 1.81000 1.62489   1
   5 -11   3 -0.0862 1.03586   1
  -5 -11  -3 0.53007 1.02466   3
  -5 -11  -3 -2.2869 1.45005   3
   5 -11   3 0.48780 0.94597   1
   5 -11   3 -1.1426 1.27577   3
  -5 -11  -3 -0.5579 0.94794   2
  -5  11  -3 -0.7118 1.54753   3
  -5  11  -3 1.02555 1.68607   2
   5  11   3 -0.6612 1.34595   2
   5  11   3 0.13433 1.00415   1
  -6 -11  -3 0.43152 1.15411   2
  -6 -11  -3 -1.9077 1.94199   3
   6 -11   3 0.14032 1.71358   3
  -6 -11  -3 -0.8011 1.21065   3
  -6 -11  -3 -1.9462 2.00669   1
  -6  11  -3 0.97544 2.12147   2
   6  11   3 2.57706 1.34219   1
  -8 -12   3 47.2835 3.54557   3
  -8 -12   3 46.5865 3.04401   1
   8 -12  -3 48.2559 3.96847   3
  -8  12   3 42.8519 3.42161   2
   8  12  -3 50.1887 3.04730   1
  -7 -12   3 6.52859 1.50990   1
   7 -12  -3 5.89939 1.50854   3
  -7 -12   3 8.36977 1.66427   3
  -7  12   3 6.85337 1.58064   2
   7  12  -3 3.63355 1.35253   1
  -7  12   3 5.79935 0.61644   1
  -6 -12   3 6.85871 1.36216   1
   6 -12  -3 6.42487 1.46596   3
   6 -12  -3 5.31137 1.54327   2
   6 -12  -3 4.55656 1.01446   1
  -6 -12   3 4.82458 1.05663   3
  -6  12   3 6.01023 0.73293   1
   6  12  -3 5.45129 1.35060   1
  -6  12   3 6.22438 1.07538   2
  -6  12   3 6.06231 1.73721   3
   5 -12  -3 38.0370 2.13332   1
   5 -12  -3 36.4816 2.34438   2
   5 -12  -3 39.9179 2.33374   3
  -5 -12   3 37.8653 2.28107   1
  -5 -12   3 37.4526 2.21246   3
  -5  12   3 36.5356 1.83382   1
  -5  12   3 37.1492 2.47233   3
   5  12  -3 34.4764 2.51891   3
  -5  12   3 39.6975 2.20338   2
   5  12  -3 40.9148 2.22020   1
  -4 -12   3 5.24083 0.95628   3
   4 -12  -3 3.64635 1.03355   1
   4 -12  -3 3.58830 1.01026   2
   4 -12  -3 1.99341 0.90344   3
  -4 -12   3 4.44298 1.06002   1
  -4  12   3 3.35950 1.05056   3
  -4  12   3 4.31200 0.70700   1
   4  12  -3 3.42818 0.95461   1
  -4  12   3 4.32151 0.89889   2
   4  12  -3 4.05536 0.92078   3
  -3 -12   3 9.12579 1.59742   1
  -3 -12   3 9.31856 0.69931   2
   3 -12  -3 9.38965 0.94040   3
   3 -12  -3 8.65836 1.73347   1
   3 -12  -3 9.71683 0.97526   2
  -3 -12   3 8.21484 0.99183   3
   3  12  -3 9.59129 1.08523   1
  -3  12   3 8.72381 0.97057   2
  -3  12   3 9.62204 0.89757   1
   3  12  -3 9.41867 0.98908   3
   3  12  -3 7.98189 0.69925   2
  -3  12   3 8.63813 1.02857   3
  -2 -12   3 3.63304 0.62376   2
  -2 -12   3 2.71474 0.72178   3
  -2 -12   3 3.50173 0.96137   1
   2 -12  -3 3.81188 0.67393   3
   2 -12  -3 1.65932 0.91850   1
  -2  12   3 3.32173 0.72074   2
  -2  12   3 2.88656 0.74618   3
   2  12  -3 3.59515 0.86800   3
  -2  12   3 3.31361 0.73093   1
   2  12  -3 3.53477 0.86146   1
   2  12  -3 4.05949 0.61508   2
  -1 -12   3 30.4858 1.89407   1
  -1 -12   3 28.7028 1.59060   2
   1 -12  -3 33.3733 1.58646   3
  -1 -12   3 30.9918 1.66718   3
   1 -12  -3 33.5662 1.97375   1
   1  12  -3 32.8247 1.64756   2
   1  12  -3 33.6367 1.82129   1
  -1  12   3 33.6556 1.62042   1
  -1  12   3 30.1980 1.57474   2
  -1  12   3 31.0130 1.58273   3
   1  12  -3 32.5021 1.78423   3
   0 -12  -3 34.2127 1.54351   3
   0 -12   3 33.0067 1.74283   3
   0 -12   3 32.0964 1.94639   1
   0 -12   3 33.9637 1.78547   2
   0 -12  -3 30.2855 1.80337   1
   0  12  -3 33.0953 1.77806   2
   0  12  -3 33.7040 1.84027   3
   0  12   3 31.9069 1.83355   2
   0  12   3 32.9990 1.56144   3
   0  12  -3 33.3264 1.73440   1
   0  12   3 34.5836 1.82653   1
   0  12   3 35.3703 1.60999   2
  -1 -12  -3 1.55900 1.05633   1
   1 -12   3 1.58714 0.76561   3
   1 -12   3 3.04640 0.96724   1
   1 -12   3 1.65111 0.97048   2
  -1 -12  -3 1.39842 0.53788   3
  -1  12  -3 2.65380 0.88923   3
   1  12   3 1.26469 0.53362   2
  -1  12  -3 1.50846 0.66242   2
  -1  12  -3 1.26707 0.77786   1
   1  12   3 1.10899 0.82546   2
   1  12   3 2.25502 0.60787   3
   1  12   3 2.06826 0.84517   1
  -2 -12  -3 147.141 5.90771   1
   2 -12   3 150.625 5.82044   1
   2 -12   3 156.553 5.82480   3
   2 -12   3 168.933 7.18066   2
  -2 -12  -3 150.618 5.61187   3
  -2  12  -3 153.812 5.83603   1
   2  12   3 151.694 5.64204   3
  -2  12  -3 146.039 5.84928   3
   2  12   3 146.888 5.82381   2
   2  12   3 153.741 5.88304   1
   3 -12   3 5.95490 1.11341   3
  -3 -12  -3 5.58805 1.34821   1
   3 -12   3 5.27348 1.09897   1
   3 -12   3 4.95958 1.44807   2
  -3 -12  -3 5.43932 0.79311   3
  -3  12  -3 5.87681 1.06828   2
   3  12   3 4.68148 1.01187   1
   3  12   3 4.18451 1.11764   2
  -3  12  -3 5.60668 1.20962   3
  -3  12  -3 5.49758 0.93581   1
   4 -12   3 9.60574 1.89229   2
  -4 -12  -3 9.39774 1.41844   3
   4 -12   3 10.2551 1.47382   3
  -4 -12  -3 10.8199 1.06190   3
  -4 -12  -3 9.54397 1.61093   1
  -4  12  -3 7.67156 1.71635   2
   4  12   3 8.47665 1.19828   1
  -4  12  -3 7.66432 1.59089   3
  -5 -12  -3 0.90888 1.84038   1
   5 -12   3 1.52834 1.14276   1
   5 -12   3 1.77377 1.43597   3
  -5 -12  -3 2.93344 1.56937   3
  -5 -12  -3 2.63610 0.98248   2
   5 -12   3 1.46004 1.01060   1
  -5  12  -3 2.32753 1.87240   3
   5  12   3 1.92328 1.14948   1
  -5  12  -3 2.23821 1.73432   2
   5  12   3 2.73049 1.38254   2
   7 -13  -3 14.2710 1.79652   3
  -7 -13   3 9.84563 1.83195   3
  -7 -13   3 10.4783 1.81323   1
   7  13  -3 7.49188 1.56042   1
  -7  13   3 9.42398 0.78086   1
  -7  13   3 8.05080 1.75677   2
   6 -13  -3 0.18460 1.51668   2
  -6 -13   3 1.28869 1.40502   1
   6 -13  -3 2.54729 1.39159   3
  -6 -13   3 1.37123 0.99613   3
   6 -13  -3 2.44467 1.04907   1
  -6  13   3 4.12327 0.74466   1
  -6  13   3 2.33296 1.30921   2
   6  13  -3 2.05908 1.19691   1
  -6  13   3 2.29126 1.69878   3
   5 -13  -3 14.8133 1.40351   1
  -5 -13   3 11.8619 1.47517   1
   5 -13  -3 11.1624 1.29385   2
  -5 -13   3 11.1760 1.38584   3
   5 -13  -3 11.9032 1.28506   3
   5  13  -3 14.5698 1.71884   3
  -5  13   3 13.0749 1.23432   2
  -5  13   3 14.0517 1.22697   1
  -5  13   3 12.4989 1.61874   3
   5  13  -3 12.7225 1.39465   1
   4 -13  -3 0.00457 0.98794   2
  -4 -13   3 0.90888 0.90418   3
  -4 -13   3 1.49310 1.01760   1
   4 -13  -3 1.55065 0.94831   3
   4  13  -3 1.29600 0.99362   1
  -4  13   3 1.04213 0.67302   1
  -4  13   3 0.52705 1.07034   3
   4  13  -3 0.69571 0.87409   3
  -4  13   3 0.56151 0.86329   2
  -3 -13   3 3.75074 1.91685   1
  -3 -13   3 5.12677 0.94755   3
   3 -13  -3 5.97243 0.88739   2
   3 -13  -3 5.93073 0.91838   3
   3 -13  -3 6.28876 1.11239   1
  -3 -13   3 5.13310 0.53367   2
   3  13  -3 6.53276 1.03592   1
  -3  13   3 6.08345 0.97091   3
   3  13  -3 5.72886 1.12144   3
  -3  13   3 5.59735 0.79187   2
   3  13  -3 5.15579 0.52054   2
  -3  13   3 6.58983 0.86850   1
  -2 -13   3 4.73991 0.66213   2
  -2 -13   3 4.08615 1.03758   1
   2 -13  -3 5.05903 1.06414   1
  -2 -13   3 5.11650 0.82863   3
   2 -13  -3 4.54474 0.75843   3
  -2  13   3 4.46233 0.79554   3
   2  13  -3 4.77123 0.79128   3
   2  13  -3 5.46494 0.84889   1
  -2  13   3 4.30657 0.81014   1
  -2  13   3 3.94589 0.74804   2
   2  13  -3 5.51129 0.65293   2
   1 -13  -3 24.5872 1.86936   1
   1 -13  -3 26.1742 1.40458   3
  -1 -13   3 28.3456 1.49481   2
  -1 -13   3 28.8471 1.61897   3
  -1 -13   3 21.7019 1.76663   1
   1  13  -3 27.5153 1.51461   2
  -1  13   3 26.2596 1.46635   1
  -1  13   3 29.2148 1.47001   2
   1  13  -3 26.6679 1.69619   3
   1  13  -3 26.8110 1.71089   1
  -1  13   3 22.6899 1.40306   3
   0 -13   3 4.48447 1.02790   1
   0 -13   3 3.80859 0.80918   3
   0 -13  -3 5.26018 0.64309   3
   0 -13  -3 3.01264 1.06534   1
   0  13   3 4.11211 0.72687   3
   0  13  -3 4.35931 0.92080   3
   0  13   3 4.65591 0.68980   2
   0  13   3 4.01066 1.00780   2
   0  13   3 5.34358 0.91411   1
   0  13  -3 4.63886 0.84192   2
   0  13  -3 2.78881 0.81479   1
   1 -13   3 69.1265 2.98931   3
  -1 -13  -3 69.0988 2.74798   3
   1 -13   3 67.2688 3.06133   1
  -1 -13  -3 66.4635 3.20609   1
   1 -13   3 69.8902 3.12141   2
  -1  13  -3 69.4326 3.03020   3
  -1  13  -3 68.4401 3.08672   2
  -1  13  -3 66.0971 3.02507   1
   1  13   3 68.1213 2.97597   2
   1  13   3 65.5830 2.75330   2
   1  13   3 68.8684 3.04876   1
   1  13   3 67.8827 2.77329   3
   2 -13   3 293.661 12.6187   3
  -2 -13  -3 330.695 12.0107   1
   2 -13   3 311.527 11.8940   2
   2 -13   3 326.936 11.8279   1
  -2 -13  -3 326.628 11.6555   3
   2  13   3 326.371 11.6720   3
  -2  13  -3 322.755 11.8606   3
   2  13   3 341.195 11.9215   1
   2  13   3 332.043 11.6794   2
   2  13   3 332.814 11.8265   2
  -2  13  -3 313.142 11.9854   2
  -2  13  -3 332.161 11.8834   1
   3 -13   3 0.46527 1.10486   2
   3 -13   3 -1.1223 0.94395   1
   3 -13   3 0.98479 0.97830   3
  -3 -13  -3 0.40988 1.34127   1
  -3 -13  -3 -0.1659 0.64513   3
  -3  13  -3 0.97551 1.25049   3
   3  13   3 0.76909 1.06430   2
   3  13   3 -0.1718 0.88996   1
  -3  13  -3 1.99952 1.32740   2
  -3  13  -3 0.85282 0.87103   1
   4 -13   3 2.16721 1.29695   3
  -4 -13  -3 3.54563 1.61692   1
  -4 -13  -3 4.86140 0.90202   3
  -4 -13  -3 4.65462 1.40174   3
   4 -13   3 2.65784 1.40801   2
   4 -13   3 3.71758 1.25153   1
  -4  13  -3 3.39235 1.50889   3
  -4  13  -3 3.43021 1.58341   2
   4  13   3 3.53015 1.09103   1
   5 -13   3 0.51502 1.45888   3
   5 -13   3 1.75292 1.09975   1
  -5 -13  -3 2.93474 2.07953   1
  -5 -13  -3 1.29625 1.61966   3
  -5 -13  -3 1.59143 1.11556   3
  -5  13  -3 0.90989 1.86883   2
   5  13   3 -1.8209 1.11513   1
   5  13   3 1.34881 1.43026   2
  -7 -14   3 55.5771 3.00073   3
  -7 -14   3 51.6438 3.55504   1
   7 -14  -3 54.7850 3.20168   3
  -7  14   3 56.0016 2.27748   1
  -7  14   3 53.0824 3.04241   2
   7  14  -3 44.4660 3.08723   1
   6 -14  -3 2.56385 1.22726   1
  -6 -14   3 2.61158 1.55072   1
  -6 -14   3 2.22780 1.32828   3
   6 -14  -3 3.78322 1.37513   2
   6 -14  -3 6.16220 1.63692   3
  -6  14   3 3.62606 1.11574   2
  -6  14   3 4.01443 0.82361   1
  -6  14   3 2.69910 1.83329   3
   6  14  -3 3.69304 1.30271   1
  -5 -14   3 1.36157 1.25055   1
   5 -14  -3 4.33038 1.22586   3
   5 -14  -3 3.38379 1.40876   1
   5 -14  -3 2.63237 1.05487   2
  -5 -14   3 1.71152 1.15918   3
  -5  14   3 2.28901 0.75409   1
  -5  14   3 3.59078 1.43824   3
  -5  14   3 2.29285 1.12485   2
   5  14  -3 0.63151 1.12232   1
   5  14  -3 0.60996 1.50383   3
  -4 -14   3 -1.9035 0.89413   3
   4 -14  -3 0.98022 1.04017   1
  -4 -14   3 1.03247 1.14853   1
   4 -14  -3 -0.7423 0.80887   2
   4 -14  -3 0.47959 0.88586   3
   4  14  -3 0.14652 1.20418   3
  -4  14   3 0.76439 0.70032   1
  -4  14   3 1.26780 0.87450   3
  -4  14   3 -1.0793 0.87766   2
   4  14  -3 0.00898 0.86450   1
  -3 -14   3 8.25379 0.73863   2
  -3 -14   3 8.61286 0.94022   3
  -3 -14   3 7.30546 1.30189   1
   3 -14  -3 9.12067 1.05282   2
   3 -14  -3 7.89895 1.06589   3
   3 -14  -3 7.78661 1.21802   1
   3  14  -3 8.29895 0.65420   2
  -3  14   3 11.2845 1.12708   3
   3  14  -3 7.46488 1.25713   3
  -3  14   3 7.81650 1.24757   2
  -3  14   3 8.96263 0.99246   1
   3  14  -3 6.95822 1.89436   1
  -2 -14   3 4.56815 0.69234   2
  -2 -14   3 4.09388 1.08381   1
   2 -14  -3 4.62606 0.81423   3
  -2 -14   3 5.38796 0.91657   3
   2 -14  -3 3.71321 1.11066   1
  -2  14   3 4.34973 0.88845   1
   2  14  -3 5.20822 0.67570   2
   2  14  -3 2.63356 1.03689   3
  -2  14   3 3.83471 0.79034   2
  -2  14   3 4.57021 0.88056   3
   2  14  -3 4.11039 1.01190   1
  -1 -14   3 1.85273 0.71157   2
   1 -14  -3 1.13694 1.07301   1
  -1 -14   3 -0.2071 0.75728   3
  -1 -14   3 0.99965 1.01936   1
   1 -14  -3 1.97742 0.67803   3
   1  14  -3 1.56075 0.93250   3
  -1  14   3 1.03438 0.63192   2
  -1  14   3 1.26311 0.64641   1
   1  14  -3 1.20603 0.71534   2
   1  14  -3 1.15302 0.89792   1
  -1  14   3 0.96314 0.66252   3
   0 -14  -3 17.5870 1.59797   1
   0 -14   3 20.5806 1.69068   1
   0 -14   3 16.6296 1.44033   3
   0 -14   3 17.1842 1.45453   2
   0 -14  -3 18.6250 1.23042   3
   0  14   3 16.6963 1.51089   2
   0  14  -3 17.0306 1.43164   3
   0  14  -3 20.2596 1.51571   1
   0  14   3 18.1545 1.18358   2
   0  14   3 16.4832 1.28167   3
   0  14   3 16.0080 1.39052   1
   0  14  -3 18.9720 1.51921   2
   1 -14   3 0.61811 1.01246   1
  -1 -14  -3 0.37994 0.62534   3
   1 -14   3 0.17405 1.07195   2
  -1 -14  -3 -0.6022 0.86636   1
   1 -14   3 0.29268 0.82788   3
  -1  14  -3 0.82093 0.89919   1
   1  14   3 0.25924 0.64610   3
  -1  14  -3 0.46787 0.95457   3
   1  14   3 1.09437 0.73993   1
   1  14   3 1.22455 0.58174   2
   1  14   3 -0.7172 0.97625   2
  -1  14  -3 -1.0078 0.68113   2
   2 -14   3 149.773 5.94604   2
   2 -14   3 149.198 5.82878   3
  -2 -14  -3 155.344 5.56902   3
   2 -14   3 151.210 5.78378   1
  -2 -14  -3 139.978 5.99553   1
   2  14   3 148.985 5.54845   2
  -2  14  -3 144.672 5.82177   3
   2  14   3 149.059 5.61024   3
  -2  14  -3 148.164 5.78230   1
   2  14   3 140.365 5.74032   2
  -2  14  -3 146.550 5.94195   2
   2  14   3 153.557 5.85238   1
   3 -14   3 16.4457 1.55547   3
   3 -14   3 11.2902 1.43280   1
   3 -14   3 10.2602 1.80589   2
  -3 -14  -3 10.0738 1.74809   1
  -3 -14  -3 11.7633 1.04470   3
  -3  14  -3 10.5479 1.29376   1
  -3  14  -3 12.6591 1.65491   2
   3  14   3 10.8965 1.33185   2
   3  14   3 12.8514 1.09749   2
  -3  14  -3 11.3420 1.62887   3
   3  14   3 11.5962 1.35544   1
  -4 -14  -3 1.80034 0.91587   3
   4 -14   3 1.11426 1.27174   1
  -4 -14  -3 2.52580 1.38299   3
  -4 -14  -3 3.70833 1.87172   1
   4 -14   3 1.50763 1.27911   3
   4  14   3 0.62445 1.11516   1
  -4  14  -3 1.46356 1.61255   3
  -4  14  -3 1.88623 1.16698   2
   5 -14   3 6.85886 1.30096   1
  -5 -14  -3 6.83414 1.15870   3
   5 -14   3 4.26790 1.46778   1
  -5 -14  -3 6.38221 1.92562   3
  -5 -14  -3 10.2031 2.35552   1
   5 -14   3 5.71474 1.71315   3
   5  14   3 7.10268 1.53126   1
   5  14   3 8.73371 1.69517   2
  -5  14  -3 9.26811 1.74990   2
   7 -15  -3 11.9728 2.29777   3
  -7 -15   3 10.4068 2.02257   1
  -7 -15   3 14.7902 2.05216   3
  -7  15   3 12.1344 1.05676   1
   7  15  -3 10.8981 1.67424   1
  -7  15   3 11.9663 2.22490   2
   6 -15  -3 4.96755 1.65650   3
   6 -15  -3 2.02159 1.97702   1
  -6 -15   3 2.26542 1.67066   1
  -6 -15   3 3.57058 1.50960   3
  -6  15   3 0.97836 0.80598   1
   6  15  -3 1.68947 1.27514   1
  -6  15   3 0.23543 1.46239   2
   5 -15  -3 5.72046 1.49381   2
  -5 -15   3 5.65624 1.53903   1
   5 -15  -3 1.52500 1.33609   1
  -5 -15   3 1.92549 1.20425   3
   5 -15  -3 2.26017 1.22602   3
   5  15  -3 1.52343 1.23768   1
  -5  15   3 2.13995 1.52369   3
  -5  15   3 2.13324 1.18226   2
  -5  15   3 3.90430 0.88770   1
   5  15  -3 2.22869 1.62971   3
   4 -15  -3 1.03405 1.18351   2
   4 -15  -3 3.20927 1.12262   3
   4 -15  -3 1.90336 1.26703   1
  -4 -15   3 2.16221 1.27902   1
  -4 -15   3 1.80387 0.82458   3
  -4  15   3 1.42959 1.19503   3
   4  15  -3 3.35714 1.37009   3
  -4  15   3 2.07129 0.80617   1
  -4  15   3 2.04024 1.08576   2
   4  15  -3 1.57886 1.14459   1
  -3 -15   3 6.38633 1.04518   3
  -3 -15   3 5.88822 0.57920   2
  -3 -15   3 6.80468 1.11144   1
   3 -15  -3 5.01890 1.33834   1
   3 -15  -3 5.23222 0.99817   3
   3 -15  -3 4.90892 0.96122   2
  -3  15   3 5.58200 1.05993   3
   3  15  -3 6.57369 1.05421   3
  -3  15   3 6.50637 0.95999   1
   3  15  -3 5.17069 0.57888   2
  -3  15   3 6.70723 1.04384   2
   3  15  -3 7.63034 1.20643   1
   2 -15  -3 1.45117 1.06041   1
   2 -15  -3 0.49638 0.77829   3
  -2 -15   3 2.39540 1.08836   1
  -2 -15   3 1.28718 0.63975   2
  -2 -15   3 0.68894 0.82758   3
   2  15  -3 0.68400 0.60440   2
   2  15  -3 0.44912 1.00382   3
   2  15  -3 0.34309 0.93955   1
  -2  15   3 2.59892 0.82032   1
  -2  15   3 0.94371 0.90984   3
  -2  15   3 0.11471 0.72796   2
   1 -15  -3 2.23086 0.93570   1
  -1 -15   3 0.95113 0.80746   2
   1 -15  -3 0.50167 0.67010   3
  -1 -15   3 0.24848 1.09069   1
   1  15  -3 0.57050 1.05487   1
   1  15  -3 0.51040 0.68171   2
  -1  15   3 -0.6668 0.61677   2
   1  15  -3 0.97989 1.00252   3
  -1  15   3 1.07258 1.05046   1
   0 -15   3 12.9330 1.38540   1
   0 -15  -3 12.1171 1.03519   3
   0 -15   3 12.3100 1.22720   2
   0 -15  -3 11.3069 1.29654   1
   0  15  -3 9.91591 1.42882   1
   0  15   3 12.9754 1.04119   3
   0  15   3 13.0699 1.17100   1
   0  15  -3 10.4786 1.22933   2
   0  15  -3 12.3044 1.18301   3
   0  15   3 11.3581 1.24764   2
   0  15   3 12.7497 1.13868   2
   1 -15   3 24.9061 1.95978   1
   1 -15   3 26.9717 1.99358   2
  -1 -15  -3 27.4691 2.26594   1
  -1 -15  -3 26.7747 1.54785   3
   1 -15   3 25.6295 1.83154   3
  -1  15  -3 26.3005 1.87220   1
  -1  15  -3 25.5841 1.86817   2
   1  15   3 22.6734 1.85821   1
   1  15   3 25.3314 1.48070   2
  -1  15  -3 27.1112 1.72176   3
   1  15   3 25.1157 1.63643   3
   1  15   3 22.0429 1.74217   2
   2 -15   3 20.3158 1.67936   1
   2 -15   3 18.8762 1.66400   3
  -2 -15  -3 21.9520 1.97038   1
  -2 -15  -3 22.2708 1.45861   3
   2 -15   3 20.0742 1.89251   2
  -2  15  -3 19.6035 1.69170   1
  -2  15  -3 21.7280 1.70481   2
   2  15   3 23.5300 1.35344   2
  -2  15  -3 23.1680 1.69943   3
   2  15   3 21.0354 1.73147   1
   3 -15   3 77.6051 3.48715   3
   3 -15   3 68.0244 3.71214   2
  -3 -15  -3 67.6673 3.75987   1
  -3 -15  -3 67.4143 3.01285   3
   3 -15   3 71.0220 3.41450   1
  -3  15  -3 70.5558 3.41622   2
   3  15   3 67.3778 3.59922   2
  -3  15  -3 73.9949 3.33902   1
   3  15   3 69.7762 2.90154   2
   3  15   3 73.0289 3.34563   1
  -3  15  -3 68.1193 3.54453   3
  -4 -15  -3 14.5025 2.08326   1
   4 -15   3 10.1709 1.53483   1
  -4 -15  -3 7.25385 1.17063   3
  -4 -15  -3 8.96238 1.62783   3
   4 -15   3 9.50041 1.54235   3
  -4  15  -3 8.09915 1.87835   3
  -4  15  -3 7.70838 1.92818   2
   4  15   3 8.26686 0.95962   2
  -4  15  -3 10.4837 1.28883   1
   4  15   3 7.86862 1.43329   1
  -5 -15  -3 1.92729 1.26274   3
   5 -15   3 6.02543 1.78085   3
  -5 -15  -3 4.06502 1.94728   3
  -5 -15  -3 0.75787 2.20766   1
   5  15   3 2.93958 1.00387   2
   5  15   3 4.58192 1.56120   1
  -5  15  -3 5.14608 2.12268   2
  -7 -16   3 -4.6533 2.09872   1
  -7 -16   3 0.62194 1.90669   3
   7 -16  -3 2.87889 2.32126   3
   7  16  -3 1.50784 1.64426   1
  -7  16   3 1.51824 2.02528   2
  -6 -16   3 24.8708 2.39163   1
  -6 -16   3 30.4786 2.42769   3
   6 -16  -3 29.9346 2.48237   3
   6 -16  -3 29.3117 2.49675   1
  -6  16   3 30.9219 1.79282   1
   6  16  -3 27.8648 2.27632   1
  -6  16   3 25.9511 2.13981   2
  -5 -16   3 6.52629 1.61226   1
   5 -16  -3 9.23648 1.47687   3
   5 -16  -3 6.17984 1.49461   1
  -5 -16   3 6.81396 1.12791   3
   5 -16  -3 6.60092 1.72474   2
  -5  16   3 8.14402 1.07633   1
   5  16  -3 6.85179 1.44656   1
  -5  16   3 9.89132 1.51111   2
   5  16  -3 5.19894 1.76681   3
  -5  16   3 7.07191 1.70549   3
  -4 -16   3 7.40263 1.28012   1
  -4 -16   3 8.17979 1.33325   3
   4 -16  -3 9.01602 1.43596   1
   4 -16  -3 8.46861 1.35996   3
   4 -16  -3 6.72570 1.49559   2
  -4  16   3 8.10217 1.02909   1
   4  16  -3 9.71072 1.42329   1
  -4  16   3 10.0856 1.47449   3
   4  16  -3 7.02668 1.32218   3
  -4  16   3 6.80382 1.30385   2
  -3 -16   3 9.51147 1.24350   3
  -3 -16   3 8.63417 0.69237   2
   3 -16  -3 10.1113 1.42090   2
  -3 -16   3 8.05198 1.47424   1
   3 -16  -3 9.84929 1.50355   1
   3  16  -3 10.1634 0.84609   2
  -3  16   3 9.35387 1.09078   1
  -3  16   3 9.49860 1.17146   2
  -3  16   3 9.32389 1.23097   3
   3  16  -3 8.47105 1.45853   3
   3  16  -3 9.27774 1.17267   1
  -2 -16   3 8.28307 0.99716   3
   2 -16  -3 8.84893 1.06391   3
   2 -16  -3 6.79154 1.41795   1
  -2 -16   3 9.34165 0.87005   2
  -2 -16   3 4.73268 1.33677   1
  -2  16   3 8.94196 1.12562   3
   2  16  -3 8.85906 1.31381   3
   2  16  -3 8.37382 1.27674   1
   2  16  -3 8.20560 0.88771   2
  -2  16   3 10.4713 1.17872   1
  -2  16   3 4.71152 1.06868   2
   1 -16  -3 87.5289 3.63061   3
  -1 -16   3 89.3220 3.79357   3
  -1 -16   3 86.0760 3.93995   1
   1 -16  -3 91.4635 4.05200   1
  -1 -16   3 90.8897 3.59354   2
  -1  16   3 91.6728 3.61912   2
  -1  16   3 87.0213 3.67957   3
   1  16  -3 89.2052 3.90323   1
  -1  16   3 89.2271 3.79350   1
   1  16  -3 86.1016 3.85076   3
   1  16  -3 90.8238 3.68149   2
   0 -16  -3 3.40975 0.73992   3
   0 -16   3 3.70482 1.02616   2
   0 -16  -3 4.08660 1.44013   1
   0 -16   3 1.02601 1.24845   1
   0 -16   3 2.54813 0.99475   3
   0  16   3 4.24367 0.74507   2
   0  16   3 3.80019 1.03920   1
   0  16  -3 4.04738 0.97917   2
   0  16   3 4.56830 0.93944   3
   0  16  -3 5.69242 1.12782   1
   0  16  -3 3.91509 1.20462   3
   0  16   3 2.11944 1.04766   2
   1 -16   3 6.31686 1.37187   1
  -1 -16  -3 7.55032 1.28484   1
  -1 -16  -3 6.86679 0.94340   3
   1 -16   3 6.71479 1.32875   2
   1 -16   3 7.16416 1.23536   3
   1  16   3 5.89013 1.25388   2
   1  16   3 7.48331 0.84414   2
  -1  16  -3 8.21065 1.19013   1
   1  16   3 6.40985 0.96144   3
   1  16   3 8.31046 1.19730   1
  -1  16  -3 9.50985 1.39249   3
  -1  16  -3 8.40283 1.23243   2
   2 -16   3 0.58929 1.16658   3
   2 -16   3 0.16905 1.25136   1
  -2 -16  -3 0.77750 0.75624   3
   2 -16   3 2.00023 1.10753   2
  -2 -16  -3 1.05053 1.55003   1
   2  16   3 0.92081 0.63470   2
   2  16   3 0.86085 0.95538   3
   2  16   3 3.88546 1.16651   1
  -2  16  -3 1.66798 1.03982   1
  -2  16  -3 0.77144 1.20715   2
   2  16   3 -0.8078 1.08277   2
  -2  16  -3 0.72279 1.01165   3
   3 -16   3 1.09298 1.72448   2
   3 -16   3 1.58539 1.33024   1
   3 -16   3 3.01821 1.32911   3
  -3 -16  -3 1.95669 1.73392   1
  -3 -16  -3 2.30619 0.92607   3
   3  16   3 3.19007 0.80177   2
  -3  16  -3 3.91128 1.19699   2
   3  16   3 3.10468 1.25221   1
  -3  16  -3 1.50794 1.30459   1
   3  16   3 2.32477 1.23121   3
  -3  16  -3 5.39600 1.51397   3
  -4 -16  -3 2.88328 1.05866   3
  -4 -16  -3 4.38552 2.07925   1
   4 -16   3 3.97816 1.55143   3
   4 -16   3 -0.3763 1.50690   1
   4  16   3 2.01451 0.81477   2
  -4  16  -3 2.93159 1.91583   2
   4  16   3 -1.7045 1.22485   1
  -4  16  -3 2.59931 1.33657   1
  -5 -16  -3 4.60592 2.09308   3
  -5 -16  -3 0.19508 1.24306   3
   5 -16   3 -0.4467 1.81088   3
   5  16   3 2.21440 1.59516   1
  -6 -17   3 11.6159 1.84162   3
   6 -17  -3 3.06994 1.63359   1
  -6 -17   3 6.15649 1.94553   1
   6 -17  -3 12.8304 2.09676   3
  -6  17   3 6.46557 1.84322   2
   6  17  -3 11.9228 1.84418   1
  -6  17   3 9.05148 1.15169   1
   5 -17  -3 32.3871 2.68200   1
  -5 -17   3 29.2355 2.42105   1
  -5 -17   3 38.5331 2.50163   3
   5 -17  -3 31.9314 2.59653   3
  -5  17   3 35.7281 2.08231   1
  -5  17   3 30.1947 2.14760   2
  -5  17   3 31.1404 2.47556   3
   5  17  -3 29.6807 2.49818   1
   4 -17  -3 0.68989 1.40974   2
   4 -17  -3 0.36456 1.16306   3
  -4 -17   3 0.25893 1.16458   3
   4 -17  -3 -1.0867 1.33889   1
  -4 -17   3 -1.1431 1.44513   1
  -4  17   3 -1.7886 1.08723   2
  -4  17   3 3.36441 1.34330   3
   4  17  -3 0.00972 1.53755   3
   4  17  -3 0.77740 0.98209   1
  -3 -17   3 1.42381 0.52865   2
  -3 -17   3 1.90840 1.38352   1
   3 -17  -3 2.00090 1.08521   3
   3 -17  -3 1.63316 1.30301   2
  -3 -17   3 0.28575 0.78803   3
   3 -17  -3 1.94400 1.36591   1
  -3  17   3 2.12251 0.79155   2
  -3  17   3 1.08806 1.17353   3
   3  17  -3 0.91544 0.52353   2
   3  17  -3 2.67369 1.21589   1
   3  17  -3 1.84578 1.39195   3
  -3  17   3 1.37887 0.98327   1
  -2 -17   3 14.9448 1.37793   3
   2 -17  -3 12.4411 1.27773   3
  -2 -17   3 11.7790 1.38119   1
   2 -17  -3 14.0812 1.65693   1
  -2 -17   3 13.8512 1.16840   2
   2  17  -3 12.4677 1.46490   1
  -2  17   3 13.5157 1.24424   2
   2  17  -3 13.8160 1.19676   2
  -2  17   3 15.0445 1.36842   1
  -2  17   3 11.6617 1.30659   3
   2  17  -3 11.4836 1.31036   3
  -1 -17   3 246.666 9.36849   3
  -1 -17   3 239.688 9.38661   2
   1 -17  -3 254.642 9.54678   1
   1 -17  -3 250.341 9.25463   3
  -1 -17   3 264.186 9.49880   1
  -1  17   3 254.828 9.39026   1
   1  17  -3 241.916 9.23689   2
  -1  17   3 255.881 9.23147   3
   1  17  -3 254.735 9.48785   1
  -1  17   3 249.376 9.23445   2
   1  17  -3 249.207 9.33604   3
   0 -17   3 3.88560 1.14122   2
   0 -17  -3 4.84259 0.96020   3
   0 -17   3 4.01512 0.87831   3
   0 -17   3 4.39249 1.39291   1
   0 -17  -3 3.80786 1.46960   1
   0  17   3 3.16541 1.22665   2
   0  17   3 4.57877 1.08043   1
   0  17  -3 4.94720 1.06945   3
   0  17  -3 4.95002 1.19186   1
   0  17   3 5.68185 0.98471   3
   0  17   3 3.00602 0.78560   2
   0  17  -3 4.62456 1.13296   2
  -1 -17  -3 -0.0147 1.49034   1
   1 -17   3 -0.1938 1.34222   1
  -1 -17  -3 0.04843 0.82042   3
   1 -17   3 1.35083 1.26443   2
   1 -17   3 1.02657 1.05976   3
   1  17   3 -0.2434 0.88794   3
   1  17   3 -0.7957 0.99762   1
  -1  17  -3 1.06534 1.32381   3
  -1  17  -3 2.28441 1.16767   2
   1  17   3 1.16851 0.73074   2
  -1  17  -3 -0.9129 1.02413   1
   1  17   3 0.75091 1.06773   2
  -2 -17  -3 13.7590 1.24220   3
   2 -17   3 14.5242 1.69564   1
   2 -17   3 13.9147 1.85902   2
   2 -17   3 18.3377 1.73334   3
  -2 -17  -3 15.6929 1.94953   1
   2  17   3 16.1988 1.45621   1
  -2  17  -3 16.1478 1.57153   3
  -2  17  -3 14.8769 1.71824   2
  -2  17  -3 14.5149 1.62482   1
   2  17   3 15.5783 1.52884   2
   2  17   3 13.3671 1.21478   2
   2  17   3 13.5427 1.44079   3
   3 -17   3 -0.7571 1.35287   1
   3 -17   3 0.63236 1.31735   3
  -3 -17  -3 -0.3606 0.82070   3
  -3 -17  -3 1.29166 1.85207   1
   3 -17   3 -2.3927 2.13276   2
   3  17   3 0.07886 1.27239   2
  -3  17  -3 3.33281 1.59694   2
   3  17   3 -0.4138 0.68829   2
   3  17   3 1.91363 1.33380   3
  -3  17  -3 -1.5743 1.15840   1
  -3  17  -3 -1.8282 1.59826   3
   3  17   3 0.63287 1.21441   1
   4 -17   3 3.94085 1.53649   3
  -4 -17  -3 4.18607 1.17767   3
   4 -17   3 0.62348 1.56058   1
  -4  17  -3 -0.5780 1.95987   2
  -4  17  -3 2.26670 1.31256   1
   4  17   3 1.91230 0.85214   2
   4  17   3 1.46615 1.26274   1
   6 -18  -3 2.49644 1.79377   1
  -6 -18   3 -1.4729 1.65117   3
   6 -18  -3 1.94491 1.47703   3
  -6  18   3 -0.5980 1.77050   2
  -6  18   3 -0.9500 1.01779   1
   6  18  -3 -3.3990 1.55441   1
  -5 -18   3 61.0391 3.87583   1
   5 -18  -3 71.8107 3.73164   3
   5 -18  -3 71.6137 3.82240   1
  -5 -18   3 70.0253 3.65913   3
   5  18  -3 67.0044 3.68952   1
  -5  18   3 72.3856 3.15998   1
  -5  18   3 68.9429 3.40396   2
  -4 -18   3 7.14844 1.18580   3
  -4 -18   3 4.08048 1.75715   1
   4 -18  -3 7.78006 1.42736   3
   4 -18  -3 4.71459 1.61435   2
   4 -18  -3 7.32633 1.75280   1
  -4  18   3 8.61247 1.63593   3
  -4  18   3 5.37130 1.36959   2
   4  18  -3 6.67498 1.44268   3
   4  18  -3 7.30410 1.52839   1
  -4  18   3 6.78531 1.11872   1
   3 -18  -3 10.6430 1.54510   2
   3 -18  -3 12.6823 1.40332   3
  -3 -18   3 10.5458 0.92813   2
  -3 -18   3 13.0463 1.78353   1
   3 -18  -3 10.2345 1.74966   1
  -3 -18   3 10.7018 1.46600   3
   3  18  -3 13.5710 1.71171   3
  -3  18   3 10.4086 1.35804   2
   3  18  -3 9.83428 1.62813   1
   3  18  -3 10.8148 0.85705   2
  -3  18   3 12.6873 1.55158   3
  -3  18   3 11.6038 1.31242   1
  -2 -18   3 59.9444 2.61448   2
  -2 -18   3 64.0250 3.03499   3
   2 -18  -3 57.0319 2.87101   3
   2 -18  -3 58.4477 3.36419   1
  -2 -18   3 57.1284 3.28890   1
   2  18  -3 60.2726 2.95903   1
  -2  18   3 58.7001 2.92863   3
   2  18  -3 61.4082 3.21019   3
  -2  18   3 60.8302 2.82393   2
   2  18  -3 60.5460 2.65312   2
  -2  18   3 63.8950 2.98168   1
   1 -18  -3 152.561 6.28587   1
  -1 -18   3 161.709 6.22649   3
  -1 -18   3 162.617 6.39097   1
   1 -18  -3 157.367 6.07118   3
  -1  18   3 151.061 6.12717   1
  -1  18   3 148.284 6.02330   2
   1  18  -3 158.577 6.29162   3
   1  18  -3 153.951 6.07299   2
  -1  18   3 165.276 6.07596   3
   1  18  -3 166.491 6.37180   1
   0 -18  -3 5.75729 1.01515   3
   0 -18   3 6.38840 1.21336   2
   0 -18   3 6.28863 1.28523   3
   0 -18  -3 3.93536 1.56034   1
   0 -18   3 5.67274 1.49464   1
   0  18  -3 2.03985 1.16034   2
   0  18   3 5.49147 1.14744   3
   0  18   3 5.29614 1.18051   1
   0  18  -3 3.59616 1.17297   1
   0  18   3 5.93332 0.93057   2
   0  18   3 4.31030 1.35544   2
   0  18  -3 4.69184 1.47469   3
   1 -18   3 11.8310 1.52368   2
  -1 -18  -3 11.5861 1.93512   1
   1 -18   3 9.82533 1.27527   3
   1 -18   3 10.0964 1.70973   1
  -1 -18  -3 12.6142 1.24429   3
  -1  18  -3 11.5923 1.64417   3
   1  18   3 10.1857 1.27773   3
  -1  18  -3 10.3566 1.47965   2
  -1  18  -3 9.90935 1.41800   1
   1  18   3 10.3740 1.01979   2
   1  18   3 10.5317 1.47605   2
   1  18   3 9.84428 1.47120   1
   2 -18   3 6.86565 1.61347   1
   2 -18   3 9.44483 1.74591   2
   2 -18   3 7.18114 1.52562   3
  -2 -18  -3 8.21785 1.13115   3
  -2 -18  -3 4.78810 1.97021   1
  -2  18  -3 8.46301 1.67866   3
   2  18   3 6.81405 1.40409   1
  -2  18  -3 8.87973 1.43936   1
  -2  18  -3 8.06410 1.59524   2
   2  18   3 8.03120 0.95958   2
   2  18   3 8.77602 1.26949   3
   2  18   3 6.61894 1.41406   2
   3 -18   3 -2.4021 1.65902   1
   3 -18   3 0.39423 1.56497   3
  -3 -18  -3 0.71091 1.01288   3
   3  18   3 1.79338 0.80416   2
   3  18   3 2.01304 1.44476   3
  -3  18  -3 1.91882 1.35560   1
  -3  18  -3 -0.2323 1.54152   2
   3  18   3 1.41755 1.04992   1
   3  18   3 1.54720 1.35720   2
   4 -18   3 2.67095 1.78625   3
   4 -18   3 -3.0884 1.70714   1
  -4 -18  -3 1.53208 1.27977   3
   4  18   3 1.30366 1.49573   1
  -4  18  -3 3.59239 2.12060   2
  -4  18  -3 -0.3164 1.41429   1
   4  18   3 0.28961 0.87518   2
   6 -19  -3 7.13828 2.25198   3
  -6 -19   3 -0.6773 1.90507   3
   6  19  -3 -2.0792 1.90045   1
  -6  19   3 3.77520 1.20615   1
  -6  19   3 2.50690 1.52713   2
  -5 -19   3 38.7517 2.63350   3
   5 -19  -3 39.9080 3.05020   3
   5 -19  -3 43.1379 3.09650   1
  -5  19   3 47.2129 3.05107   2
  -5  19   3 46.9865 2.59729   1
   5  19  -3 47.3490 3.17665   1
  -4 -19   3 18.1170 2.35434   1
   4 -19  -3 22.5768 2.20306   1
   4 -19  -3 34.4729 2.45508   3
  -4 -19   3 24.4933 2.05987   3
   4 -19  -3 21.6843 2.54053   2
  -4  19   3 26.6692 2.11011   1
   4  19  -3 27.5200 2.25291   1
  -4  19   3 25.3270 2.23521   3
  -4  19   3 25.6643 2.26479   2
   3 -19  -3 34.2165 2.56873   2
  -3 -19   3 35.2525 1.57501   2
  -3 -19   3 29.6708 2.48452   1
   3 -19  -3 34.6087 2.82221   1
  -3 -19   3 33.9767 2.40766   3
   3 -19  -3 33.4725 2.29568   3
   3  19  -3 34.3998 2.36131   3
  -3  19   3 28.6492 2.46513   3
  -3  19   3 36.6903 2.28507   2
   3  19  -3 31.4911 1.61857   2
  -3  19   3 34.1659 2.16513   1
   3  19  -3 31.5766 2.63527   1
   2 -19  -3 2.43953 1.65228   1
  -2 -19   3 0.38469 1.17133   3
  -2 -19   3 2.20239 1.54199   1
  -2 -19   3 2.81654 0.85131   2
   2 -19  -3 1.90167 1.08184   3
  -2  19   3 3.88455 1.25192   3
   2  19  -3 3.23195 1.12046   1
   2  19  -3 3.28779 0.88302   2
  -2  19   3 2.80663 1.17441   1
  -2  19   3 2.31955 1.00653   2
   2  19  -3 5.13497 1.54610   3
  -1 -19   3 21.1582 2.00997   1
  -1 -19   3 22.6447 1.83060   3
   1 -19  -3 21.5267 1.64346   3
   1 -19  -3 20.2329 2.14997   1
  -1 -19   3 19.8105 1.73956   2
   1  19  -3 20.3675 1.60323   2
  -1  19   3 22.8031 1.90659   3
   1  19  -3 19.9037 1.96069   3
   1  19  -3 20.9426 1.80763   1
  -1  19   3 26.6200 2.04650   1
  -1  19   3 21.5103 1.64233   2
   0 -19  -3 0.55936 1.02497   3
   0 -19   3 -0.1897 1.14021   3
   0 -19   3 3.73199 1.21354   2
   0 -19  -3 -0.0014 1.67134   1
   0 -19   3 0.89363 1.56402   1
   0  19   3 2.13952 1.07955   3
   0  19   3 0.05839 0.94080   2
   0  19  -3 1.05332 1.40958   3
   0  19   3 0.42758 1.33953   2
   0  19  -3 -0.2170 1.31945   2
   0  19   3 1.24549 1.16990   1
   0  19  -3 0.43650 1.19519   1
  -1 -19  -3 -0.6971 1.78443   1
  -1 -19  -3 -2.0136 0.93601   3
   1 -19   3 -1.7048 1.47968   1
   1 -19   3 -2.7326 1.34016   2
   1 -19   3 1.36112 1.31138   3
  -1  19  -3 1.16959 1.12998   1
   1  19   3 -0.2337 0.79743   2
   1  19   3 -0.8359 1.02886   3
  -1  19  -3 1.14175 1.22297   2
  -1  19  -3 -1.2381 1.51564   3
   1  19   3 -1.3464 1.22190   1
   1  19   3 1.01078 1.35387   2
  -2 -19  -3 4.63943 1.04462   3
   2 -19   3 4.70328 1.66196   1
   2 -19   3 4.35192 1.78344   2
   2 -19   3 6.35620 1.60087   3
  -2  19  -3 1.06889 2.71631   3
   2  19   3 5.15164 1.38071   3
   2  19   3 3.67480 1.38860   1
   2  19   3 2.55947 0.87097   2
  -2  19  -3 2.41332 1.51108   2
   2  19   3 2.54526 1.38770   2
  -2  19  -3 2.01926 1.40020   1
  -3 -19  -3 1.52090 1.17392   3
   3 -19   3 0.60479 1.72613   3
   3 -19   3 2.48542 1.81992   1
   3  19   3 0.31488 1.43603   2
   3  19   3 1.87169 1.40830   3
   3  19   3 1.29565 1.43576   1
   3  19   3 0.51558 0.81261   2
  -3  19  -3 1.48976 1.30935   1
  -3  19  -3 1.01592 1.70911   2
   4 -19   3 6.30214 2.07832   1
   4 -19   3 8.57251 2.06736   3
  -4 -19  -3 9.22296 1.51868   3
  -4  19  -3 8.61417 2.52619   2
   4  19   3 6.15650 1.82060   1
  -4  19  -3 9.78620 1.70739   1
   5 -20  -3 7.16574 1.89499   3
  -5 -20   3 7.76672 1.98287   3
   5 -20  -3 5.38651 2.25882   1
   5  20  -3 8.52242 2.00817   1
  -5  20   3 12.4986 2.05538   2
  -5  20   3 10.8331 1.44885   1
   4 -20  -3 -0.1950 1.85554   1
  -4 -20   3 -0.7428 1.05405   3
  -4  20   3 1.27419 1.13503   1
  -4  20   3 -2.4722 1.69293   3
  -4  20   3 2.02596 1.46817   2
   4  20  -3 2.04003 1.68828   1
   3 -20  -3 3.02020 1.41181   3
  -3 -20   3 2.69252 0.69239   2
  -3 -20   3 2.33218 1.10656   3
   3 -20  -3 5.49174 1.98607   1
   3 -20  -3 3.51576 1.65117   2
   3  20  -3 1.85744 1.60471   1
   3  20  -3 2.45225 0.72720   2
  -3  20   3 2.37712 1.17573   1
  -3  20   3 1.13856 1.23803   2
  -3  20   3 4.23188 1.51947   3
  -2 -20   3 23.8032 2.33049   1
   2 -20  -3 26.3718 2.49016   1
  -2 -20   3 31.7396 2.28991   3
   2 -20  -3 24.3404 2.05639   3
  -2 -20   3 28.4813 1.73654   2
  -2  20   3 29.5089 2.15228   1
   2  20  -3 25.8477 2.07188   1
   2  20  -3 29.2224 1.82815   2
  -2  20   3 22.3729 1.97325   3
   2  20  -3 26.4946 2.33421   3
  -2  20   3 24.3279 1.93777   2
   1 -20  -3 1.47714 1.22021   3
   1 -20  -3 -2.3398 1.71859   1
  -1 -20   3 -0.1512 1.71730   1
  -1 -20   3 0.49059 0.97989   3
  -1 -20   3 -0.6477 1.12742   2
   1  20  -3 -1.1415 0.99898   2
  -1  20   3 0.69826 1.12960   1
   1  20  -3 0.66685 1.03646   1
   1  20  -3 0.60160 1.22116   3
  -1  20   3 0.77498 1.26187   3
  -1  20   3 0.49977 0.98434   2
   0 -20   3 1.03851 1.58037   1
   0 -20  -3 -1.6572 1.84079   1
   0 -20   3 1.20445 1.33245   3
   0 -20  -3 0.26579 0.98105   3
   0 -20   3 -1.1571 1.18527   2
   0  20  -3 0.54018 1.60288   3
   0  20   3 0.36871 0.87233   2
   0  20   3 0.81309 1.26051   3
   0  20  -3 0.44861 1.17363   2
   0  20   3 0.26768 1.47495   2
   0  20  -3 0.25367 1.32465   1
   0  20   3 0.25433 1.22104   1
   1 -20   3 -0.7356 1.37630   3
   1 -20   3 0.45587 1.77435   1
   1 -20   3 0.71617 1.53359   2
  -1 -20  -3 -0.9918 1.06778   3
   1  20   3 1.32303 0.98183   1
  -1  20  -3 0.39333 1.30414   2
   1  20   3 2.26868 1.50468   2
   1  20   3 -1.3374 1.19210   3
  -1  20  -3 -1.6952 1.25156   1
   1  20   3 0.79438 0.77230   2
   2 -20   3 6.13578 1.91778   1
   2 -20   3 7.47238 2.01922   2
  -2 -20  -3 6.96214 1.30027   3
   2 -20   3 9.37240 1.78961   3
  -2  20  -3 6.10297 1.55777   1
   2  20   3 8.44654 1.01130   2
   2  20   3 8.22438 1.60543   3
   2  20   3 8.25008 1.39010   1
  -2  20  -3 7.91250 1.73642   2
   2  20   3 6.73115 1.53433   2
   3 -20   3 2.32943 1.89642   3
  -3 -20  -3 -0.3032 1.17763   3
   3 -20   3 -0.4096 1.94157   1
   3  20   3 0.61273 0.89027   2
   3  20   3 -0.1386 1.67155   3
  -3  20  -3 -0.4579 1.69826   2
  -3  20  -3 -3.8182 1.48404   1
   3  20   3 1.46773 1.65135   1
   5 -21  -3 -2.3256 1.90337   3
  -5 -21   3 8.46109 2.05178   3
   5 -21  -3 6.37237 2.33316   1
   5  21  -3 3.07278 2.09283   1
  -5  21   3 0.32999 1.89349   2
  -5  21   3 7.86765 1.49681   1
   4 -21  -3 1.80157 1.53387   3
   4 -21  -3 2.11631 2.01704   1
  -4 -21   3 4.24244 1.81239   3
  -4  21   3 4.88958 1.64343   2
   4  21  -3 -1.9514 1.73683   1
  -4  21   3 0.21724 1.30045   1
   3 -21  -3 4.99952 2.28162   1
  -3 -21   3 10.7975 0.88580   2
  -3 -21   3 10.2053 1.75187   3
   3 -21  -3 9.04101 1.63040   3
   3 -21  -3 9.00142 2.18640   2
  -3  21   3 9.03931 1.81149   3
  -3  21   3 8.25617 1.55326   1
   3  21  -3 9.40173 0.94728   2
   3  21  -3 10.3911 1.98444   1
  -3  21   3 11.8021 1.55870   2
  -2 -21   3 5.67808 1.27326   3
   2 -21  -3 7.94176 1.48937   3
  -2 -21   3 7.84625 1.22846   2
   2 -21  -3 4.03413 2.15285   1
   2  21  -3 7.25165 1.41112   1
  -2  21   3 8.85169 1.47881   1
   2  21  -3 7.50056 1.11910   2
  -2  21   3 7.61191 1.33333   2
  -2  21   3 3.11107 1.53925   3
  -1 -21   3 11.4083 1.48502   3
   1 -21  -3 10.4448 2.60661   1
   1 -21  -3 10.8555 1.44061   3
  -1 -21   3 11.5726 1.44684   2
  -1  21   3 11.6191 1.63328   1
   1  21  -3 12.2871 1.55378   1
   1  21  -3 9.85145 1.38835   2
  -1  21   3 10.7478 1.33405   2
  -1  21   3 9.52801 1.60293   3
   0 -21   3 0.99246 1.35312   2
   0 -21   3 -1.1104 2.01559   1
   0 -21   3 1.39384 1.49747   3
   0 -21  -3 0.86904 1.22567   3
   0  21  -3 1.15808 1.50196   1
   0  21   3 0.15936 1.53658   2
   0  21   3 0.56203 1.31827   3
   0  21   3 3.08752 0.99437   2
   0  21  -3 3.16213 1.33462   2
   0  21   3 0.34268 1.03347   1
   1 -21   3 1.27664 1.59445   2
  -1 -21  -3 5.12394 1.29084   3
   1 -21   3 2.09645 1.45083   3
   1 -21   3 1.05668 1.95599   1
   1  21   3 2.78215 1.40973   3
  -1  21  -3 3.77968 1.42187   1
  -1  21  -3 2.22918 1.50276   2
   1  21   3 2.51154 1.47357   1
   1  21   3 7.56440 1.67217   2
   2 -21   3 0.64376 2.01223   1
   2 -21   3 3.47257 1.79185   3
  -2 -21  -3 2.77473 1.33720   3
  -2  21  -3 2.11523 1.57439   2
   2  21   3 3.10622 1.02382   2
   2  21   3 1.56302 1.60015   1
  -2  21  -3 2.94832 1.56851   1
   2  21   3 5.30187 1.57161   3
   2  21   3 6.32957 1.67546   2
   3 -21   3 0.81787 2.06851   3
  -3 -21  -3 -0.2953 1.40476   3
   3 -21   3 -2.2594 2.29267   1
   3  21   3 -1.3309 1.81500   3
  -3  21  -3 1.96919 1.47176   1
  -3  21  -3 1.60569 1.64473   2
   3  21   3 0.57125 1.83846   1
   4 -22  -3 2.71108 2.52157   1
   4 -22  -3 2.33359 1.75072   3
  -4 -22   3 -0.5588 1.80119   3
  -4  22   3 0.63252 1.71081   2
   4  22  -3 0.61610 2.03292   1
  -4  22   3 -0.0977 1.50576   1
   3 -22  -3 13.4386 1.80057   3
  -3 -22   3 12.1812 1.95704   3
  -3 -22   3 10.9688 0.94356   2
   3  22  -3 10.8415 2.18015   1
  -3  22   3 8.29673 1.65638   1
   3  22  -3 11.7315 1.06914   2
  -3  22   3 11.4754 1.45291   2
  -2 -22   3 -0.4416 1.20401   3
   2 -22  -3 1.08148 1.46078   3
  -2 -22   3 1.81970 1.04546   2
  -2  22   3 -0.6933 1.21374   2
   2  22  -3 3.01719 1.36262   1
  -2  22   3 2.23025 1.45227   1
  -2  22   3 3.40046 1.76536   3
   2  22  -3 4.12843 1.10798   2
  -1 -22   3 0.48819 1.26892   2
  -1 -22   3 -1.1454 1.46541   3
   1 -22  -3 2.29651 1.33017   3
   1  22  -3 -1.2319 1.34077   2
  -1  22   3 -1.2941 1.04299   2
  -1  22   3 -1.4871 1.36762   1
  -1  22   3 1.60682 1.48849   3
   1  22  -3 0.10741 1.47482   1
   0 -22   3 1.95091 1.43346   2
   0 -22   3 5.68250 1.38540   3
   0 -22  -3 5.50850 1.30604   3
   0  22  -3 3.25773 1.31433   2
   0  22   3 3.64658 1.69884   2
   0  22   3 6.14658 1.12491   2
   0  22  -3 2.64760 1.73980   1
   0  22   3 3.91944 1.61210   1
   0  22   3 7.99917 1.61885   3
   1 -22   3 2.03041 1.77751   2
   1 -22   3 0.80628 1.75969   3
  -1 -22  -3 1.49272 1.29860   3
  -1  22  -3 1.77716 1.47470   1
   1  22   3 3.86820 1.75688   3
  -1  22  -3 -0.7921 1.48325   2
   1  22   3 0.37051 1.75511   2
   1  22   3 2.66421 1.74472   1
   1  22   3 2.20456 1.03446   2
  -2 -22  -3 4.73330 1.48346   3
   2 -22   3 5.08463 1.56176   3
  -2  22  -3 1.12736 1.83513   2
   2  22   3 3.62793 1.72161   3
   2  22   3 6.27697 2.02188   2
   2  22   3 0.41959 1.76245   1
   2  22   3 0.09839 1.05166   2
  -2  22  -3 5.25954 1.68986   1
  -3 -23   3 9.28526 1.93302   3
   3 -23  -3 13.3065 2.02700   3
  -3  23   3 12.6240 1.81900   2
   3  23  -3 8.36840 2.26328   1
  -3  23   3 9.44308 1.77650   1
   2 -23  -3 3.99787 1.57866   3
  -2 -23   3 1.07726 1.36450   3
  -2 -23   3 -0.0556 1.00352   2
  -2  23   3 -0.1452 1.26580   2
  -2  23   3 1.72962 2.02869   3
  -2  23   3 0.17895 1.39762   1
   2  23  -3 -1.2814 1.70155   1
   2  23  -3 1.64507 1.17880   2
   1 -23  -3 5.51484 1.62626   3
  -1 -23   3 3.88014 1.81319   3
  -1 -23   3 3.75035 1.45720   2
  -1  23   3 4.03785 1.34769   2
   1  23  -3 4.37645 1.85711   1
  -1  23   3 1.15483 1.22598   1
   1  23  -3 2.37549 1.31581   2
  -1  23   3 3.64766 1.75912   3
   0 -23   3 18.0349 2.18705   3
   0 -23  -3 19.6323 1.81289   3
   0 -23   3 17.2479 2.09052   2
   0  23   3 18.1629 1.67270   2
   0  23   3 19.3012 2.10504   1
   0  23   3 14.9134 2.06300   2
   0  23   3 21.9949 2.23333   3
   0  23  -3 13.8336 2.15110   1
   0  23  -3 17.2383 1.83175   2
   1 -23   3 3.61864 2.23434   2
   1 -23   3 2.62054 1.50862   3
  -1 -23  -3 0.19805 1.30177   3
   1  23   3 0.43188 1.92830   3
   1  23   3 3.64238 1.21046   2
   1  23   3 2.25275 1.83106   1
  -1  23  -3 -0.6383 1.58078   1
  -1  23  -3 1.25887 1.48683   2
   1  23   3 2.39206 1.86750   2
   2 -24  -3 3.17928 1.75705   3
  -2 -24   3 2.06055 1.84909   3
   2  24  -3 5.73427 2.21872   1
   2  24  -3 0.53571 1.34252   2
  -2  24   3 1.34096 1.73131   1
  -2  24   3 -0.4927 1.43422   2
  -1 -24   3 -0.2017 1.49185   2
  -1 -24   3 -0.5698 1.87915   3
   1 -24  -3 1.03694 1.52571   3
  -1  24   3 -1.0170 1.23238   2
   1  24  -3 3.10049 2.00083   1
   1  24  -3 1.94287 1.48099   2
  -1  24   3 6.07487 1.80609   1
  -1  24   3 -0.7397 2.07015   2
   0 -24  -3 1.20924 1.54103   3
   0 -24   3 1.05836 1.80841   2
   0 -24   3 3.56541 2.03048   3
   0  24   3 3.29172 2.14100   2
   0  24   3 -0.0074 1.85745   1
   0  24  -3 0.38571 1.84313   1
   0  24   3 1.03026 1.94354   3
   0  24   3 2.18272 1.29552   2
   0  24  -3 2.01747 1.66088   2
  -9   0   4 0.27962 1.33959   2
  -9   0   4 -1.2289 2.02386   3
  -8   0   4 14.1614 0.99552   1
  -8   0   4 11.9983 1.79988   3
  -8   0   4 12.8656 1.02605   1
  -7   0   4 0.72695 1.16335   3
  -7   0   4 -0.6274 0.70754   2
  -7   0   4 0.33771 0.68325   1
  -7   0   4 -0.2747 0.65538   1
  -6   0   4 67.0799 2.77298   1
  -6   0   4 67.5804 2.77567   2
  -6   0   4 69.4986 2.79490   1
  -6   0   4 66.0057 2.94117   3
  -6   0   4 64.1936 3.27726   3
  -5   0   4 -0.1656 0.49111   2
  -5   0   4 -0.0170 0.70695   3
  -5   0   4 0.15020 0.70929   1
  -5   0   4 -0.5468 0.64311   3
  -5   0   4 0.15899 0.62203   1
  -5   0   4 0.01236 0.69774   2
  -4   0   4 978.967 33.1761   1
  -4   0   4 929.214 33.1658   2
  -4   0   4 933.594 33.1878   3
  -4   0   4 923.803 33.1479   3
  -4   0   4 944.319 33.1728   1
  -4   0   4 932.258 33.0980   2
  -3   0   4 -0.0933 0.65405   1
  -3   0   4 0.42705 0.50602   1
  -3   0   4 -0.1940 0.36605   3
  -3   0   4 0.44811 0.53886   3
  -3   0   4 -0.7283 0.58514   2
  -2   0   4 5.14566 0.54974   3
  -2   0   4 5.66324 0.67315   1
  -2   0   4 4.01571 0.78727   2
  -2   0   4 4.93803 0.45782   3
  -2   0   4 5.33058 0.70044   1
   2   0  -4 4.66940 0.66568   2
   1   0  -4 -0.7450 0.55906   2
  -1   0   4 -0.1459 0.20414   3
  -1   0   4 -0.9613 0.66801   2
  -1   0   4 -0.2793 0.44788   1
   0   0   4 18.4076 0.74085   3
   0   0  -4 16.1428 1.26829   2
   0   0   4 18.6947 1.40792   2
   0   0  -4 18.7290 0.75019   3
   0   0   4 19.7348 1.28439   1
   1   0   4 0.06768 0.93464   2
   1   0   4 -0.2047 0.59382   1
  -1   0  -4 0.05375 0.66719   2
   1   0   4 0.02146 0.23697   3
  -1   0  -4 -0.2549 0.25617   3
   2   0   4 2.52220 0.75365   1
  -2   0  -4 0.67477 0.63470   2
   2   0   4 2.26419 1.04149   2
  -2   0  -4 2.68974 0.46802   3
   2   0   4 1.43724 0.40800   3
   3   0   4 -0.4766 0.50757   3
   3   0   4 -0.2154 1.20968   2
  -3   0  -4 -0.2185 0.60374   3
   3   0   4 -1.4146 0.70441   1
  -3   0  -4 -0.0589 0.68730   2
   4   0   4 8.97521 1.06126   1
   4   0   4 10.0980 1.76031   2
  -4   0  -4 9.91310 1.12809   3
  -4   0  -4 7.79216 1.35707   2
   5   0   4 -1.1072 1.76994   2
  -5   0  -4 0.44010 1.25848   2
   5   0   4 -2.4845 1.25530   1
  -5   0  -4 -0.2044 1.25095   3
   5   0   4 0.11958 0.82912   1
  -6   0  -4 9.49086 1.96585   2
  -6   0  -4 5.83999 1.79976   3
   6   0   4 5.32338 1.24543   1
  -9  -1   4 -0.3549 1.26158   2
  -9  -1   4 -0.6326 2.19458   3
  -9   1   4 -3.0352 2.26551   3
  -9   1   4 0.15072 1.37994   2
  -8  -1   4 1.04157 0.64063   1
  -8  -1   4 1.75157 1.03210   2
  -8  -1   4 0.80308 0.64773   1
  -8  -1   4 0.32299 1.40180   3
  -8   1   4 0.53886 0.49762   1
  -8   1   4 1.32643 0.99224   2
  -8   1   4 1.17868 0.46568   1
  -7  -1   4 16.2101 1.26180   1
  -7  -1   4 12.4817 1.89639   3
  -7  -1   4 11.6635 1.00478   1
  -7  -1   4 14.3308 1.57198   3
  -7  -1   4 8.78931 1.07261   2
  -7   1   4 14.4774 1.20394   2
  -7   1   4 13.8338 1.10575   1
  -7   1   4 9.96599 1.87322   3
  -7   1   4 13.9282 0.99204   1
  -6  -1   4 1.58001 0.70251   1
  -6  -1   4 3.19283 1.32220   3
  -6  -1   4 1.54593 0.59577   2
  -6  -1   4 2.15027 0.93767   3
  -6  -1   4 1.92289 0.73040   1
  -6   1   4 1.43733 1.00723   3
  -6   1   4 1.24148 0.62254   1
  -6   1   4 1.92899 0.73530   1
  -6   1   4 0.61816 0.64009   2
  -5  -1   4 21.8681 1.19245   2
  -5  -1   4 23.9939 1.39900   1
  -5  -1   4 24.4464 1.47177   3
  -5  -1   4 21.6039 1.73648   3
  -5  -1   4 21.9892 1.41197   2
  -5  -1   4 22.1130 1.44022   1
  -5   1   4 21.5051 1.68196   3
  -5   1   4 24.8548 1.26804   2
  -5   1   4 20.1106 1.41873   1
  -5   1   4 21.6595 1.33617   1
  -4  -1   4 160.583 6.04097   1
  -4  -1   4 164.664 6.04780   1
  -4  -1   4 162.007 6.03446   2
  -4  -1   4 164.035 6.08757   3
  -4  -1   4 160.825 5.92390   2
  -4  -1   4 159.637 6.00242   3
  -4   1   4 159.612 6.01024   1
  -4   1   4 160.178 5.95639   2
  -4   1   4 163.019 6.07809   3
  -4   1   4 160.472 6.04199   2
  -4   1   4 163.759 6.06250   1
  -3  -1   4 1.06471 0.41615   3
  -3  -1   4 1.22819 0.57523   1
  -3  -1   4 0.16946 0.54790   3
  -3  -1   4 0.72805 0.62511   2
  -3  -1   4 0.74281 0.68974   1
  -3   1   4 0.80235 0.40687   3
  -3   1   4 0.69623 0.52438   3
  -3   1   4 0.40288 0.46229   2
  -3   1   4 -0.0999 0.65299   1
  -3   1   4 0.68525 0.64234   2
  -3   1   4 0.82967 0.52196   1
   2  -1  -4 21.9376 1.13118   2
  -2  -1   4 19.2531 0.97839   3
  -2  -1   4 20.4477 1.28449   1
  -2  -1   4 20.6009 1.35973   2
  -2  -1   4 18.2853 1.36810   1
  -2   1   4 19.8450 1.25068   1
  -2   1   4 20.3738 0.94261   3
  -2   1   4 19.7234 1.01977   3
   2   1  -4 19.3102 1.19265   2
  -2   1   4 21.6034 1.36154   2
  -1  -1   4 114.317 4.46672   2
  -1  -1   4 112.042 4.44287   1
  -1  -1   4 112.323 4.14163   3
   1  -1  -4 116.141 4.42893   2
  -1  -1   4 111.290 4.42319   1
  -1   1   4 118.296 4.10191   3
   1   1  -4 115.125 4.16036   3
   1   1  -4 109.454 4.38493   2
  -1   1   4 120.751 4.49299   2
  -1   1   4 122.342 4.12374   3
  -1   1   4 112.866 4.43792   1
   0  -1  -4 1.59825 0.52775   2
   0  -1   4 0.12829 0.75169   1
   0  -1   4 1.47095 0.24420   3
   0  -1   4 1.34704 0.65674   1
   0  -1   4 0.92143 0.60999   2
   0   1  -4 0.90058 0.49927   2
   0   1  -4 0.94703 0.27498   3
   0   1   4 1.14348 0.62340   2
   0   1   4 1.97505 0.65753   1
   1  -1   4 -0.3566 0.57171   1
  -1  -1  -4 0.36447 0.66916   2
   1  -1   4 -0.0149 0.28860   3
  -1  -1  -4 0.45822 0.21128   3
   1  -1   4 0.52460 0.72975   1
  -1   1  -4 0.38667 0.31444   3
   1   1   4 -0.5213 0.82460   2
  -1   1  -4 0.86160 0.53572   2
   1   1   4 0.66002 0.62721   1
   2  -1   4 19.9866 1.44273   1
  -2  -1  -4 20.2408 1.52642   2
   2  -1   4 21.7921 1.08252   3
   2  -1   4 21.5992 1.53934   1
  -2  -1  -4 19.5947 1.02269   3
   2  -1   4 20.1296 1.76941   2
   2   1   4 21.2599 1.75134   2
  -2   1  -4 20.7468 1.09849   3
   2   1   4 18.5258 1.34113   1
  -2   1  -4 20.2899 1.37417   2
   3  -1   4 1.03083 0.58840   3
   3  -1   4 2.08699 1.00677   1
   3  -1   4 0.84658 1.18948   2
  -3  -1  -4 0.67679 0.62446   3
   3  -1   4 -0.7523 0.71641   1
  -3  -1  -4 0.35194 0.70952   2
   3   1   4 0.03500 0.71208   1
  -3   1  -4 -0.2032 0.63370   3
   3   1   4 0.61793 1.18059   2
  -3   1  -4 0.75272 0.98669   2
   4  -1   4 12.9753 1.16098   1
   4  -1   4 13.1107 1.61635   1
  -4  -1  -4 12.9858 1.19707   3
  -4  -1  -4 14.7086 1.53145   2
   4  -1   4 9.86044 1.78122   2
   4  -1   4 16.4761 1.34267   3
  -4   1  -4 12.4904 1.23249   3
   4   1   4 15.1258 1.23688   1
  -4   1  -4 13.9641 1.63803   2
   4   1   4 14.8115 1.80748   2
  -5  -1  -4 2.30793 1.20824   3
   5  -1   4 -0.4944 0.85128   1
   5  -1   4 0.02772 1.90928   2
  -5  -1  -4 -1.0698 1.34479   2
  -5   1  -4 1.10537 1.28492   3
   5   1   4 1.46743 1.35037   1
   5   1   4 0.72604 0.85771   1
  -5   1  -4 0.19430 1.41996   2
   5   1   4 0.30688 1.71594   2
  -6  -1  -4 8.36385 1.33530   3
  -6  -1  -4 4.90066 1.85881   3
   6  -1   4 6.85822 1.85397   1
  -6  -1  -4 8.27019 1.86819   2
   6   1   4 4.46758 1.17428   1
  -6   1  -4 2.97684 1.79023   3
  -6   1  -4 3.01724 1.74916   2
  -9  -2   4 1.99820 1.81070   3
  -9  -2   4 -0.9022 1.92316   2
   9  -2  -4 0.75356 1.61046   2
  -9   2   4 0.14281 1.48425   2
  -8  -2   4 6.05419 0.81421   1
  -8  -2   4 8.56764 1.10958   2
  -8  -2   4 6.96389 1.33726   3
   8  -2  -4 7.72047 1.40132   2
  -8  -2   4 4.62221 0.81202   1
  -8   2   4 4.42233 0.45943   1
  -8   2   4 6.16380 1.27399   2
  -8   2   4 4.76375 0.46318   1
  -7  -2   4 4.69622 1.33292   3
  -7  -2   4 4.97497 0.84757   1
  -7  -2   4 4.02784 0.82595   1
  -7  -2   4 3.86621 1.69769   3
  -7  -2   4 4.40999 0.84039   2
   7  -2  -4 4.35440 1.11766   2
  -7   2   4 4.65197 0.71672   1
  -7   2   4 2.76213 1.67459   3
  -7   2   4 4.46897 0.65838   1
  -7   2   4 4.71188 1.01753   2
  -6  -2   4 2.23736 0.62376   2
  -6  -2   4 0.32096 0.72496   1
  -6  -2   4 1.04635 0.74076   2
  -6  -2   4 1.36204 0.94145   3
  -6  -2   4 1.45257 0.73807   1
  -6  -2   4 2.14031 1.24375   3
  -6   2   4 1.93433 0.71118   2
  -6   2   4 1.81653 0.63156   1
  -6   2   4 2.15529 0.71556   1
  -6   2   4 1.83191 1.22613   3
  -5  -2   4 23.1370 1.38740   2
  -5  -2   4 22.5695 1.49698   3
  -5  -2   4 23.7089 1.42450   1
  -5  -2   4 21.9839 1.79449   3
  -5  -2   4 23.0729 1.24945   2
  -5   2   4 21.6808 1.33447   1
  -5   2   4 23.4255 1.32027   2
  -5   2   4 24.9245 1.74748   3
  -5   2   4 23.7762 1.47051   1
  -4  -2   4 265.610 9.50905   2
  -4  -2   4 264.145 9.49373   3
  -4  -2   4 250.651 9.56295   3
  -4  -2   4 269.460 9.41712   2
  -4  -2   4 259.649 9.53385   1
  -4   2   4 255.510 9.53460   3
  -4   2   4 263.524 9.52470   1
  -4   2   4 265.953 9.50787   1
  -4   2   4 270.574 9.48081   2
  -4   2   4 255.591 9.53675   2
  -3  -2   4 103.426 3.99084   1
  -3  -2   4 100.977 3.82571   3
  -3  -2   4 103.652 3.94275   2
  -3  -2   4 104.242 3.89030   3
  -3   2   4 98.3886 3.92523   2
  -3   2   4 105.772 3.93455   1
  -3   2   4 95.0147 3.82520   3
  -3   2   4 98.5024 3.85014   2
  -2  -2   4 0.07157 0.35253   3
  -2  -2   4 0.02334 0.63101   2
  -2  -2   4 -0.5766 0.68833   1
   2   2  -4 1.06621 0.53659   2
  -2   2   4 0.06671 0.50471   2
  -2   2   4 0.01234 0.28900   3
  -2   2   4 0.14452 0.54396   1
  -2   2   4 0.25170 0.37886   3
  -1  -2   4 185.770 6.76557   1
   1  -2  -4 176.745 6.68198   2
   1  -2  -4 179.016 6.75776   1
  -1  -2   4 181.718 6.46472   3
  -1  -2   4 175.871 6.70569   1
  -1  -2   4 172.334 6.72475   2
  -1   2   4 185.018 6.38136   3
  -1   2   4 185.909 6.39414   3
  -1   2   4 175.978 6.71555   1
   1   2  -4 185.853 6.72102   2
  -1   2   4 184.729 6.75066   2
   1   2  -4 181.577 6.47759   3
   0  -2   4 0.83180 0.81714   2
   0  -2  -4 0.42752 0.60580   2
   0  -2   4 0.37629 0.57378   1
   0  -2  -4 0.92887 0.76837   1
   0  -2   4 0.96480 0.29077   3
   0  -2   4 1.19717 0.63172   1
   0   2  -4 1.52070 0.68071   2
   0   2   4 0.73276 0.79379   2
   0   2  -4 0.89310 0.31909   3
   0   2   4 0.16555 0.62398   1
   1  -2   4 8.07734 1.10980   2
  -1  -2  -4 8.08219 0.36638   3
  -1  -2  -4 8.93167 0.97712   2
   1  -2   4 8.41132 1.01589   1
   1  -2   4 8.06392 0.63351   3
  -1  -2  -4 9.27257 1.05822   1
   1  -2   4 9.84331 0.95779   1
   1   2   4 8.15041 0.89353   1
   1   2   4 7.94858 1.06528   2
  -1   2  -4 8.38523 0.65570   3
  -1   2  -4 7.87499 0.86468   2
   2  -2   4 0.14252 0.78439   2
  -2  -2  -4 -1.6482 0.80340   1
   2  -2   4 -0.5391 0.83599   1
  -2  -2  -4 0.11637 0.77197   2
   2  -2   4 0.46724 0.61277   1
   2  -2   4 0.40658 0.44635   3
  -2  -2  -4 -0.0474 0.36167   3
   2   2   4 -0.4835 0.71271   2
  -2   2  -4 -0.3278 0.47753   3
   2   2   4 -0.0514 0.64833   1
  -2   2  -4 1.95315 0.65083   2
   3  -2   4 1.27235 0.63093   3
   3  -2   4 -0.7327 0.97408   1
   3  -2   4 0.38922 1.24821   2
  -3  -2  -4 -0.1155 0.57744   3
  -3  -2  -4 0.54365 0.91175   2
   3  -2   4 0.06126 0.74360   1
  -3   2  -4 0.38709 0.70437   3
   3   2   4 1.36463 1.21432   2
   3   2   4 0.32462 0.71174   1
   4  -2   4 46.8992 2.34609   1
   4  -2   4 53.0492 3.11958   2
   4  -2   4 49.0254 2.35229   3
   4  -2   4 47.6442 2.57568   1
  -4  -2  -4 47.8620 2.16808   3
  -4  -2  -4 48.7279 2.38889   3
  -4  -2  -4 49.0552 2.66598   2
  -4   2  -4 47.8409 2.76599   2
   4   2   4 49.3155 2.92601   2
   4   2   4 51.6106 2.40932   1
   5  -2   4 0.40141 0.99288   3
   5  -2   4 -0.8997 0.80956   1
  -5  -2  -4 -2.6871 1.29760   2
  -5  -2  -4 1.05657 0.90555   3
  -5  -2  -4 0.94778 1.17701   3
   5  -2   4 -1.6161 1.87014   2
   5  -2   4 -0.3978 1.36495   1
   5   2   4 -1.7937 1.65050   2
  -5   2  -4 0.90327 1.12465   2
  -5   2  -4 -1.9070 1.26628   3
   5   2   4 -0.0466 0.90148   1
  -6  -2  -4 3.27951 1.23787   3
  -6  -2  -4 -1.7972 1.70260   3
  -6  -2  -4 1.16100 1.85422   2
  -6   2  -4 1.75259 1.93509   2
   6   2   4 -0.7427 1.10577   1
   6   2   4 0.98418 2.19862   2
  -6   2  -4 -0.1248 1.79106   3
   9  -3  -4 10.1792 1.96603   2
  -9  -3   4 3.85022 1.18956   2
  -9   3   4 3.22489 1.47591   2
  -8  -3   4 1.90391 0.94023   2
   8  -3  -4 2.19624 1.35135   2
  -8  -3   4 1.14307 0.77197   1
  -8  -3   4 0.85325 1.53010   3
  -8  -3   4 0.68843 0.79912   1
  -8   3   4 1.88297 1.10829   2
  -7  -3   4 -0.6135 1.69594   3
   7  -3  -4 -0.8655 1.04315   2
  -7  -3   4 0.17695 0.94375   2
  -7  -3   4 0.07338 0.78583   1
  -7  -3   4 -0.8834 0.67499   2
  -7  -3   4 -0.1740 0.78425   1
  -7  -3   4 -1.0685 1.09933   3
  -7   3   4 -0.0270 0.93285   2
  -7   3   4 -2.3495 1.49679   3
  -7   3   4 -0.3435 0.60508   1
  -7   3   4 0.27972 0.52837   1
  -6  -3   4 60.4517 2.78414   2
  -6  -3   4 63.9611 4.08256   3
  -6  -3   4 62.8821 2.57136   2
  -6  -3   4 61.3130 2.92317   3
  -6  -3   4 60.6462 2.71385   1
  -6   3   4 65.0576 2.76973   2
  -6   3   4 64.6314 2.59597   1
  -6   3   4 63.5786 2.66710   1
  -6   3   4 62.8920 2.94951   3
   5  -3  -4 38.9867 1.93928   3
  -5  -3   4 40.4882 1.92457   2
  -5  -3   4 38.0518 1.88610   3
  -5  -3   4 39.3096 1.94013   1
  -5  -3   4 38.6963 2.06234   3
  -5  -3   4 40.6759 1.73409   2
  -5   3   4 41.7423 1.97570   1
  -5   3   4 39.1720 2.18836   3
  -5   3   4 39.6342 1.88294   2
  -5   3   4 40.8058 1.85816   1
   4  -3  -4 46.3951 2.04442   3
  -4  -3   4 39.9637 1.91830   3
  -4  -3   4 46.2378 1.87349   2
  -4  -3   4 47.1180 2.00414   2
  -4  -3   4 45.1964 2.18667   3
  -4  -3   4 46.2326 2.17013   1
  -4   3   4 40.2656 2.02027   1
  -4   3   4 43.2216 2.07089   3
  -4   3   4 44.8021 1.90433   2
  -3  -3   4 12.3980 1.04014   2
  -3  -3   4 13.7140 0.89495   3
  -3  -3   4 13.4613 1.08548   1
  -3   3   4 13.2012 0.95993   3
  -3   3   4 14.7433 0.95775   2
  -3   3   4 12.3276 0.99685   2
  -3   3   4 13.4754 1.03255   1
   2  -3  -4 3.70868 0.80834   1
  -2  -3   4 3.68256 0.60111   2
  -2  -3   4 3.53676 0.44441   3
  -2  -3   4 4.19129 0.68189   1
  -2   3   4 2.91504 0.62199   2
  -2   3   4 2.91753 0.68354   1
  -2   3   4 4.45882 0.47886   3
   2   3  -4 3.11153 0.59524   2
   2   3  -4 2.75341 0.50884   3
  -1  -3   4 50.8833 2.31956   2
  -1  -3   4 50.3621 2.35291   1
   1  -3  -4 49.2115 2.24750   2
  -1  -3   4 50.8538 1.98358   3
   1  -3  -4 48.5381 2.35190   1
   1   3  -4 51.5028 2.01888   3
  -1   3   4 53.5492 1.86486   3
   1   3  -4 53.3460 2.19853   2
  -1   3   4 50.0449 1.87255   3
  -1   3   4 50.5290 2.20501   1
  -1   3   4 52.3633 2.24749   2
   0  -3   4 36.6164 1.82852   2
   0  -3   4 38.4114 1.95586   1
   0  -3   4 39.5075 1.78618   1
   0  -3  -4 37.4350 1.95651   1
   0  -3   4 37.3842 1.52252   3
   0  -3  -4 36.6476 1.85898   2
   0   3   4 37.6975 1.86620   1
   0   3  -4 38.1864 1.89888   2
   0   3   4 34.3242 1.94095   2
   0   3  -4 37.8894 1.52685   3
   1  -3   4 9.77672 0.97400   1
  -1  -3  -4 10.1346 1.10210   1
   1  -3   4 9.26253 0.72950   3
   1  -3   4 8.92621 1.16318   2
   1  -3   4 10.7818 1.09395   1
  -1  -3  -4 10.3715 0.92266   2
  -1   3  -4 9.80718 0.74107   3
   1   3   4 10.7924 1.16252   2
   1   3   4 12.3037 1.06976   1
  -1   3  -4 9.28653 0.95388   2
   2  -3   4 19.6203 1.11979   3
   2  -3   4 18.4854 1.32713   1
  -2  -3  -4 22.4026 1.32407   2
   2  -3   4 19.3718 1.49222   2
   2  -3   4 18.5680 1.67641   1
  -2  -3  -4 20.0289 0.96301   3
  -2  -3  -4 19.6556 0.91517   3
  -2   3  -4 21.8932 1.62687   2
   2   3   4 17.8016 1.43153   1
  -2   3  -4 20.3863 1.17079   3
   2   3   4 21.4693 1.72829   2
  -3  -3  -4 68.9962 2.70335   3
  -3  -3  -4 64.6209 2.76059   3
   3  -3   4 67.3626 3.00062   1
   3  -3   4 68.5197 3.20208   2
   3  -3   4 71.3470 3.16874   1
  -3  -3  -4 68.5234 3.17261   2
  -3  -3  -4 69.2378 3.17128   1
   3  -3   4 70.6594 2.89640   3
  -3   3  -4 70.7045 2.90709   3
   3   3   4 71.9661 3.04656   1
   3   3   4 70.5440 3.32270   2
  -3   3  -4 73.2870 3.15170   2
   4  -3   4 28.4670 1.75374   1
  -4  -3  -4 29.7654 1.55079   3
  -4  -3  -4 26.4509 1.80569   3
   4  -3   4 29.1893 2.08105   1
  -4  -3  -4 31.9086 2.25994   2
   4  -3   4 32.0037 2.23142   2
   4  -3   4 27.5892 1.78753   3
  -4   3  -4 27.2955 2.25874   2
   4   3   4 28.5563 2.20644   2
   4   3   4 28.7920 1.72522   1
  -4   3  -4 29.7296 1.94943   3
   5  -3   4 12.4234 1.49506   1
  -5  -3  -4 15.2903 1.73384   2
  -5  -3  -4 12.6357 1.19095   3
   5  -3   4 14.8615 1.23654   1
   5  -3   4 13.1910 1.72732   3
   5  -3   4 16.6754 2.36185   2
  -5  -3  -4 15.3118 1.52839   3
   5   3   4 12.1920 2.05855   2
  -5   3  -4 13.0248 1.66775   3
   5   3   4 13.2813 1.28982   1
  -5   3  -4 13.7592 1.91384   2
  -6  -3  -4 22.5641 2.09277   3
  -6  -3  -4 20.4558 2.18300   2
  -6  -3  -4 19.6360 1.72951   3
   6  -3   4 21.7478 2.06215   3
  -6   3  -4 22.8870 2.14996   3
  -6   3  -4 22.4887 2.49068   2
   6   3   4 23.1133 1.99489   1
   6   3   4 14.6377 2.54851   2
   8  -4  -4 -0.7772 1.40329   2
  -8  -4   4 -0.1138 0.85529   1
[truncated: 298,015 more chars]
