# Supplementary material for: 6-[6-(Pyridin-2-yl)-1,2,4,5-tetra­zin-3-yl]pyridin-3-amine monohydrate
Source: Acta Crystallogr E Crystallogr Commun. 2016 Jan 27;72(Pt 2):238–40. doi: 10.1107/S2056989016000608 (PMC4770950; doi:10.1107/S2056989016000608)
Supplement: Supplementary file 2 [file e-72-00238-Isup2.hkl]

#
# h,k,l, Fc-squared, Fo-squared, sigma(Fo-squared), status flag
#
data_I
_shelx_title '                              sv362 in P21/n (14) sir97'
_shelx_refln_list_code          4
_shelx_F_calc_maximum      296.72
_exptl_crystal_F_000       560.00
_reflns_d_resolution_high  0.8286

loop_
 _space_group_symop_operation_xyz
 'x, y, z'
 '-x+1/2, y+1/2, -z+1/2'
 '-x, -y, -z'
 'x-1/2, -y-1/2, z-1/2'

_cell_length_a     7.5488
_cell_length_b    21.4944
_cell_length_c     7.8936
_cell_angle_alpha  90.000
_cell_angle_beta  111.717
_cell_angle_gamma  90.000

_shelx_F_squared_multiplier     1.000

loop_
 _refln_index_h
 _refln_index_k
 _refln_index_l
 _refln_F_squared_calc
 _refln_F_squared_meas
 _refln_F_squared_sigma
 _refln_observed_status
   2   0   0         22.16         28.27         1.17 o
   4   0   0        174.37        159.08         4.57 o
   6   0   0         16.95         23.95         5.52 o
   8   0   0        261.96        274.06        45.21 o
   1   1   0        252.25        226.91         3.96 o
   2   1   0       3126.73       3103.20        34.67 o
   3   1   0       1537.88       1524.59        17.51 o
   4   1   0         18.03         22.08         2.63 o
   5   1   0         13.09         11.00         1.53 o
   6   1   0         38.38         41.79         4.24 o
   7   1   0          3.90         10.96         5.79 o
   8   1   0        105.82        115.34        10.19 o
   1   2   0        126.30        112.15         1.45 o
   2   2   0          7.19          9.26         0.69 o
   3   2   0       1270.12       1209.80        14.80 o
   4   2   0        813.79        835.60        10.78 o
   5   2   0        137.23        136.11         3.40 o
   6   2   0          2.91          4.60         2.84 o
   7   2   0          4.62          4.64         4.34 o
   8   2   0        127.82        143.00         7.89 o
   1   3   0        753.56        746.66         7.81 o
   2   3   0         13.49         12.29         0.78 o
   3   3   0        420.54        434.84         5.66 o
   4   3   0        181.29        179.71         3.61 o
   5   3   0        316.29        323.41         6.96 o
   6   3   0         55.86         62.74         2.76 o
   7   3   0        116.92        108.15         5.22 o
   8   3   0        523.19        517.28        19.14 o
   0   4   0       1143.96       1113.30        16.26 o
   1   4   0       1708.83       1680.93        17.26 o
   2   4   0          1.16          0.66         0.70 o
   3   4   0         73.91         62.83         1.92 o
   4   4   0         19.31         18.26         1.65 o
   5   4   0       1035.23       1052.21        13.00 o
   6   4   0          0.03          0.43         2.36 o
   7   4   0        474.45        498.43         8.09 o
   8   4   0         96.73        111.30         7.12 o
   1   5   0       1891.84       1917.92        21.64 o
   2   5   0        181.52        200.18         2.73 o
   3   5   0        166.65        155.09         4.44 o
   4   5   0        802.02        810.61        10.09 o
   5   5   0        108.75        123.21         3.39 o
   6   5   0        111.61        111.55         3.61 o
   7   5   0        712.04        701.26        10.40 o
   8   5   0        276.29        271.62        10.18 o
   0   6   0       1622.76       1541.56        22.56 o
   1   6   0        105.20         89.61         1.68 o
   2   6   0       2119.66       2076.02        22.46 o
   3   6   0         12.94         13.03         1.15 o
   4   6   0       2605.20       2788.10        31.70 o
   5   6   0         69.25         83.55         2.82 o
   6   6   0         11.96          9.91         2.59 o
   7   6   0        297.09        302.60         6.60 o
   8   6   0         28.38         23.32        10.33 o
   1   7   0        174.23        169.31         2.45 o
   2   7   0        915.62        902.74        10.31 o
   3   7   0         51.12         61.40         1.67 o
   4   7   0        119.32        125.27         2.52 o
   5   7   0         58.49         56.10         2.55 o
   6   7   0        116.31        124.12         4.06 o
   7   7   0          8.34         11.85         3.38 o
   8   7   0          0.06          9.58         8.16 o
   0   8   0       1742.86       1763.80        25.95 o
   1   8   0        171.38        150.12         2.42 o
   2   8   0         80.68         89.28         1.91 o
   3   8   0        521.77        539.35         6.71 o
   4   8   0        152.38        127.59         2.68 o
   5   8   0        125.57        130.57         3.73 o
   6   8   0          0.44         -0.42         2.75 o
   7   8   0          0.67         -3.39         3.39 o
   8   8   0         66.10         91.37        12.24 o
   1   9   0        712.57        811.03         8.91 o
   2   9   0         16.77         11.90         1.17 o
   3   9   0         58.83         60.46         1.91 o
   4   9   0         33.82         40.94         1.79 o
   5   9   0         11.38         12.37         1.70 o
   6   9   0        145.23        143.24         4.21 o
   7   9   0          7.84          4.17         4.36 o
   0  10   0        893.34        852.81        14.27 o
   1  10   0       3362.09       3652.26        37.52 o
   2  10   0        257.26        286.87         3.97 o
   3  10   0        216.47        212.76         4.28 o
   4  10   0        557.02        526.98         7.88 o
   5  10   0        461.23        454.18         6.57 o
   6  10   0          1.57          1.84         2.12 o
   7  10   0        207.59        238.32         6.96 o
   1  11   0       3000.60       3302.19        34.07 o
   2  11   0         92.87         97.75         2.31 o
   3  11   0        461.64        448.91         6.32 o
   4  11   0        293.23        282.68         5.26 o
   5  11   0         10.49          6.64         2.46 o
   6  11   0         50.83         58.66         4.72 o
   7  11   0          1.68         19.22         6.40 o
   0  12   0         43.48         67.26         2.83 o
   1  12   0         78.01         97.84         2.46 o
   2  12   0        107.88        100.53         2.50 o
   3  12   0        750.66        773.05         9.53 o
   4  12   0        331.83        340.86         6.00 o
   5  12   0        372.10        387.29         9.40 o
   6  12   0         19.87         17.33         4.24 o
   7  12   0         38.69         43.28        14.82 o
   1  13   0        117.22        106.45         2.67 o
   2  13   0          0.00          0.90         1.42 o
   3  13   0        118.58        118.59         3.06 o
   4  13   0        331.11        329.73         6.17 o
   5  13   0        133.45        133.96         4.39 o
   6  13   0        134.15        129.34         6.21 o
   7  13   0        160.78        160.14        12.49 o
   0  14   0        137.06        127.88         4.34 o
   1  14   0          0.54         -1.06         1.62 o
   2  14   0        514.50        492.45         6.46 o
   3  14   0        169.11        184.95         3.63 o
   4  14   0         28.26         27.47         3.18 o
   5  14   0        173.92        175.17         5.22 o
   6  14   0        258.71        284.30         7.20 o
   7  14   0          7.98         11.59        10.10 o
   1  15   0          5.11          3.89         1.90 o
   2  15   0         22.97         18.26         2.06 o
   3  15   0        880.59        877.56        11.33 o
   4  15   0        129.91        133.32         4.45 o
   5  15   0          0.22          6.57         3.66 o
   6  15   0       1863.18       1930.33        26.79 o
   0  16   0         44.83         56.81         4.13 o
   1  16   0          6.68          8.01         2.12 o
   2  16   0        153.32        146.52         3.85 o
   3  16   0       1358.67       1340.98        15.07 o
   4  16   0        181.92        180.40         5.17 o
   5  16   0         23.58         17.85         4.20 o
   6  16   0         22.70         29.90         6.74 o
   1  17   0        137.45        141.84         3.60 o
   2  17   0        131.62        127.33         3.89 o
   3  17   0       1415.42       1403.08        16.05 o
   4  17   0          8.01          5.20         3.83 o
   5  17   0         27.07         36.27         4.97 o
   6  17   0         10.18         10.80         6.23 o
   0  18   0          1.10          6.76         3.65 o
   1  18   0          1.50         -2.48         2.48 o
   2  18   0        176.57        187.15         4.89 o
   3  18   0          0.07         -2.68         3.26 o
   4  18   0         63.96         70.23         4.58 o
   5  18   0         22.07         25.18         5.16 o
   6  18   0         34.74         41.94        10.24 o
   1  19   0        456.47        454.45         7.08 o
   2  19   0        470.36        411.51         7.32 o
   3  19   0        146.75        145.73         4.07 o
   4  19   0          0.53          0.25         4.98 o
   5  19   0          0.42          5.96         5.70 o
   0  20   0         39.18         33.37         4.47 o
   1  20   0        488.45        504.55         8.71 o
   2  20   0        529.59        473.02         7.86 o
   3  20   0          0.89          1.67         2.85 o
   4  20   0         41.57         52.59         7.23 o
   5  20   0          0.79          0.85         6.55 o
   1  21   0        113.75        113.39         5.24 o
   2  21   0        373.41        354.88         8.91 o
   3  21   0         47.26         49.29         3.58 o
   4  21   0        173.97        183.12         8.18 o
   0  22   0         53.62         70.05         6.89 o
   1  22   0          9.25          5.32         3.75 o
   2  22   0         49.73         49.53         4.23 o
   3  22   0          0.06         -3.63         3.63 o
   4  22   0         17.79          7.44        11.13 o
   1  23   0         13.32         17.41         5.02 o
   2  23   0         11.15         11.38         4.62 o
   3  23   0          0.35          0.64         7.31 o
   0  24   0         77.05         80.67         7.98 o
   1  24   0          3.76          1.74         5.40 o
   2  24   0          1.21          2.35         6.85 o
   3  24   0         18.69          6.23        10.57 o
   1  25   0        214.63        232.57         8.38 o
   2  25   0         32.57         51.17         8.61 o
  -7   0   1          5.95          6.37         9.53 o
  -5   0   1         22.12         24.19         3.98 o
  -3   0   1       1236.81       1268.01        20.67 o
  -1   0   1         14.20         12.64         1.05 o
   1   0   1       1050.35        933.96        13.82 o
   3   0   1        112.92         89.40         3.06 o
   5   0   1        310.69        308.13         6.87 o
   7   0   1         59.62         56.21         8.97 o
  -8   1   1          5.28          4.34         8.71 o
  -7   1   1         84.88         82.54         5.22 o
  -6   1   1          5.87          5.17         3.03 o
  -5   1   1         54.28         60.77         2.54 o
  -4   1   1          3.59          5.02         1.24 o
  -3   1   1        452.49        433.29         5.12 o
  -2   1   1       3103.05       3282.71        34.88 o
  -1   1   1          7.01          4.71         0.53 o
   0   1   1        874.70        606.40        22.85 o
   1   1   1        287.64        294.00         3.56 o
   2   1   1        924.87        872.16         9.78 o
   3   1   1        346.46        353.20         6.93 o
   4   1   1          0.41          2.03         1.22 o
   5   1   1         11.35         12.05         1.92 o
   6   1   1          4.19         -0.85         2.02 o
   7   1   1          0.70         -5.73         5.73 o
   8   1   1         95.66         86.45         8.46 o
  -8   2   1         35.80         40.38         5.83 o
  -7   2   1         22.27         15.82         4.03 o
  -6   2   1         14.65         14.89         2.88 o
  -5   2   1        640.93        643.73         8.80 o
  -4   2   1        496.87        482.41         6.68 o
  -3   2   1       1380.41       1387.22        15.10 o
  -2   2   1      21580.29      23084.28       256.29 o
  -1   2   1         79.98         67.33         1.47 o
   0   2   1       7573.28       7423.77        75.14 o
   1   2   1         90.80         70.22         1.51 o
   2   2   1          3.60          8.86         1.04 o
   3   2   1       1156.44       1220.16        13.60 o
   4   2   1          2.23          1.80         1.23 o
   5   2   1         29.90         35.09         2.91 o
   6   2   1         13.45         15.04         3.03 o
   7   2   1        298.29        295.35         8.53 o
   8   2   1         28.68         45.96         7.90 o
  -8   3   1         18.40         22.64         9.08 o
  -7   3   1          2.68          1.54         2.12 o
  -6   3   1         21.32         22.67         2.24 o
  -5   3   1        978.74        987.29        12.16 o
  -4   3   1         27.81         33.01         1.64 o
  -3   3   1          3.36          0.76         1.00 o
  -2   3   1      11723.13      12263.05       136.12 o
  -1   3   1         62.33         62.95         1.30 o
   0   3   1       8384.21       8359.92        88.38 o
   1   3   1        296.99        259.12         3.18 o
   2   3   1       1365.83       1317.07        14.47 o
   3   3   1       1802.76       1844.06        20.15 o
   4   3   1          0.06          0.94         1.55 o
   5   3   1          5.04          0.83         2.25 o
   6   3   1         96.95         96.34         3.51 o
   7   3   1        263.34        282.23         6.75 o
   8   3   1         82.29        114.41        19.12 o
  -8   4   1          0.09         -5.41         5.41 o
  -7   4   1         57.89         51.84         3.36 o
  -6   4   1        268.20        269.04         5.04 o
  -5   4   1        567.97        585.35         8.29 o
  -4   4   1        887.45        883.22        10.77 o
  -3   4   1        303.92        289.31         3.76 o
  -2   4   1         73.57         70.27         1.34 o
  -1   4   1        357.45        318.09         3.70 o
   0   4   1       1125.45       1082.71        11.78 o
   1   4   1         50.41         53.47         1.31 o
   2   4   1         38.14         38.87         1.56 o
   3   4   1       1641.08       1708.36        17.97 o
   4   4   1        184.16        199.11         3.43 o
   5   4   1         25.09         30.58         2.49 o
   6   4   1        375.06        377.23         7.27 o
   7   4   1        650.08        683.08        15.13 o
  -8   5   1         73.52         75.70         5.33 o
  -7   5   1         20.18         20.80         2.92 o
  -6   5   1         48.99         52.88         3.35 o
  -5   5   1         44.83         44.46         2.21 o
  -4   5   1        173.10        173.47         3.45 o
  -3   5   1          0.04          2.14         0.88 o
  -2   5   1       2641.38       2580.10        29.06 o
  -1   5   1        563.07        485.63         5.39 o
   0   5   1          2.69          4.55         0.81 o
   1   5   1         22.18         20.82         1.01 o
   2   5   1       1068.61       1058.70        11.83 o
   3   5   1        143.88        155.68         2.98 o
   4   5   1         67.76         81.02         2.20 o
   5   5   1        126.89        119.77         3.56 o
   6   5   1        777.94        780.65        10.98 o
   7   5   1         11.06          7.73         3.64 o
  -8   6   1        333.02        333.51        15.72 o
  -7   6   1        401.45        390.91         7.45 o
  -6   6   1          3.00         -0.17         2.34 o
  -5   6   1         43.94         53.35         2.19 o
  -4   6   1        125.25        127.87         2.46 o
  -3   6   1          5.69          5.72         1.30 o
  -2   6   1        178.15        202.82         3.23 o
  -1   6   1        590.82        564.66         6.24 o
   0   6   1         86.01         87.70         1.79 o
   1   6   1       1940.27       1855.15        20.11 o
   2   6   1       1333.89       1422.13        15.01 o
   3   6   1        110.93        110.24         2.44 o
   4   6   1          0.49          3.16         1.47 o
   5   6   1        244.51        246.25         6.86 o
   6   6   1        450.13        451.24         7.81 o
   7   6   1         60.00         58.93         4.38 o
  -8   7   1         38.75         66.05         7.04 o
  -7   7   1          9.31          6.40         2.97 o
  -6   7   1         23.13         28.02         2.54 o
  -5   7   1        223.40        220.96         4.11 o
  -4   7   1         13.15         23.45         1.65 o
  -3   7   1        116.48        115.95         2.72 o
  -2   7   1        276.48        247.56         3.78 o
  -1   7   1       4322.39       4428.14        45.13 o
   0   7   1        322.59        297.01         3.90 o
   1   7   1        124.40        122.47         2.21 o
   2   7   1        834.06       1024.14        11.08 o
   3   7   1         36.46         36.02         1.73 o
   4   7   1         66.65         77.07         2.53 o
   5   7   1        158.32        149.94         3.56 o
   6   7   1         48.53         54.59         3.56 o
   7   7   1         11.02          5.34         4.27 o
  -8   8   1         75.68         87.91        10.08 o
  -7   8   1          4.11         -0.82         2.88 o
  -6   8   1         76.90         75.85         3.30 o
  -5   8   1        164.85        160.74         3.80 o
  -4   8   1       2228.59       2355.18        28.53 o
  -3   8   1          0.21          0.21         1.41 o
  -2   8   1         65.97         53.67         2.09 o
  -1   8   1       1028.79       1040.18        11.13 o
   0   8   1          5.00         10.97         1.15 o
   1   8   1        304.72        303.92         3.94 o
   2   8   1       5284.36       5741.51        61.21 o
   3   8   1         53.16         49.16         1.97 o
   4   8   1          2.69          3.06         1.90 o
   5   8   1         87.38         88.58         2.67 o
   6   8   1         49.00         51.51         3.61 o
   7   8   1          9.24         -1.61         4.74 o
  -8   9   1          3.73          5.28        10.89 o
  -7   9   1        180.19        185.82         5.91 o
  -6   9   1        110.43        115.85         4.79 o
  -5   9   1        304.74        291.06         5.43 o
  -4   9   1        229.06        238.26         4.63 o
  -3   9   1          2.37          5.40         1.72 o
  -2   9   1         34.19         31.07         1.38 o
  -1   9   1       1030.60       1063.40        11.44 o
   0   9   1        289.32        267.86         3.61 o
   1   9   1          0.16          2.13         1.19 o
   2   9   1        665.89        667.07         7.69 o
   3   9   1        344.34        321.57         4.80 o
   4   9   1         60.70         69.67         2.35 o
   5   9   1          3.62          4.46         2.00 o
   6   9   1         19.34         23.86         3.46 o
   7   9   1         61.14         62.43         5.36 o
  -8  10   1         14.65         31.40        10.11 o
  -7  10   1        256.63        262.10         8.38 o
  -6  10   1         84.49         95.92         4.77 o
  -5  10   1        111.81        112.95         3.67 o
  -4  10   1        172.37        166.61         3.85 o
  -3  10   1          8.43          7.54         2.13 o
  -2  10   1        138.05        134.61         2.57 o
  -1  10   1          2.67          2.77         1.33 o
   0  10   1         19.04         16.30         1.39 o
   1  10   1         23.17         28.08         1.58 o
   2  10   1         50.08         49.43         1.84 o
   3  10   1         61.03         61.59         2.37 o
   4  10   1         43.26         46.22         2.83 o
   5  10   1        416.71        407.64         6.50 o
   6  10   1          2.24          1.61         3.32 o
   7  10   1          5.32         -3.66         4.75 o
  -7  11   1          1.80         -6.21         6.21 o
  -6  11   1        324.13        331.36         8.05 o
  -5  11   1         59.37         64.31         3.50 o
  -4  11   1        250.46        240.81         5.20 o
  -3  11   1        358.83        403.77         6.11 o
  -2  11   1         72.05         69.70         1.95 o
  -1  11   1          1.08          0.78         1.34 o
   0  11   1        198.14        163.57         3.05 o
   1  11   1        146.12        166.45         3.09 o
   2  11   1        115.46        111.99         2.73 o
   3  11   1        229.51        243.37         4.06 o
   4  11   1        802.09        785.59        10.41 o
   5  11   1         50.18         52.88         3.55 o
   6  11   1         15.05         18.18         4.02 o
   7  11   1         23.65         26.13         6.77 o
  -7  12   1         31.66         25.32         6.70 o
  -6  12   1        367.37        350.08         6.70 o
  -5  12   1         89.76         88.58         3.61 o
  -4  12   1          4.09          3.80         2.30 o
  -3  12   1        611.79        670.59         8.95 o
  -2  12   1         24.78         22.80         1.58 o
  -1  12   1         68.26         77.19         2.18 o
   0  12   1          0.54          2.56         1.45 o
   1  12   1        535.94        584.97         7.44 o
   2  12   1         28.26         30.52         1.92 o
   3  12   1          0.34          0.82         1.70 o
   4  12   1       1229.62       1256.19        14.67 o
   5  12   1         26.42         25.88         3.10 o
   6  12   1         87.96         83.08         4.05 o
   7  12   1          0.02          1.91        10.59 o
  -7  13   1        113.74        104.37         9.32 o
  -6  13   1       1347.08       1365.22        18.42 o
  -5  13   1          3.90          3.57         3.03 o
  -4  13   1         15.77         15.74         2.75 o
  -3  13   1        420.26        462.59         7.36 o
  -2  13   1          3.49          3.12         1.46 o
  -1  13   1         28.42         19.95         1.69 o
   0  13   1        152.10        139.82         3.19 o
   1  13   1        439.02        515.72         6.82 o
   2  13   1        180.31        182.36         3.73 o
   3  13   1          6.74          9.32         1.85 o
   4  13   1       1885.73       1920.62        21.68 o
   5  13   1          0.07         -0.61         2.43 o
   6  13   1         94.90         76.47         3.56 o
  -7  14   1        146.95        148.70        12.00 o
  -6  14   1        182.08        191.97         7.23 o
  -5  14   1        503.22        505.33         8.73 o
  -4  14   1         30.36         22.32         2.97 o
  -3  14   1         88.14         94.59         3.29 o
  -2  14   1        101.96         91.54         2.61 o
  -1  14   1        147.98        133.55         3.05 o
   0  14   1        219.59        205.58         3.87 o
   1  14   1         78.65         99.48         2.89 o
   2  14   1         33.64         33.02         2.21 o
   3  14   1          3.01          0.19         1.92 o
   4  14   1        699.06        722.43         9.16 o
   5  14   1         37.21         36.34         2.52 o
   6  14   1          9.10         16.75         6.51 o
  -7  15   1        130.24        146.96        11.24 o
  -6  15   1         38.09         29.84         5.54 o
  -5  15   1          2.17          8.92         3.29 o
  -4  15   1        389.89        376.03         7.02 o
  -3  15   1          6.94          5.47         3.80 o
  -2  15   1        196.26        181.67         3.89 o
  -1  15   1        154.13        140.38         3.42 o
   0  15   1        103.09         99.35         2.78 o
   1  15   1          2.13         -0.05         2.04 o
   2  15   1        575.37        564.50         7.65 o
   3  15   1          1.40          3.29         2.11 o
   4  15   1         19.44         19.62         2.34 o
   5  15   1        618.77        619.09        11.24 o
   6  15   1        174.61        165.75         8.36 o
  -6  16   1        118.13        113.79         7.01 o
  -5  16   1          0.86         -2.24         4.43 o
  -4  16   1        388.26        392.50         7.48 o
  -3  16   1        135.98        123.83         3.40 o
  -2  16   1         63.42         62.63         2.64 o
  -1  16   1        118.31        117.94         3.14 o
   0  16   1         32.32         29.74         2.30 o
   1  16   1        200.08        207.58         4.92 o
   2  16   1         61.71         62.07         2.72 o
   3  16   1         75.75         75.07         2.96 o
   4  16   1         34.87         26.49         2.31 o
   5  16   1          0.10         -1.79         6.05 o
   6  16   1          4.38         -2.25         7.27 o
  -6  17   1         82.09         76.58         6.98 o
  -5  17   1         39.74         36.03         4.53 o
  -4  17   1         13.39         12.36         3.75 o
  -3  17   1        520.65        520.42         7.69 o
  -2  17   1        162.05        156.48         3.98 o
  -1  17   1        129.22        126.22         3.50 o
   0  17   1        597.42        571.46         7.98 o
   1  17   1       1665.17       1696.88        19.52 o
   2  17   1         14.65         13.70         2.45 o
   3  17   1         43.40         49.93         4.40 o
   4  17   1         26.14         24.54         3.25 o
   5  17   1         73.69         65.01         5.50 o
  -6  18   1          2.67          9.38         6.28 o
  -5  18   1          0.17         -1.54         4.94 o
  -4  18   1          0.31         -2.81         3.79 o
  -3  18   1       1485.70       1471.24        16.53 o
  -2  18   1          0.59         -1.22         2.39 o
  -1  18   1         19.42         24.16         2.66 o
   0  18   1        157.65        120.83         3.71 o
   1  18   1       2769.66       2781.00        32.44 o
   2  18   1         15.94         16.00         2.75 o
   3  18   1         46.06         48.17         3.06 o
   4  18   1         10.10          7.13         3.15 o
   5  18   1          5.22         -5.58         5.58 o
  -6  19   1         28.08         37.84        12.58 o
  -5  19   1          0.14          0.82         6.36 o
  -4  19   1          0.01         -4.41         4.41 o
  -3  19   1       1012.26       1023.89        12.46 o
  -2  19   1        265.26        240.57         5.10 o
  -1  19   1        244.43        230.52         5.01 o
   0  19   1         12.48          7.62         2.81 o
   1  19   1       1018.29       1022.27        13.03 o
   2  19   1         34.24         39.95         3.19 o
   3  19   1         16.22         14.99         2.98 o
   4  19   1          7.32         14.34         5.60 o
   5  19   1         15.95         18.00         6.33 o
  -5  20   1         37.19         32.46         6.59 o
  -4  20   1         66.50         80.13         6.31 o
  -3  20   1        200.31        204.09         6.59 o
  -2  20   1        216.09        206.57         5.05 o
  -1  20   1         45.22         50.89         5.10 o
   0  20   1        534.82        507.85         7.79 o
   1  20   1         49.41         46.68         3.59 o
   2  20   1         23.46         21.82         3.24 o
   3  20   1         10.45          8.42         4.81 o
   4  20   1          8.35          4.73         6.54 o
  -5  21   1          0.00         -6.64         6.64 o
  -4  21   1        143.31        139.81         7.39 o
  -3  21   1          9.04          7.98         3.00 o
  -2  21   1         14.35         20.63         3.27 o
  -1  21   1         14.02          9.15         3.26 o
   0  21   1          0.31         -0.63         3.63 o
   1  21   1         46.19         38.74         3.92 o
   2  21   1          0.08         -3.57         3.57 o
   3  21   1          0.02         -4.49         4.49 o
   4  21   1         55.93         61.11         7.32 o
  -4  22   1        101.17         91.54         7.27 o
  -3  22   1          9.72         12.59         4.24 o
  -2  22   1          4.13         -5.31         5.31 o
  -1  22   1         30.92         27.74         4.09 o
   0  22   1         38.75         35.21         3.96 o
   1  22   1         14.85         12.47         4.34 o
   2  22   1         16.41          6.79         4.08 o
   3  22   1         13.99         22.28         5.32 o
   4  22   1          2.72         -9.40         9.40 o
  -4  23   1        296.79        283.46        10.73 o
  -3  23   1          3.54         -1.35         6.60 o
  -2  23   1          0.66         -2.68         6.01 o
  -1  23   1        113.72        127.02         5.59 o
   0  23   1          0.26          4.12         4.66 o
   1  23   1          1.22         -0.59         4.56 o
   2  23   1        390.98        345.30        11.82 o
   3  23   1         12.52         -7.02         7.02 o
  -3  24   1          1.55         11.43        11.94 o
  -2  24   1          0.82          1.83         5.67 o
  -1  24   1          1.45         -2.84         5.48 o
   0  24   1          0.56          1.11         5.16 o
   1  24   1         19.74         17.09         5.32 o
   2  24   1         55.92         40.14         6.66 o
  -2  25   1         12.73          5.43         8.14 o
  -1  25   1        469.86        510.58        11.74 o
   0  25   1          0.32         -5.08         5.39 o
   1  25   1          9.99         20.74         6.76 o
  -8   0   2         23.63         28.64        10.68 o
  -6   0   2         31.84         30.96         2.33 o
  -4   0   2       1525.37       1635.80        26.58 o
  -2   0   2      88041.06      98476.57      1990.10 o
   0   0   2       1354.50       1238.65        19.96 o
   2   0   2         22.70         17.25         1.94 o
   4   0   2          0.53         -2.83         3.74 o
   6   0   2          4.58          2.59         3.10 o
  -8   1   2          6.44         19.42         5.60 o
  -7   1   2          7.05         10.69         4.07 o
  -6   1   2        242.11        243.20         4.88 o
  -5   1   2        446.27        448.02         6.07 o
  -4   1   2        907.04        877.91        10.56 o
  -3   1   2         62.26         63.39         1.66 o
  -2   1   2       9690.70      10266.80       127.35 o
  -1   1   2        325.77        298.37         4.18 o
   0   1   2        263.30        244.84         3.61 o
   1   1   2       2234.09       2329.99        25.08 o
   2   1   2        221.91        211.70         3.35 o
   3   1   2          0.05         -0.33         1.46 o
   4   1   2          0.95          2.35         1.97 o
   5   1   2          5.97          4.24         2.16 o
   6   1   2        413.03        403.73         6.42 o
   7   1   2         57.93         66.16         7.28 o
  -8   2   2         30.06         27.27         5.83 o
  -7   2   2          0.03          1.16         3.43 o
  -6   2   2         44.07         42.89         2.64 o
  -5   2   2        281.81        265.71         3.96 o
  -4   2   2          2.76          1.54         1.12 o
  -3   2   2       1277.12       1277.32        14.83 o
  -2   2   2       4062.19       4319.11        50.81 o
  -1   2   2         31.26         18.48         0.95 o
   0   2   2         35.44         29.36         1.24 o
   1   2   2       3516.31       3492.50        37.35 o
   2   2   2        135.20        158.49         2.95 o
   3   2   2         91.77         90.69         2.44 o
   4   2   2        143.27        139.91         3.41 o
   5   2   2         51.61         50.38         2.61 o
   6   2   2        310.39        307.04         6.83 o
   7   2   2        263.55        274.23         9.05 o
  -8   3   2          7.93         -1.75         5.08 o
  -7   3   2        414.02        412.88         8.78 o
  -6   3   2         23.62         24.00         2.31 o
  -5   3   2          5.88          5.52         1.18 o
  -4   3   2        177.13        180.16         2.86 o
  -3   3   2         98.49        102.33         2.13 o
  -2   3   2        919.17        895.41        10.04 o
  -1   3   2        643.42        581.93         6.69 o
   0   3   2        203.91        177.64         2.45 o
   1   3   2          0.09          4.29         0.96 o
   2   3   2       1130.35       1124.50        12.12 o
   3   3   2        147.54        129.79         2.95 o
   4   3   2          2.18          3.38         1.83 o
   5   3   2        347.47        343.19         5.55 o
   6   3   2        729.04        748.86        11.59 o
   7   3   2        280.24        292.67        10.78 o
  -8   4   2          5.66          5.44         3.10 o
  -7   4   2         62.13         62.71         3.50 o
  -6   4   2         36.44         41.01         2.57 o
  -5   4   2         10.22          9.31         1.14 o
  -4   4   2        412.74        448.03         6.03 o
  -3   4   2         46.80         51.05         1.60 o
  -2   4   2          8.35          7.75         0.99 o
  -1   4   2       1769.93       1795.09        20.34 o
   0   4   2         33.04         55.10         1.64 o
   1   4   2       1425.32       1384.38        15.27 o
   2   4   2         11.42          6.37         1.62 o
   3   4   2        891.60        904.41        10.16 o
   4   4   2         43.98         41.08         2.16 o
   5   4   2        718.51        719.44         8.94 o
   6   4   2          5.42          9.59         3.45 o
   7   4   2         37.86         37.48         5.61 o
  -8   5   2         30.28         22.55         4.79 o
  -7   5   2         75.92         76.33         3.39 o
  -6   5   2         74.61         74.54         2.90 o
  -5   5   2         48.49         52.21         1.80 o
  -4   5   2         19.67         14.17         1.30 o
  -3   5   2        331.54        342.63         4.34 o
  -2   5   2        222.55        199.24         3.09 o
  -1   5   2        669.59        668.00         7.67 o
   0   5   2        344.56        373.78         4.67 o
   1   5   2         22.53         16.03         1.17 o
   2   5   2       2208.00       2396.77        26.06 o
   3   5   2       1017.03       1082.05        12.01 o
   4   5   2         59.63         62.71         2.40 o
   5   5   2       1177.49       1199.31        14.22 o
   6   5   2        144.60        128.86         4.55 o
   7   5   2         58.81         67.67         5.81 o
  -8   6   2        112.11        107.19         5.03 o
  -7   6   2         66.59         69.11         3.47 o
  -6   6   2        656.48        669.22         9.97 o
  -5   6   2         46.14         51.50         2.16 o
  -4   6   2        447.44        437.69         5.64 o
  -3   6   2          1.06          2.08         1.02 o
  -2   6   2        174.10        159.00         2.60 o
  -1   6   2         26.26         31.22         1.34 o
   0   6   2       1738.56       1833.51        19.96 o
   1   6   2          3.94          1.71         1.15 o
   2   6   2        727.62        871.41        10.16 o
   3   6   2        153.93        199.74         3.78 o
   4   6   2          8.33         10.93         1.93 o
   5   6   2        395.79        419.95         7.53 o
   6   6   2        134.45        110.60         4.51 o
   7   6   2          5.15         10.04         5.65 o
  -8   7   2         19.71         18.57         4.26 o
  -7   7   2         58.19         54.96         5.25 o
  -6   7   2        581.84        580.19         8.94 o
  -5   7   2          3.26          1.88         1.75 o
  -4   7   2        205.34        203.09         3.92 o
  -3   7   2         10.81          4.15         1.29 o
  -2   7   2        273.21        236.31         3.35 o
  -1   7   2         87.96         80.21         2.04 o
   0   7   2       1801.02       1787.90        18.74 o
   1   7   2        549.61        598.13         6.95 o
   2   7   2         16.76         10.79         1.60 o
   3   7   2         21.39         15.89         1.86 o
   4   7   2          6.36          8.10         2.04 o
   5   7   2         17.25         11.78         2.33 o
   6   7   2          0.00         -2.91         3.71 o
   7   7   2        196.57        182.22         7.21 o
  -8   8   2          2.63          1.88         4.42 o
  -7   8   2          1.03          0.96         3.35 o
  -6   8   2          5.84          6.84         2.04 o
  -5   8   2        115.47        124.40         3.40 o
  -4   8   2         25.52         24.99         1.94 o
  -3   8   2        422.79        439.53         6.59 o
  -2   8   2        321.63        341.80         4.44 o
  -1   8   2         11.53         23.69         1.38 o
   0   8   2        224.34        189.34         3.07 o
   1   8   2        217.32        223.55         3.67 o
   2   8   2         86.29         83.61         2.26 o
   3   8   2        110.55        110.25         2.86 o
   4   8   2        268.69        273.21         4.86 o
   5   8   2          0.50         -0.73         3.17 o
   6   8   2        116.44        124.86         5.00 o
   7   8   2         41.61         41.29         6.42 o
  -8   9   2          8.19          3.24         7.38 o
  -7   9   2          7.51         -0.95         4.43 o
  -6   9   2         48.17         57.04         4.44 o
  -5   9   2          5.00          6.74         2.38 o
  -4   9   2         92.63         94.33         2.98 o
  -3   9   2       1206.78       1325.34        14.23 o
  -2   9   2        353.71        343.82         4.51 o
  -1   9   2        269.09        274.35         3.91 o
   0   9   2        275.64        282.03         4.43 o
   1   9   2          3.01          4.05         1.36 o
   2   9   2          4.13         14.71         1.82 o
   3   9   2        165.62        168.39         3.78 o
   4   9   2        357.36        341.22         6.04 o
   5   9   2          7.41         11.63         2.60 o
   6   9   2         30.08         28.75         5.38 o
   7   9   2         37.27         45.30         6.62 o
  -8  10   2          0.74          6.99         7.93 o
  -7  10   2        250.11        238.71         7.96 o
  -6  10   2        272.00        259.36         5.97 o
  -5  10   2         18.11         16.40         2.57 o
  -4  10   2        126.33        128.30         3.43 o
  -3  10   2       1720.30       1769.67        20.74 o
  -2  10   2        184.00        192.06         3.26 o
  -1  10   2       1342.67       1486.73        15.87 o
   0  10   2       1684.58       1826.57        19.30 o
   1  10   2        250.33        220.17         3.61 o
   2  10   2       1014.04       1034.53        13.37 o
   3  10   2        608.22        598.87         7.96 o
   4  10   2        116.59        119.54         3.58 o
   5  10   2        217.88        233.42         4.96 o
   6  10   2          0.83          0.37         2.70 o
  -8  11   2         16.67         20.20         9.31 o
  -7  11   2         12.22         10.13         5.73 o
  -6  11   2         59.92         54.59         3.07 o
  -5  11   2        527.03        546.54         8.61 o
  -4  11   2         16.90         18.10         2.36 o
  -3  11   2        282.29        319.14         5.63 o
  -2  11   2        166.59        167.55         3.17 o
  -1  11   2       1796.71       2086.61        21.96 o
   0  11   2         40.65         39.60         1.88 o
   1  11   2         23.90         17.19         1.80 o
   2  11   2        713.42        652.01         7.93 o
   3  11   2         32.77         32.89         2.61 o
   4  11   2         38.70         39.54         2.68 o
   5  11   2        108.49        120.44         3.84 o
   6  11   2          0.97          4.32         3.77 o
  -7  12   2        100.51        107.89         8.89 o
  -6  12   2        145.07        145.28         4.96 o
  -5  12   2         38.37         37.20         3.04 o
  -4  12   2          2.70          2.13         2.79 o
  -3  12   2         42.16         34.31         1.60 o
  -2  12   2         15.10         16.59         1.67 o
  -1  12   2       1042.81       1153.20        13.88 o
   0  12   2         21.33         31.17         1.99 o
   1  12   2        363.50        367.40         5.14 o
   2  12   2       1007.97        991.69        11.49 o
   3  12   2        342.84        345.84         5.97 o
   4  12   2        112.17        113.49         4.00 o
   5  12   2        144.80        116.22         4.59 o
   6  12   2         60.84         55.14         6.50 o
  -7  13   2         22.56         24.27         8.35 o
  -6  13   2        312.02        308.45         6.77 o
  -5  13   2        174.58        198.79         5.19 o
  -4  13   2        142.34        135.04         4.08 o
  -3  13   2          0.00         -1.37         1.37 o
  -2  13   2          0.01          2.54         1.93 o
  -1  13   2         19.22         22.82         1.89 o
   0  13   2         22.79         18.67         1.97 o
   1  13   2         72.11         72.69         2.51 o
   2  13   2        175.30        172.68         3.99 o
   3  13   2        168.88        171.34         4.25 o
   4  13   2          2.17          9.29         3.14 o
   5  13   2         31.44         22.79         3.96 o
   6  13   2          0.68         -2.59         6.22 o
  -7  14   2          5.04          0.82         6.84 o
  -6  14   2        157.11        162.87         6.53 o
  -5  14   2         13.75         10.17         3.38 o
  -4  14   2         62.71         61.43         3.45 o
  -3  14   2         26.91         26.69         1.56 o
  -2  14   2         25.51         27.16         1.98 o
  -1  14   2         29.87         28.46         2.12 o
   0  14   2          0.42          0.73         1.85 o
   1  14   2        493.16        502.98         6.66 o
   2  14   2          0.00         -0.51         2.34 o
   3  14   2        257.55        263.36         5.04 o
   4  14   2          7.61         15.94         3.00 o
   5  14   2         15.96         18.17         3.51 o
   6  14   2         47.01         47.24         7.14 o
  -7  15   2         79.86         58.98         8.33 o
  -6  15   2          0.29         -1.55         5.16 o
  -5  15   2        174.62        190.08         6.30 o
  -4  15   2        303.30        319.63         6.60 o
  -3  15   2          0.04          1.63         1.50 o
  -2  15   2          0.87          0.80         1.96 o
  -1  15   2          0.50          0.80         2.04 o
   0  15   2         84.00         84.94         3.15 o
   1  15   2       1139.39       1110.51        13.97 o
   2  15   2        194.12        198.20         4.72 o
   3  15   2        300.24        298.85         5.52 o
   4  15   2       2510.15       2393.28        27.18 o
   5  15   2          4.39          2.04         4.53 o
  -7  16   2          8.01          7.33        10.04 o
  -6  16   2         48.25         60.78         5.27 o
  -5  16   2        747.42        760.70        11.81 o
  -4  16   2          4.60          5.32         3.33 o
  -3  16   2          8.49         10.13         1.80 o
  -2  16   2          0.24         -0.17         2.32 o
  -1  16   2        129.41        136.21         3.70 o
   0  16   2         74.22         66.89         3.04 o
   1  16   2        520.90        498.16         7.03 o
   2  16   2          9.66          6.72         2.60 o
   3  16   2          9.06          5.78         2.75 o
   4  16   2        342.50        381.26         7.08 o
   5  16   2         63.84         64.05         4.72 o
  -6  17   2        132.24        146.89         8.37 o
  -5  17   2       1276.01       1308.62        17.53 o
  -4  17   2         48.13         47.06         4.04 o
  -3  17   2          1.02          0.64         1.93 o
  -2  17   2         74.39         68.08         3.35 o
  -1  17   2        119.42        119.29         3.46 o
   0  17   2        117.00        130.32         3.79 o
   1  17   2        388.71        366.23         6.11 o
   2  17   2         21.82         24.64         3.29 o
   3  17   2         79.00         71.08         3.50 o
   4  17   2         14.79         11.68         3.38 o
   5  17   2         26.63         39.28         6.40 o
  -6  18   2          0.31         -6.46         6.46 o
  -5  18   2        274.84        252.72         9.64 o
  -4  18   2          6.26          9.16         4.05 o
  -3  18   2          0.16         -2.72         2.72 o
  -2  18   2         75.47         69.32         3.15 o
  -1  18   2        173.48        174.93         4.65 o
   0  18   2        274.19        268.90         5.68 o
   1  18   2         95.00        105.65         3.90 o
   2  18   2          4.85          6.44         3.26 o
   3  18   2          9.57         11.61         3.21 o
   4  18   2         56.56         61.82         4.15 o
   5  18   2         12.99          9.93         6.84 o
  -6  19   2          0.19         14.58        12.60 o
  -5  19   2          6.13          5.27         6.12 o
  -4  19   2        501.76        468.22         9.25 o
  -3  19   2         33.58         29.73         3.77 o
  -2  19   2        193.05        173.85         4.47 o
  -1  19   2        785.76        787.14        11.72 o
   0  19   2         75.46         65.57         3.77 o
   1  19   2          0.06         -2.96         2.96 o
   2  19   2         31.13         39.85         3.64 o
   3  19   2         37.89         40.17         4.34 o
   4  19   2         62.91         74.35         5.52 o
  -5  20   2         17.34         13.37         7.35 o
  -4  20   2        101.44         96.64         6.70 o
  -3  20   2        406.39        425.49         8.71 o
  -2  20   2          0.17         -1.90         3.30 o
  -1  20   2        521.34        550.50         9.10 o
   0  20   2        392.54        335.08         6.64 o
   1  20   2         59.81         71.26         3.85 o
   2  20   2        101.47        108.23         5.10 o
   3  20   2          5.88          0.82         3.95 o
   4  20   2          4.02         13.61         5.96 o
  -5  21   2         40.11         34.96         7.11 o
  -4  21   2        169.58        153.28         7.79 o
  -3  21   2        151.70        145.17         5.61 o
  -2  21   2          1.03          4.61         3.44 o
  -1  21   2        318.11        324.60         7.94 o
   0  21   2        696.30        644.90        11.79 o
   1  21   2         19.06         13.37         3.83 o
   2  21   2        116.27        108.45         4.87 o
   3  21   2         14.79         20.99         4.99 o
  -4  22   2         29.45         28.45         6.95 o
  -3  22   2        137.34        124.19         5.58 o
  -2  22   2          0.01         -0.83         3.90 o
  -1  22   2         17.66         24.18         4.36 o
   0  22   2        201.90        179.56         6.49 o
   1  22   2          0.33         -4.11         4.11 o
   2  22   2          0.71          1.30         5.84 o
   3  22   2         37.24         29.01         6.56 o
  -4  23   2          0.21          1.99         7.42 o
  -3  23   2          4.00          9.40         6.43 o
  -2  23   2         52.23         49.33         4.92 o
  -1  23   2         51.90         47.57         4.94 o
   0  23   2          5.98          9.37         5.69 o
   1  23   2          1.29          1.72         4.85 o
   2  23   2          6.90          4.07         5.48 o
  -3  24   2         22.73         16.93        10.45 o
  -2  24   2          0.00          2.56         8.41 o
  -1  24   2          5.18          2.17         5.79 o
   0  24   2         27.05         35.41         5.94 o
   1  24   2          2.68          3.18         5.60 o
  -2  25   2         46.80         56.00         9.95 o
  -1  25   2         35.12         28.18         5.98 o
   0  25   2         53.28         76.03         6.51 o
  -9   0   3         97.19         78.73         9.99 o
  -7   0   3          1.18          2.15         2.38 o
  -5   0   3        229.84        217.35         5.57 o
  -3   0   3        558.16        555.05        10.07 o
  -1   0   3        333.43        378.91         8.05 o
   1   0   3        192.77        183.77         4.43 o
   3   0   3         80.07         76.17         3.79 o
   5   0   3        304.44        313.45        11.90 o
  -9   1   3          1.28         -1.26         6.29 o
  -8   1   3          4.45         -5.01         5.01 o
  -7   1   3         47.40         44.76         2.24 o
  -6   1   3         76.54         73.33         2.67 o
  -5   1   3         76.94         87.85         2.71 o
  -4   1   3       5288.93       5707.36        71.65 o
  -3   1   3          9.11          5.07         1.51 o
  -2   1   3       1253.83       1274.77        17.95 o
  -1   1   3       2066.17       2003.29        20.81 o
   0   1   3        468.66        485.30         6.65 o
   1   1   3        428.59        409.73         5.25 o
   2   1   3         46.70         40.97         1.79 o
   3   1   3        236.96        225.39         4.13 o
   4   1   3         74.09         77.39         3.22 o
   5   1   3         57.79         54.05         3.40 o
   6   1   3          2.42          0.69         3.38 o
  -9   2   3         18.07         19.23         9.68 o
  -8   2   3          9.04          4.13         5.95 o
  -7   2   3        356.74        362.96         6.76 o
  -6   2   3         14.71         16.06         1.97 o
  -5   2   3        695.42        699.26         9.06 o
  -4   2   3       7476.34       8114.41        86.24 o
  -3   2   3          2.52          0.64         1.60 o
  -2   2   3       1672.31       1667.58        21.46 o
  -1   2   3        333.19        267.50         3.66 o
   0   2   3       1379.69       1331.03        15.58 o
   1   2   3       1489.52       1510.75        16.01 o
   2   2   3        197.74        182.53         3.42 o
   3   2   3         13.91         17.34         2.04 o
   4   2   3         18.28         17.57         2.54 o
   5   2   3        747.10        785.51        10.95 o
   6   2   3          0.01         -3.05         3.05 o
  -9   3   3          3.85          6.85         8.09 o
  -8   3   3          0.27         -2.16         5.36 o
  -7   3   3        488.49        478.96         9.49 o
  -6   3   3        632.38        665.20         8.93 o
  -5   3   3         54.41         57.61         2.15 o
  -4   3   3       1158.05       1216.70        13.17 o
  -3   3   3        590.52        573.85         7.70 o
  -2   3   3        735.62        699.16         7.85 o
  -1   3   3        190.83        174.40         2.77 o
   0   3   3         20.40         31.92         1.65 o
   1   3   3       1912.67       2101.26        21.97 o
   2   3   3          4.79          1.02         1.38 o
   3   3   3        123.86        125.32         3.08 o
   4   3   3         87.89         91.37         3.13 o
   5   3   3        557.98        601.81         9.11 o
   6   3   3        176.35        176.67         5.05 o
  -8   4   3        198.59        180.11         6.03 o
  -7   4   3        204.10        199.98         5.80 o
  -6   4   3        247.02        239.27         4.37 o
  -5   4   3          2.03          2.48         1.56 o
  -4   4   3        654.95        615.32         7.61 o
  -3   4   3         74.35         69.78         2.30 o
  -2   4   3         11.02         11.48         1.31 o
  -1   4   3         27.76         26.97         1.34 o
   0   4   3       1124.45       1094.50        13.79 o
   1   4   3       2163.59       2272.12        24.88 o
   2   4   3        272.91        250.38         3.85 o
   3   4   3         26.26         27.43         2.02 o
   4   4   3       2311.40       2233.25        23.90 o
   5   4   3        524.77        513.85         7.94 o
   6   4   3         60.61         58.68         4.15 o
  -8   5   3          2.63          4.42         4.58 o
  -7   5   3          4.29         -1.94         3.18 o
  -6   5   3         28.69         31.24         1.97 o
  -5   5   3        208.34        213.45         3.82 o
  -4   5   3       1474.91       1492.60        16.67 o
  -3   5   3        256.78        227.91         3.71 o
  -2   5   3          0.20         -0.93         1.24 o
  -1   5   3        589.08        551.72         6.69 o
   0   5   3          2.08          1.76         1.41 o
   1   5   3          9.21          6.21         1.21 o
   2   5   3         54.26         64.00         2.10 o
   3   5   3         42.76         44.31         2.24 o
   4   5   3        830.13        802.13         9.83 o
   5   5   3        137.35        125.36         3.80 o
   6   5   3         72.43         77.33         3.69 o
  -8   6   3          3.23          3.25         3.92 o
  -7   6   3          0.83         -2.87         2.87 o
  -5   6   3         87.37         87.60         2.65 o
  -4   6   3        143.70        135.39         3.76 o
  -3   6   3        677.24        682.74         8.29 o
  -2   6   3          0.14          0.52         1.79 o
  -1   6   3        333.78        326.83         4.34 o
   0   6   3       4085.33       4394.17        45.03 o
   1   6   3         33.52         35.65         1.73 o
   2   6   3         14.26         21.91         1.78 o
   3   6   3        491.15        485.62         6.53 o
   4   6   3        177.59        178.44         4.13 o
   5   6   3          6.24          3.82         2.76 o
   6   6   3         50.50         44.52         3.72 o
  -8   7   3          3.73         11.43         4.24 o
  -7   7   3        125.19        127.49         4.22 o
  -6   7   3          0.19          1.75         2.14 o
  -5   7   3          0.51         -0.19         1.63 o
  -4   7   3         87.24         85.49         2.36 o
  -3   7   3         59.12         61.60         1.98 o
  -2   7   3        136.15        118.88         2.73 o
  -1   7   3       1409.72       1362.84        14.62 o
   0   7   3       1380.43       1673.19        18.55 o
   1   7   3         54.88         45.63         1.77 o
   2   7   3         40.47         32.65         2.01 o
   3   7   3       1149.88       1097.04        12.48 o
   4   7   3         12.43          8.17         2.54 o
   5   7   3        114.91        108.96         3.76 o
   6   7   3        357.20        370.16         8.12 o
  -8   8   3         50.25         43.35         8.51 o
  -7   8   3        177.00        188.14         5.07 o
  -6   8   3        713.59        721.50         9.82 o
  -5   8   3         68.43         67.89         2.27 o
  -4   8   3         19.43         17.05         1.51 o
  -3   8   3        822.59        845.43         9.61 o
  -2   8   3        425.14        440.74         5.81 o
  -1   8   3         77.74         93.25         2.29 o
   0   8   3       2691.53       2861.72        31.07 o
   1   8   3          0.83          1.85         1.44 o
   2   8   3          8.20         13.06         2.08 o
   3   8   3          3.88          4.63         2.32 o
   4   8   3          0.06         -0.39         2.76 o
   5   8   3        215.69        238.08         5.34 o
   6   8   3         26.13         23.43         5.48 o
  -8   9   3         64.25         58.72         6.69 o
  -7   9   3          5.71         17.10         4.55 o
  -6   9   3         50.85         89.67         5.66 o
  -5   9   3          5.87          1.54         2.56 o
  -4   9   3        130.11        136.19         3.19 o
  -3   9   3       1834.37       1920.40        21.60 o
  -2   9   3         57.46         58.17         2.09 o
  -1   9   3         16.65         16.62         1.67 o
   0   9   3        206.46        289.20         4.23 o
   1   9   3          8.12          6.42         1.76 o
   2   9   3         20.75         21.60         2.30 o
   3   9   3         31.58         33.65         2.60 o
   4   9   3          6.78          2.76         2.68 o
   5   9   3        119.48        128.69         4.78 o
   6   9   3         68.43         72.42         5.94 o
  -8  10   3         84.04         85.95         7.57 o
  -7  10   3        102.95        101.23         4.10 o
  -6  10   3         34.73         40.26         3.46 o
  -5  10   3         22.36         24.83         2.83 o
  -4  10   3         22.41         20.84         1.37 o
  -3  10   3        133.58        148.15         3.15 o
  -2  10   3         74.28         74.30         2.40 o
  -1  10   3          0.10          4.09         1.54 o
   0  10   3        478.42        475.31         6.14 o
   1  10   3          3.62          2.79         1.81 o
   2  10   3        531.98        513.58         7.67 o
   3  10   3        187.70        189.33         4.61 o
   4  10   3          5.02          5.64         2.96 o
   5  10   3         39.38         38.60         3.67 o
   6  10   3         27.65         42.83         5.55 o
  -8  11   3         25.43         25.06        19.14 o
  -7  11   3         68.17         76.91         3.85 o
  -6  11   3        168.78        169.72         5.12 o
  -5  11   3        430.57        458.62         7.85 o
  -4  11   3        140.20        138.88         3.18 o
  -3  11   3         16.80         17.98         1.78 o
  -2  11   3        107.11        101.41         2.75 o
  -1  11   3         65.83         62.86         2.26 o
   0  11   3        328.31        328.64         4.84 o
   1  11   3        592.68        602.15         7.88 o
   2  11   3         22.27         17.44         2.51 o
   3  11   3         58.08         52.56         3.67 o
   4  11   3         27.98         35.41         3.55 o
   5  11   3          0.38         -1.32         3.56 o
   6  11   3          0.31          0.49         5.71 o
  -8  12   3        460.89        471.98        15.00 o
  -7  12   3         54.05         60.81         4.78 o
  -6  12   3         58.83         57.73         3.80 o
  -5  12   3        360.50        379.32         7.05 o
  -4  12   3         37.40         40.00         2.94 o
  -3  12   3         78.49         90.32         2.76 o
  -2  12   3         37.56         34.23         2.24 o
  -1  12   3        297.33        318.86         5.09 o
   0  12   3        335.16        333.14         5.01 o
   1  12   3         15.77         17.49         2.11 o
   2  12   3       1548.46       1521.19        18.65 o
   3  12   3         45.10         53.64         3.38 o
   4  12   3        111.24         94.88         5.03 o
   5  12   3         12.31         20.41         4.13 o
  -7  13   3        106.09         99.37         7.32 o
  -6  13   3         22.42         24.83         3.83 o
  -5  13   3        119.22        128.51         4.36 o
  -4  13   3         10.56          9.00         3.00 o
  -3  13   3         55.01         56.38         2.38 o
  -2  13   3         51.03         48.03         2.39 o
  -1  13   3        235.75        265.18         5.59 o
   0  13   3         37.70         44.44         2.49 o
   1  13   3        698.91        679.80         8.58 o
   2  13   3       3217.00       3246.76        34.31 o
   3  13   3          1.36          4.06         3.07 o
   4  13   3         48.26         37.63         4.25 o
   5  13   3          7.52          9.40         4.82 o
  -7  14   3        514.76        533.13        12.79 o
  -6  14   3         33.99         35.98         4.18 o
  -5  14   3         24.12         23.03         3.60 o
  -4  14   3          3.72          0.71         2.84 o
  -3  14   3         88.11         85.25         2.92 o
  -2  14   3         40.48         44.97         2.61 o
  -1  14   3          8.89         11.83         2.28 o
   0  14   3        181.18        178.59         4.08 o
   1  14   3          5.23          2.78         2.24 o
   2  14   3       1419.46       1481.80        16.67 o
   3  14   3        130.38        120.32         4.18 o
   4  14   3         17.84         17.33         4.40 o
   5  14   3         64.11         72.96         5.20 o
  -7  15   3        132.38        121.00         6.85 o
  -6  15   3          6.60         20.54         4.97 o
  -5  15   3         27.92         30.41         4.57 o
  -4  15   3         23.45         20.36         3.41 o
  -3  15   3         57.08         59.63         2.60 o
  -2  15   3         14.39         10.10         2.44 o
  -1  15   3          4.97          6.30         2.74 o
   0  15   3        121.72        121.22         3.61 o
   1  15   3        260.65        255.23         5.14 o
   2  15   3        211.27        214.98         5.24 o
   3  15   3        767.80        705.17        10.19 o
   4  15   3         94.30         92.16         4.98 o
   5  15   3         31.83         35.67         6.19 o
  -7  16   3          0.88          4.01         9.97 o
  -6  16   3        286.37        287.47         8.48 o
  -5  16   3         79.75         75.89         4.53 o
  -4  16   3         88.73         82.29         4.18 o
  -3  16   3         86.56         93.16         3.34 o
  -2  16   3         86.42         84.40         3.97 o
  -1  16   3        866.54        890.35        11.35 o
   0  16   3         35.29         37.92         2.86 o
   1  16   3         76.53         74.46         3.30 o
   2  16   3         15.36         10.51         2.87 o
   3  16   3         20.43         27.77         3.64 o
   4  16   3         24.54         19.34         6.20 o
   5  16   3          5.51         14.21        10.20 o
  -6  17   3         95.55         94.65        12.30 o
  -5  17   3        326.83        326.72         9.67 o
  -4  17   3          2.58          1.50         4.12 o
  -3  17   3         14.26         14.92         2.51 o
  -2  17   3        120.41        132.82         3.99 o
  -1  17   3       2403.41       2509.57        28.20 o
   0  17   3         45.96         44.20         3.06 o
   1  17   3          6.01          4.42         2.97 o
   2  17   3        160.49        149.67         4.44 o
   3  17   3          2.65          0.06         3.82 o
   4  17   3         18.92         21.69         5.33 o
  -6  18   3          3.00         -4.07         7.48 o
  -5  18   3        680.52        693.40        13.58 o
  -4  18   3         72.25         68.28         4.54 o
  -3  18   3        108.02        112.87         3.83 o
  -2  18   3        619.79        602.72         8.89 o
  -1  18   3       1576.37       1577.68        19.56 o
   0  18   3         52.70         52.49         3.49 o
   1  18   3        106.38        107.51         4.04 o
   2  18   3         82.85         79.25         4.04 o
   3  18   3         12.97          9.50         4.02 o
   4  18   3          0.12          7.23         6.70 o
  -6  19   3         23.80         22.37        13.93 o
  -5  19   3        442.30        440.33        14.71 o
  -4  19   3        269.18        257.71        11.06 o
  -3  19   3        362.10        334.11         6.35 o
  -2  19   3         37.54         27.67         3.41 o
  -1  19   3        202.60        216.18         5.50 o
   0  19   3          7.85          8.62         3.49 o
   1  19   3          0.31         -3.52         3.52 o
   2  19   3         32.31         37.69         4.22 o
   3  19   3          6.75         11.74         4.35 o
   4  19   3         62.45         84.90         7.66 o
  -5  20   3         83.88         95.02        10.06 o
  -4  20   3         17.77          3.40         6.52 o
  -3  20   3         23.67         27.36         3.51 o
  -2  20   3        307.29        268.74         7.49 o
  -1  20   3         11.76          1.52         3.48 o
   0  20   3          1.39          2.46         3.59 o
   1  20   3          2.25          1.17         3.72 o
   2  20   3         70.12         77.76         4.72 o
   3  20   3          0.40         -1.07         4.96 o
  -5  21   3         45.13         47.41        16.11 o
  -4  21   3         17.95         18.01         8.33 o
  -3  21   3         86.71         98.85         4.52 o
  -2  21   3         68.31         71.57         4.98 o
  -1  21   3        108.77        109.93         5.11 o
   0  21   3          1.93         11.96         4.13 o
   1  21   3         24.51         34.80         5.87 o
   2  21   3         20.87         32.71         4.98 o
   3  21   3          0.11          2.72         6.50 o
  -4  22   3          5.99          8.28         7.41 o
  -3  22   3        116.05        113.61         5.25 o
  -2  22   3         24.38         18.48         5.20 o
  -1  22   3          2.79         -1.27         4.67 o
   0  22   3         41.60         49.78         5.85 o
   1  22   3         15.27         15.99         4.96 o
   2  22   3         30.23         31.67         8.03 o
  -3  23   3         91.43        110.23         9.86 o
  -2  23   3          5.65          8.23         4.78 o
  -1  23   3         32.11         34.92         5.30 o
   0  23   3        201.32        180.87         6.63 o
   1  23   3         14.21         17.28         5.25 o
  -2  24   3         11.26         17.69         7.14 o
  -1  24   3         11.66         11.49         7.04 o
   0  24   3         15.79         16.16         5.77 o
  -8   0   4        153.69        133.62         6.64 o
  -6   0   4        694.81        670.41        12.94 o
  -4   0   4       8538.68       9400.01       135.27 o
  -2   0   4         55.23         50.34         2.48 o
   0   0   4        188.94        184.60         4.33 o
   2   0   4         31.92         20.11         3.35 o
   4   0   4         83.27         92.25         6.27 o
   6   0   4         71.79         67.70        12.02 o
  -9   1   4          0.09         -7.45         8.01 o
  -8   1   4          7.79          9.78         2.50 o
  -7   1   4        141.89        132.46         6.53 o
  -6   1   4         16.01         16.23         2.48 o
  -5   1   4        226.67        225.64         4.46 o
  -4   1   4       1533.65       1615.89        18.15 o
  -3   1   4          9.74          6.77         1.59 o
  -2   1   4        220.82        201.47         3.65 o
  -1   1   4       1087.44       1151.33        13.01 o
   0   1   4         18.26         12.31         1.42 o
   1   1   4          2.88          2.91         1.30 o
   2   1   4        207.07        204.37         4.19 o
   3   1   4          4.82          4.75         2.40 o
   4   1   4        144.80        138.88         4.55 o
   5   1   4          8.63          5.05         4.00 o
   6   1   4         52.24         60.68         8.28 o
  -9   2   4         14.12          5.06         8.40 o
  -8   2   4         58.76         54.74         5.05 o
  -7   2   4         42.56         44.54         2.94 o
  -6   2   4         16.68         16.35         2.42 o
  -5   2   4        234.31        231.19         4.80 o
  -4   2   4       2439.73       2620.57        30.05 o
  -3   2   4       1018.67       1012.26        13.77 o
  -2   2   4          2.75          1.41         1.53 o
  -1   2   4       1810.04       1809.32        19.11 o
   0   2   4          6.89          8.18         1.59 o
   1   2   4         98.73         83.25         2.20 o
   2   2   4          0.26          0.40         1.79 o
   3   2   4          3.58          3.72         2.59 o
   4   2   4        502.51        489.49         7.99 o
   5   2   4          0.88         -3.50         3.50 o
   6   2   4          5.53          6.48         5.88 o
  -9   3   4         75.86         59.30        21.29 o
  -8   3   4         15.74         13.96         4.02 o
  -7   3   4          0.05         -2.46         2.46 o
  -6   3   4        632.78        627.93         9.41 o
  -5   3   4        396.66        397.96         6.10 o
  -4   3   4        428.04        444.47         7.49 o
  -3   3   4        124.62        134.00         3.74 o
  -2   3   4         33.92         35.94         1.91 o
  -1   3   4        552.09        511.17         6.41 o
   0   3   4        377.38        374.68         5.66 o
   1   3   4         94.85        100.90         3.01 o
   2   3   4        224.94        199.80         3.79 o
   3   3   4        725.02        695.53         8.73 o
   4   3   4        290.49        290.06         5.78 o
   5   3   4        139.77        138.40         4.68 o
   6   3   4        186.99        213.35         7.47 o
  -8   4   4          0.67         -0.02         3.90 o
  -7   4   4         49.89         46.90         2.96 o
  -6   4   4        196.83        185.31         4.24 o
  -5   4   4         32.21         33.20         2.37 o
  -4   4   4        179.92        171.48         4.06 o
  -3   4   4         57.16         55.54         2.12 o
  -2   4   4          0.54         -0.45         1.66 o
  -1   4   4         99.42        103.02         2.26 o
   0   4   4          1.26          3.50         1.77 o
   1   4   4         72.83         63.86         3.13 o
   2   4   4         29.80         29.80         1.85 o
   3   4   4        768.45        792.02         9.72 o
   4   4   4         40.63         37.67         2.96 o
   5   4   4         53.81         56.51         3.90 o
   6   4   4         19.72         19.62         5.68 o
  -8   5   4        102.69         89.24         5.23 o
  -7   5   4        181.92        171.31         4.37 o
  -6   5   4         23.58         24.24         2.33 o
  -5   5   4        151.47        150.22         3.79 o
  -4   5   4         45.86         54.05         2.58 o
  -3   5   4         28.87         23.06         1.78 o
  -2   5   4        129.40        125.03         2.70 o
  -1   5   4        202.55        196.51         3.95 o
   0   5   4        450.34        504.05         7.50 o
   1   5   4        346.89        371.49         6.29 o
   2   5   4         76.02         64.06         2.84 o
   3   5   4       2167.69       2203.38        23.65 o
   4   5   4        215.72        189.42         4.67 o
   5   5   4         71.97         68.62         4.01 o
   6   5   4          2.11         -5.57         5.57 o
  -8   6   4         42.51         37.71         6.86 o
  -7   6   4          7.25         10.84         2.62 o
  -6   6   4        107.79        102.68         3.22 o
  -5   6   4        133.87        134.30         3.61 o
  -4   6   4          1.44          1.24         1.85 o
  -3   6   4          9.93          5.35         1.73 o
  -2   6   4        314.61        321.51         4.57 o
  -1   6   4        192.90        205.14         3.55 o
   0   6   4         19.96         24.90         2.37 o
   1   6   4        711.43        750.89         9.53 o
   2   6   4        226.15        221.23         4.13 o
   3   6   4        336.28        332.22         5.66 o
   4   6   4        301.00        261.88         5.70 o
   5   6   4         18.36         22.84         4.15 o
   6   6   4          9.18         20.08         6.47 o
  -8   7   4        186.10        174.95         6.30 o
  -7   7   4         27.66         25.72         2.60 o
  -6   7   4        299.47        316.30         5.86 o
  -5   7   4          0.06         -0.13         2.17 o
  -4   7   4         35.81         35.83         2.47 o
  -3   7   4          6.18          8.87         1.83 o
  -2   7   4        342.44        352.07         5.15 o
  -1   7   4        130.93        142.17         3.56 o
   0   7   4        303.88        284.51         4.24 o
   1   7   4         35.26         22.21         1.78 o
   2   7   4        676.97        649.74         8.57 o
   3   7   4         15.47         15.13         2.46 o
   4   7   4          2.40          5.30         3.92 o
   5   7   4        116.27        101.52         4.83 o
  -8   8   4        225.80        205.33         7.38 o
  -7   8   4          0.92         -3.04         3.04 o
  -6   8   4         60.05         66.74         4.09 o
  -5   8   4        439.37        438.83         6.55 o
  -4   8   4          4.31          2.81         2.32 o
  -3   8   4          5.18          5.75         1.98 o
  -2   8   4         35.08         34.49         1.90 o
  -1   8   4        218.62        215.54         3.85 o
   0   8   4         43.79         46.45         2.87 o
   1   8   4          8.39          6.11         1.88 o
   2   8   4        211.56        204.92         4.26 o
   3   8   4         13.64         11.98         2.52 o
   4   8   4         30.15         30.02         3.39 o
   5   8   4         45.37         38.32         4.39 o
  -8   9   4         28.49         27.25        11.42 o
  -7   9   4         67.49         58.81         2.61 o
  -6   9   4          9.85         13.58         2.61 o
  -5   9   4        510.31        531.26         7.41 o
  -4   9   4         75.77         73.89         3.01 o
  -3   9   4         48.66         48.24         2.34 o
  -2   9   4       2206.10       2285.67        24.18 o
  -1   9   4         82.91         76.91         2.35 o
   0   9   4         22.97         18.69         1.77 o
   1   9   4         34.52         36.68         2.30 o
   2   9   4          5.39          3.88         2.19 o
   3   9   4          1.11          2.91         2.52 o
   4   9   4          3.14          4.55         3.25 o
   5   9   4        104.90        115.99         4.87 o
  -8  10   4         92.82         78.03         8.73 o
  -7  10   4         34.72         35.07         4.73 o
  -6  10   4        133.56        123.50         3.79 o
  -5  10   4        147.82        150.60         3.66 o
  -4  10   4         36.40         33.45         3.01 o
  -3  10   4        819.29        845.38        10.41 o
  -2  10   4        620.41        658.44         8.30 o
  -1  10   4         19.88         22.41         1.95 o
   0  10   4        897.43        915.70        11.15 o
   1  10   4        163.98        168.31         3.87 o
   2  10   4        366.58        344.99         6.26 o
   3  10   4         18.79         19.60         2.92 o
   4  10   4         20.69         22.98         3.96 o
   5  10   4          0.66         15.78         4.18 o
  -8  11   4          0.66          3.22         9.24 o
  -7  11   4         44.35         39.81         4.84 o
  -6  11   4          5.01          5.20         3.47 o
  -5  11   4          2.83         -1.97         1.97 o
  -4  11   4         96.89         98.18         3.29 o
  -3  11   4        257.35        274.72         4.99 o
  -2  11   4         19.41         21.17         2.02 o
  -1  11   4          0.07         -1.78         1.78 o
   0  11   4       1067.69       1027.87        11.80 o
   1  11   4         18.71         18.69         2.69 o
   2  11   4         21.39         19.99         2.81 o
   3  11   4        109.03         96.30         3.81 o
   4  11   4          1.60         -0.11         5.10 o
   5  11   4         14.05         11.30         5.53 o
  -8  12   4         96.77        108.77        20.57 o
  -7  12   4          5.29         -0.12         6.52 o
  -6  12   4         22.47         13.92         4.03 o
  -5  12   4          0.37          2.71         2.37 o
  -4  12   4          0.10          2.90         2.37 o
  -3  12   4        215.13        234.95         5.16 o
  -2  12   4          8.81         10.24         2.18 o
  -1  12   4         34.01         39.17         2.36 o
   0  12   4       1926.55       1932.18        21.82 o
   1  12   4        368.23        368.94         5.95 o
   2  12   4         52.38         50.11         3.58 o
   3  12   4          6.50          0.10         3.57 o
   4  12   4         27.44         26.59         4.20 o
   5  12   4         11.59         15.02         5.15 o
  -7  13   4         38.81         31.17         5.41 o
  -6  13   4         16.87         20.49         4.24 o
  -5  13   4         19.06         18.72         3.70 o
  -4  13   4          9.02         10.07         2.57 o
  -3  13   4        272.73        295.93         5.55 o
  -2  13   4        194.26        197.19         4.23 o
  -1  13   4         47.38         48.21         2.84 o
   0  13   4        252.73        241.05         4.99 o
   1  13   4        163.02        146.43         3.93 o
   2  13   4          0.55          1.70         3.42 o
   3  13   4         23.93         17.12         4.31 o
   4  13   4         98.55        111.93         5.19 o
  -7  14   4         25.34         13.46         8.41 o
  -6  14   4         42.02         42.17         4.69 o
  -5  14   4          9.31          7.80         3.63 o
  -4  14   4          2.19          5.73         2.83 o
  -3  14   4          6.02          9.37         2.56 o
  -2  14   4         57.89         55.47         2.92 o
  -1  14   4        222.78        217.87         4.85 o
   0  14   4          0.92          0.10         2.51 o
   1  14   4         45.84         49.52         3.40 o
   2  14   4        185.89        167.65         4.83 o
   3  14   4         11.84          9.14         3.92 o
   4  14   4          6.76         15.37         4.98 o
  -7  15   4         55.13         60.24         6.42 o
  -6  15   4         42.48         46.85         6.84 o
  -5  15   4          0.81          5.41         3.87 o
  -4  15   4         17.18         19.44         3.18 o
  -3  15   4         22.13         27.76         3.12 o
  -2  15   4          7.91          8.17         2.69 o
  -1  15   4        319.33        315.32         7.26 o
   0  15   4         71.62         73.86         3.26 o
   1  15   4        305.11        302.25         5.95 o
   2  15   4        970.08        866.03        11.15 o
   3  15   4          3.19          3.94         3.82 o
   4  15   4          8.96         11.43         5.84 o
  -7  16   4        276.36        283.53        12.67 o
  -6  16   4         63.45         72.28         6.20 o
  -5  16   4         34.57         35.84         4.92 o
  -4  16   4          1.78          1.19         3.03 o
  -3  16   4         69.36         78.30         3.50 o
  -2  16   4          6.88          4.52         2.91 o
  -1  16   4         21.61         23.11         3.07 o
   0  16   4          2.34          1.87         3.19 o
   1  16   4        248.26        222.09         5.21 o
   2  16   4        322.56        355.32         8.34 o
   3  16   4          0.16          1.39         4.33 o
   4  16   4         11.02         18.94         6.18 o
  -6  17   4          0.99         -6.09         6.09 o
  -5  17   4         12.93          9.94         4.88 o
  -4  17   4         23.41         16.40         2.64 o
  -3  17   4         16.40         16.82         4.31 o
  -2  17   4        182.25        191.93         5.05 o
  -1  17   4        169.87        169.97         4.59 o
   0  17   4         27.78         28.03         3.26 o
   1  17   4         29.99         24.07         3.84 o
   2  17   4        134.28        130.86         4.81 o
   3  17   4         26.66         27.82         4.92 o
  -6  18   4         27.34         20.28         7.49 o
  -5  18   4         42.37         41.63         6.19 o
  -4  18   4        271.39        255.31         5.53 o
  -3  18   4        465.24        487.07         8.31 o
  -2  18   4        193.43        181.30         5.07 o
  -1  18   4         12.58         14.85         3.40 o
   0  18   4          2.32          1.97         3.35 o
   1  18   4         37.03         38.55         3.91 o
   2  18   4          0.01          3.24         4.27 o
   3  18   4         30.33         54.07         6.21 o
  -5  19   4          1.09         -1.82         6.88 o
  -4  19   4         49.78         41.72         3.53 o
  -3  19   4        658.96        694.80        11.59 o
  -2  19   4         16.12          9.65         3.58 o
  -1  19   4        100.06        120.88         4.65 o
   0  19   4         16.85         26.30         3.97 o
   1  19   4          1.56          5.67         4.09 o
   2  19   4         24.49         20.67         4.59 o
   3  19   4          1.74          4.34         7.96 o
  -5  20   4         41.56         49.55         7.49 o
  -4  20   4         53.11         56.04         5.42 o
  -3  20   4        567.30        617.10        10.74 o
  -2  20   4         27.48         23.18         4.29 o
  -1  20   4          1.96         -3.98         3.98 o
   0  20   4         50.39         59.58         5.21 o
   1  20   4         82.09         98.65         5.90 o
   2  20   4          1.21         -1.89         6.92 o
  -4  21   4          1.18         -4.64         7.94 o
  -3  21   4        107.82         97.57         5.19 o
  -2  21   4        354.27        324.42         8.82 o
  -1  21   4          2.40          8.50         4.74 o
   0  21   4          2.68          3.53         4.65 o
   1  21   4         79.31        106.72         6.08 o
   2  21   4         54.15         58.54         5.98 o
  -4  22   4         19.05         29.54         9.04 o
  -3  22   4        138.42        128.68         7.29 o
  -2  22   4        249.24        232.76         7.35 o
  -1  22   4          0.02         -4.16         6.05 o
   0  22   4          8.90         16.33         5.03 o
   1  22   4         53.19         67.10         6.21 o
  -3  23   4         31.54         27.12        10.12 o
  -2  23   4         98.28         87.72         6.12 o
  -1  23   4          6.59          4.36         5.60 o
   0  23   4         49.78         51.26         6.03 o
  -7   0   5         21.45         25.28         4.83 o
  -5   0   5        695.93        882.16        22.11 o
  -3   0   5        690.65        651.82        13.13 o
  -1   0   5        325.09        329.52         7.82 o
   1   0   5         33.58         33.51         2.56 o
   3   0   5         23.40         16.74         4.55 o
   5   0   5         46.22         67.55        10.00 o
  -8   1   5          4.99          4.68         3.50 o
  -7   1   5          2.56          4.00         3.06 o
  -6   1   5       2878.85       2897.40        32.09 o
  -5   1   5          8.64         11.25         2.40 o
  -4   1   5        320.23        323.73         5.18 o
  -3   1   5        760.50        749.02        10.86 o
  -2   1   5          6.93         10.36         2.04 o
  -1   1   5          4.43          2.85         1.13 o
   0   1   5        105.90         96.68         2.94 o
   1   1   5         33.73         32.42         2.40 o
   2   1   5          2.62          5.98         2.08 o
   3   1   5        385.18        388.15         7.32 o
   4   1   5         31.82         29.75         3.65 o
   5   1   5         19.49         12.93         6.13 o
  -8   2   5        185.77        160.75         4.92 o
  -7   2   5         42.25         37.28         3.44 o
  -6   2   5        948.01        959.13        12.06 o
  -5   2   5         40.28         45.50         2.71 o
  -4   2   5        776.28        784.50         9.45 o
  -3   2   5        477.88        457.46         6.72 o
  -2   2   5        283.22        267.49         4.61 o
  -1   2   5        402.90        393.88         5.40 o
   0   2   5         32.15         27.49         2.32 o
   1   2   5         62.70         59.87         2.76 o
   2   2   5        223.00        215.40         4.13 o
   3   2   5        637.70        651.34         9.03 o
   4   2   5         17.05         15.50         4.74 o
   5   2   5         48.28         50.79         5.01 o
  -8   3   5        142.53        143.08         6.55 o
  -7   3   5        269.37        262.17         6.04 o
  -6   3   5         41.69         47.15         3.15 o
  -5   3   5         75.70         76.13         3.14 o
  -4   3   5        299.31        298.65         6.07 o
  -3   3   5          2.09          2.27         1.96 o
  -2   3   5        237.56        248.28         4.92 o
  -1   3   5        806.91        819.91        10.64 o
   0   3   5         53.90         48.41         2.45 o
   1   3   5        253.36        245.82         5.10 o
   2   3   5        469.32        482.56         6.59 o
   3   3   5        203.19        207.96         4.76 o
   4   3   5        171.97        174.56         4.86 o
   5   3   5         13.51          0.03         4.82 o
  -8   4   5          0.00          0.21         3.49 o
  -7   4   5         73.12         64.42         4.21 o
  -6   4   5        278.14        268.13         6.72 o
  -5   4   5         23.77         20.90         2.57 o
  -4   4   5         18.88         18.30         2.91 o
  -3   4   5        122.89        124.68         4.03 o
  -2   4   5         27.71         20.64         1.78 o
  -1   4   5       1178.99       1229.92        15.19 o
   0   4   5        143.42        136.02         3.63 o
   1   4   5          4.37          5.31         2.38 o
   2   4   5       2113.30       1961.09        22.31 o
   3   4   5         63.03         57.94         2.91 o
   4   4   5          7.88         12.17         4.14 o
   5   4   5         61.67         71.91         5.64 o
  -8   5   5         97.53         87.68         4.53 o
  -7   5   5         33.63         30.62         3.61 o
  -6   5   5         72.27         73.60         3.56 o
  -5   5   5         35.43         41.14         2.77 o
  -4   5   5         37.93         44.59         2.91 o
  -3   5   5         33.64         35.27         2.39 o
  -2   5   5        364.70        375.01         6.24 o
  -1   5   5         21.94         34.60         2.69 o
   0   5   5          0.05          0.50         2.32 o
   1   5   5        215.80        219.52         5.35 o
   2   5   5        145.62        158.89         4.85 o
   3   5   5        293.73        259.91         5.19 o
   4   5   5        169.52        156.58         4.72 o
   5   5   5         29.16         24.72         5.19 o
  -8   6   5          0.00          1.28         3.60 o
  -7   6   5          1.62          2.25         3.20 o
  -6   6   5        193.17        193.11         6.95 o
  -5   6   5        106.44        102.67         3.71 o
  -4   6   5          8.04         14.44         2.59 o
  -3   6   5         15.29         15.69         2.07 o
  -2   6   5       1893.29       1907.59        23.68 o
  -1   6   5        102.85        116.45         3.90 o
   0   6   5        228.31        246.50         5.47 o
   1   6   5       1405.22       1438.23        17.82 o
   2   6   5         55.18         67.45         4.26 o
   3   6   5         28.61         19.28         2.52 o
   4   6   5         27.55         35.63         3.72 o
   5   6   5         12.65         19.02         6.00 o
  -8   7   5          7.55          2.67         4.04 o
  -7   7   5         35.07         34.84         3.48 o
  -6   7   5         10.96         10.79         2.74 o
  -5   7   5          7.11          5.61         2.52 o
  -4   7   5          6.28          5.57         2.55 o
  -3   7   5        326.81        317.93         5.32 o
  -2   7   5        116.16        133.16         3.16 o
  -1   7   5         15.25         10.56         2.41 o
   0   7   5         35.53         35.71         3.01 o
   1   7   5       1086.56       1049.55        14.54 o
   2   7   5          4.15          4.45         3.26 o
   3   7   5          2.95         -2.43         2.43 o
   4   7   5        267.92        255.60         6.09 o
   5   7   5          2.34          3.66         7.14 o
  -8   8   5        327.91        308.31         8.88 o
  -7   8   5         36.64         31.14         3.35 o
  -6   8   5          0.00          0.04         2.97 o
  -5   8   5         42.25         48.78         3.96 o
  -4   8   5        171.98        165.18         4.15 o
  -3   8   5          9.67          8.36         2.11 o
  -2   8   5        342.93        335.52         5.26 o
  -1   8   5         43.85         42.54         1.95 o
   0   8   5         95.32         89.63         4.03 o
   1   8   5         27.16         26.85         3.33 o
   2   8   5          0.31         -1.94         1.94 o
   3   8   5        600.29        584.11         8.38 o
   4   8   5         37.98         31.70         5.66 o
  -8   9   5         20.86         21.14         8.09 o
  -7   9   5          3.59          6.84         3.00 o
  -6   9   5         10.90         10.28         3.85 o
  -5   9   5        611.64        634.75         9.23 o
  -4   9   5         49.66         55.81         3.15 o
  -3   9   5         29.18         33.31         2.53 o
  -2   9   5        109.67        106.90         3.19 o
  -1   9   5         58.50         64.14         2.43 o
   0   9   5         21.18         24.08         3.48 o
   1   9   5          5.95          4.24         3.29 o
   2   9   5          4.16          6.38         1.76 o
   3   9   5          4.11          2.22         2.79 o
   4   9   5        175.78        168.55         5.41 o
  -8  10   5         20.12         17.64        10.93 o
  -7  10   5         95.66         95.06         4.20 o
  -6  10   5         61.87         68.77         3.80 o
  -5  10   5        272.90        272.35         5.73 o
  -4  10   5         19.94         24.40         2.70 o
  -3  10   5          5.26          2.33         2.35 o
  -2  10   5        639.61        616.00        10.81 o
  -1  10   5        144.08        146.93         3.61 o
   0  10   5        207.54        195.32         4.15 o
   1  10   5        192.19        207.64         5.92 o
   2  10   5          0.01         -0.22         2.17 o
   3  10   5         48.76         49.62         3.38 o
   4  10   5          0.01          0.84         4.25 o
  -8  11   5         48.79         45.29        11.16 o
  -7  11   5        271.35        249.64         8.38 o
  -6  11   5          0.49          2.44         2.69 o
  -5  11   5         92.21         95.43         3.51 o
  -4  11   5        131.48        134.99         3.88 o
  -3  11   5         99.68        102.91         3.43 o
  -2  11   5         10.65         10.89         2.44 o
  -1  11   5        211.35        214.27         4.61 o
   0  11   5        126.92        128.12         3.56 o
   1  11   5         27.12         30.84         3.30 o
   2  11   5          8.70         13.48         2.79 o
   3  11   5         39.17         44.76         5.37 o
   4  11   5         12.69          6.78         5.47 o
  -7  12   5        102.52         95.39         6.69 o
  -6  12   5         15.00         21.91         3.96 o
  -5  12   5         11.06         10.77         2.80 o
  -4  12   5          0.01         -1.10         2.82 o
  -3  12   5        137.05        144.29         3.96 o
  -2  12   5        395.41        400.46         6.44 o
  -1  12   5          1.10          1.80         2.45 o
   0  12   5         69.31         67.49         2.84 o
   1  12   5          3.84          3.19         2.72 o
   2  12   5         99.19         88.70         4.25 o
   3  12   5          4.33          0.94         4.93 o
   4  12   5          0.37          7.12         7.33 o
  -7  13   5         10.77          3.83         8.40 o
  -6  13   5         18.90         18.18         4.89 o
  -5  13   5         15.72         18.37         2.97 o
  -4  13   5          6.59          5.53         3.03 o
  -3  13   5        173.24        183.14         5.07 o
  -2  13   5        144.56        152.85         4.15 o
  -1  13   5        662.44        636.48         8.82 o
   0  13   5       2232.82       2203.03        26.19 o
   1  13   5        120.95        110.90         5.39 o
   2  13   5         31.06         29.26         3.43 o
   3  13   5         24.94         37.59         5.03 o
   4  13   5          0.18         -6.93         6.93 o
  -7  14   5          9.06          5.33         8.69 o
  -6  14   5         14.45         18.23         5.30 o
  -5  14   5          2.16          2.76         2.75 o
  -4  14   5         42.17         49.76         3.42 o
  -3  14   5         13.44         12.46         3.04 o
  -2  14   5         22.58         20.62         2.89 o
  -1  14   5        222.51        230.60         5.10 o
   0  14   5       1645.17       1694.12        19.06 o
   1  14   5        175.74        172.66         5.09 o
   2  14   5         19.48         14.30         3.78 o
   3  14   5        119.41        141.49         7.79 o
  -7  15   5         39.86         46.42         8.67 o
  -6  15   5         14.82         18.33         5.54 o
  -5  15   5         28.26         24.44         3.35 o
  -4  15   5         24.98         26.15         4.46 o
  -3  15   5        116.39        132.39         4.41 o
  -2  15   5         49.81         48.53         4.05 o
  -1  15   5        161.74        155.35         4.60 o
   0  15   5        415.40        434.59         7.34 o
   1  15   5        286.65        258.44         7.26 o
   2  15   5          1.34         -3.25         4.07 o
   3  15   5        100.14        113.41         8.68 o
  -6  16   5         17.26         11.21         8.75 o
  -5  16   5         47.10         47.46         6.94 o
  -4  16   5         15.19         16.61         3.59 o
  -3  16   5        991.40       1029.48        12.97 o
  -2  16   5         69.40         66.74         3.72 o
  -1  16   5         42.69         46.73         3.62 o
   0  16   5        291.52        288.92         6.29 o
   1  16   5         87.52        103.49         5.07 o
   2  16   5          1.29          4.08         5.02 o
   3  16   5          0.61         -3.96         7.14 o
  -6  17   5          0.58          2.78         6.46 o
  -5  17   5         72.66         68.36         4.29 o
  -4  17   5          0.33          1.21         4.93 o
  -3  17   5        898.43        922.11        12.89 o
  -2  17   5         13.84         14.25         4.04 o
  -1  17   5          1.69          9.75         3.72 o
   0  17   5        175.66        163.11         5.24 o
   1  17   5          0.30          7.13         3.91 o
   2  17   5          1.69          7.13         4.97 o
  -5  18   5        103.33        116.43         7.38 o
  -4  18   5        192.78        201.79         6.23 o
  -3  18   5        334.32        346.61         7.83 o
  -2  18   5         34.92         33.29         4.03 o
  -1  18   5         22.40         27.96         4.14 o
   0  18   5         22.63         16.08         4.23 o
   1  18   5         16.76         23.45         5.18 o
   2  18   5          1.72          4.53         6.18 o
  -5  19   5        102.99         98.40         8.02 o
  -4  19   5        148.50        155.28         5.93 o
  -3  19   5          9.31          5.27         4.63 o
  -2  19   5          4.88         -1.57         4.62 o
  -1  19   5          1.90         -3.05         4.58 o
   0  19   5        114.01        122.99         5.53 o
   1  19   5          2.27          1.54         5.65 o
  -4  20   5        229.41        209.27         9.71 o
  -3  20   5          1.22          7.47         4.48 o
  -2  20   5          4.06          3.42         4.72 o
  -1  20   5          7.56          3.38         6.03 o
   0  20   5         35.85         30.69         6.03 o
   1  20   5         21.02         28.80         6.07 o
  -3  21   5         19.42         23.40         6.50 o
  -2  21   5         35.29         45.23         6.65 o
  -1  21   5         54.74         57.32         6.73 o
   0  21   5          4.51         -2.61         7.34 o
  -2  22   5         33.71         18.83         6.12 o
  -8   0   6         83.10         72.29         6.59 o
  -6   0   6       2337.97       2702.63        45.08 o
  -4   0   6         46.72         46.19         4.79 o
  -2   0   6          0.50         -0.08         2.64 o
   0   0   6        133.62        126.47         7.44 o
   2   0   6          5.09         10.13         4.56 o
   4   0   6          0.01         -8.60         8.60 o
  -8   1   6          6.61          5.03         4.12 o
  -7   1   6        103.85         94.22         4.13 o
  -6   1   6         75.45         79.15         3.65 o
  -5   1   6        228.23        226.53         4.90 o
  -4   1   6         86.84         85.09         3.26 o
  -3   1   6        283.57        290.79         5.41 o
  -2   1   6        121.87        109.72         2.99 o
  -1   1   6         22.29         22.28         2.68 o
   0   1   6        113.45        106.45         4.14 o
   1   1   6          0.27          3.34         2.74 o
   2   1   6         46.29         38.84         5.09 o
   3   1   6         49.04         52.16         4.66 o
   4   1   6          3.19         -3.71         6.66 o
  -8   2   6         65.45         58.91         4.43 o
  -7   2   6        108.72        109.44         4.28 o
  -6   2   6        706.91        698.39         9.49 o
  -5   2   6        243.38        240.58         5.36 o
  -4   2   6         68.55         68.92         3.16 o
  -3   2   6        504.34        532.17         7.56 o
  -2   2   6         30.02         24.19         2.53 o
  -1   2   6         86.27         77.05         4.75 o
   0   2   6        171.53        167.01         4.25 o
   1   2   6        107.84        111.90         3.93 o
   2   2   6        532.98        504.66         9.06 o
   3   2   6         36.69         44.97         4.16 o
   4   2   6          0.03         -2.36         6.69 o
  -8   3   6        433.87        384.65         8.62 o
  -7   3   6        255.50        243.49         5.94 o
  -6   3   6        302.11        348.91         6.57 o
  -5   3   6         48.09         47.24         3.03 o
  -4   3   6          0.01          0.41         2.69 o
  -3   3   6        289.74        300.10         5.85 o
  -2   3   6         67.16         64.38         2.53 o
  -1   3   6         68.57         75.27         3.42 o
   0   3   6         44.25         43.65         3.54 o
   1   3   6        718.82        703.51        10.87 o
   2   3   6          8.46          8.86         3.35 o
   3   3   6         39.16         52.04         3.93 o
   4   3   6         93.02        107.99         7.87 o
  -8   4   6          4.44          8.77         4.34 o
  -7   4   6         76.01         85.70         4.37 o
  -6   4   6         16.06         15.15         3.65 o
  -5   4   6          5.79          4.00         3.32 o
  -4   4   6          5.18          5.00         2.83 o
  -3   4   6        109.57         96.90         3.67 o
  -2   4   6         25.61         25.46         1.97 o
  -1   4   6         51.07         48.34         3.01 o
   0   4   6         38.33         31.14         3.28 o
   1   4   6        738.71        790.81        11.33 o
   2   4   6          2.97          4.29         3.52 o
   3   4   6        106.08        100.69         5.39 o
   4   4   6          5.83         -5.63         8.55 o
  -8   5   6          0.68          1.07         4.96 o
  -7   5   6        137.60        125.37         4.75 o
  -6   5   6        123.14        128.00         5.30 o
  -5   5   6         16.74         24.00         3.45 o
  -4   5   6         68.05         64.70         4.07 o
  -3   5   6          0.77         -1.83         2.18 o
  -2   5   6         53.38         52.76         2.23 o
  -1   5   6        141.36        135.61         4.23 o
   0   5   6        264.01        263.18         5.81 o
   1   5   6       1806.53       1783.71        21.95 o
   2   5   6        190.07        167.19         5.38 o
   3   5   6         11.64          5.28         5.00 o
   4   5   6         23.54         25.70         6.20 o
  -8   6   6         65.74         57.41         4.88 o
  -7   6   6         53.59         56.29         5.35 o
  -6   6   6         25.38         46.95         3.87 o
  -5   6   6         95.19        107.36         4.38 o
  -4   6   6         34.93         29.36         3.92 o
  -3   6   6        177.61        175.08         5.68 o
  -2   6   6        229.29        218.73         4.79 o
  -1   6   6        552.56        568.05         9.22 o
   0   6   6        719.91        731.73        11.01 o
   1   6   6          7.29          6.38         3.27 o
   2   6   6        481.68        432.47         9.06 o
   3   6   6          0.82         13.92         4.71 o
   4   6   6         14.79         12.34         6.60 o
  -8   7   6        170.99        173.54        10.14 o
  -7   7   6          1.20          5.52         5.55 o
  -6   7   6          0.00         -2.52         3.70 o
  -5   7   6         15.87         13.94         3.37 o
  -4   7   6         26.64         25.98         3.45 o
  -3   7   6         34.50         36.62         3.02 o
  -2   7   6        547.10        520.19         7.85 o
  -1   7   6          0.06          0.99         3.34 o
   0   7   6        403.50        379.05         7.43 o
   1   7   6        140.71        137.51         4.79 o
   2   7   6         83.16         65.94         4.62 o
   3   7   6         45.33         41.57         5.12 o
   4   7   6          9.03          2.71         6.81 o
  -8   8   6          4.82          0.34         7.30 o
  -7   8   6        327.09        278.50         9.02 o
  -6   8   6         14.22         14.51         3.68 o
  -5   8   6          0.82         -1.49         3.57 o
  -4   8   6        248.57        251.25         5.78 o
  -3   8   6        467.52        481.95         9.79 o
  -2   8   6         96.68         97.54         3.59 o
  -1   8   6        140.15        145.24         5.25 o
   0   8   6         20.12         17.67         3.68 o
   1   8   6          7.67         19.08         4.10 o
   2   8   6         13.16          9.19         4.72 o
   3   8   6          8.04          4.93         5.66 o
  -8   9   6         54.20         13.87        18.42 o
  -7   9   6         64.54         66.51         4.56 o
  -6   9   6         42.51         39.97         3.95 o
  -5   9   6         11.38         14.53         3.73 o
  -4   9   6       1219.32       1233.61        14.50 o
  -3   9   6          0.12          0.27         2.53 o
  -2   9   6        109.45        109.76         3.90 o
  -1   9   6         55.85         58.07         5.78 o
   0   9   6         38.14         42.58         5.23 o
   1   9   6         18.43         18.63         4.02 o
   2   9   6         33.84         34.89         4.85 o
   3   9   6        130.17        125.60         6.36 o
  -7  10   6          2.87          8.28         3.98 o
  -6  10   6         56.00         54.48         3.97 o
  -5  10   6        494.19        489.77         8.58 o
  -4  10   6         15.04         16.29         3.02 o
  -3  10   6         64.87         60.30         3.89 o
  -2  10   6        124.53        117.54         4.12 o
  -1  10   6         28.93         29.98         6.07 o
   0  10   6         50.22         52.08         4.71 o
   1  10   6         12.00         10.07         5.20 o
   2  10   6         43.78         53.05         5.12 o
   3  10   6          2.90          0.64         5.65 o
  -7  11   6          5.08         13.62         4.37 o
  -6  11   6          0.91          4.16         4.63 o
  -5  11   6        251.98        256.64         6.93 o
  -4  11   6          0.10         -2.29         3.16 o
  -3  11   6        111.52        109.73         3.86 o
  -2  11   6        692.84        692.37         9.24 o
  -1  11   6         40.42         44.96         3.88 o
   0  11   6        110.69        118.79         5.48 o
   1  11   6          3.58          4.62         5.07 o
   2  11   6          0.01         14.31         5.02 o
   3  11   6          3.21         17.52         6.03 o
  -7  12   6         16.89         23.72         9.51 o
  -6  12   6          7.34          4.07         3.57 o
  -5  12   6          0.59         -0.82         3.87 o
  -4  12   6         50.06         48.31         3.64 o
  -3  12   6          5.54          5.30         3.14 o
  -2  12   6       1790.60       1844.75        21.46 o
  -1  12   6        373.22        369.10         6.39 o
   0  12   6         12.37         20.12         4.63 o
   1  12   6         16.76         21.63         6.50 o
   2  12   6          0.41         12.96         5.96 o
   3  12   6         17.04          6.08         7.06 o
  -7  13   6          2.94          4.33         6.99 o
  -6  13   6         49.47         47.20         4.08 o
  -5  13   6         97.03         88.67         4.97 o
  -4  13   6        235.33        240.12         6.42 o
  -3  13   6          1.56         -0.57         3.93 o
  -2  13   6        526.45        528.63         8.06 o
  -1  13   6        300.56        304.45         5.90 o
   0  13   6        115.99        119.87         5.48 o
   1  13   6         47.50         48.37         6.37 o
   2  13   6         59.10         94.72         7.84 o
  -6  14   6          2.16         -0.38         3.96 o
  -5  14   6          0.54          0.64         4.70 o
  -4  14   6         16.00         14.38         3.68 o
  -3  14   6         49.86         47.31         3.98 o
  -2  14   6         43.93         45.71         4.34 o
  -1  14   6         26.86         26.07         3.14 o
   0  14   6         66.93         42.35         3.42 o
   1  14   6          4.54         15.82         5.44 o
   2  14   6        149.00        157.81         8.77 o
  -6  15   6         44.16         53.07         7.93 o
  -5  15   6         10.63          6.01         4.94 o
  -4  15   6         40.02         43.30         4.32 o
  -3  15   6         58.48         59.26         4.38 o
  -2  15   6         26.74         25.48         3.61 o
  -1  15   6         26.08         27.52         3.47 o
   0  15   6        209.49        201.75         5.36 o
   1  15   6          8.48         17.07         6.15 o
   2  15   6         10.88          2.43         7.48 o
  -6  16   6          0.00         -1.06         7.60 o
  -5  16   6          3.06         -5.01         5.01 o
  -4  16   6         56.29         63.07         4.96 o
  -3  16   6         14.41         14.90         4.89 o
  -2  16   6         17.33         22.11         4.07 o
  -1  16   6        197.11        194.78         6.12 o
   0  16   6         31.65         26.76         3.78 o
   1  16   6          2.38          1.48         8.24 o
  -5  17   6        171.97        171.73         7.94 o
  -4  17   6        256.03        260.97         7.43 o
  -3  17   6        242.31        268.08         8.11 o
  -2  17   6         63.69         73.13         4.96 o
  -1  17   6         10.53          3.40         4.22 o
   0  17   6         24.09         30.48         8.46 o
   1  17   6          4.44          8.17         7.24 o
  -5  18   6        300.85        295.45        11.07 o
  -4  18   6        104.09        102.29         5.85 o
  -3  18   6        133.32        138.01         6.95 o
  -2  18   6         42.87         42.02         4.96 o
  -1  18   6         76.04         77.04         5.67 o
   0  18   6          4.70         12.00         7.88 o
  -4  19   6         28.00         28.64         9.01 o
  -3  19   6          7.91         -0.44         5.37 o
  -2  19   6          5.30          6.97         5.13 o
  -1  19   6         93.60        103.81         6.82 o
   0  19   6          0.06          6.26         8.07 o
  -2  20   6          3.59          8.91         7.76 o
  -7   0   7        291.31        368.91        18.59 o
  -5   0   7        687.68        699.55        13.47 o
  -3   0   7          2.05         -1.99         3.25 o
  -1   0   7         30.57         31.03         7.23 o
   1   0   7         62.71         59.10         8.12 o
   3   0   7         82.82         80.83        12.86 o
  -8   1   7       1238.24       1093.25        16.68 o
  -7   1   7         22.43         27.32         4.27 o
  -6   1   7         29.04         26.87         3.71 o
  -5   1   7          0.06         -2.14         3.06 o
  -4   1   7         15.65         18.62         3.76 o
  -3   1   7         95.75         92.05         3.37 o
  -2   1   7          7.51          5.62         2.26 o
  -1   1   7         50.53         49.53         2.55 o
   0   1   7        181.86        188.48         6.91 o
   1   1   7        149.85        146.44         7.04 o
   2   1   7         17.26         18.16         7.37 o
   3   1   7          0.01         -0.72         7.96 o
  -8   2   7         87.93         90.28         5.62 o
  -7   2   7         23.65         22.37         4.25 o
  -6   2   7        125.22        121.02         4.54 o
  -5   2   7         79.51         84.68         4.10 o
  -4   2   7          0.50         -1.76         2.85 o
  -3   2   7         14.30         10.98         2.58 o
  -2   2   7         18.18         22.89         2.23 o
  -1   2   7         40.85         40.62         3.48 o
   0   2   7        219.60        217.23         6.29 o
   1   2   7         85.61         80.78         5.66 o
   2   2   7         34.88         31.00         4.37 o
   3   2   7         40.03         49.69        10.72 o
  -8   3   7         31.65         18.93         5.26 o
  -7   3   7         20.41         18.66         4.27 o
  -6   3   7        177.60        175.05         5.17 o
  -5   3   7         20.01         21.02         3.36 o
  -4   3   7         17.31         19.43         3.07 o
  -3   3   7        145.58        151.58         4.26 o
  -2   3   7          9.20          7.12         3.76 o
  -1   3   7         98.12         94.07         4.82 o
   0   3   7         97.41        105.87         4.95 o
   1   3   7          1.78          5.42         3.46 o
   2   3   7        114.51        112.83         7.69 o
   3   3   7         18.72         35.22         8.49 o
  -8   4   7         14.61          9.87         5.10 o
  -7   4   7          1.13          7.06         4.22 o
  -6   4   7         26.27         23.80         3.77 o
  -5   4   7         77.78         79.58         4.14 o
  -4   4   7         80.61         77.99         3.68 o
  -3   4   7        475.99        479.86         8.33 o
  -2   4   7         40.52         42.01         4.21 o
  -1   4   7        148.57        145.45         4.81 o
   0   4   7       1056.11        995.18        14.54 o
   1   4   7         25.12         32.85         3.83 o
   2   4   7         67.48         79.03         4.90 o
   3   4   7         94.96        102.21        10.12 o
  -7   5   7         10.98          9.34         4.69 o
  -6   5   7          0.33         -2.59         3.71 o
  -5   5   7         59.25         58.90         3.75 o
  -4   5   7        115.62        120.69         4.28 o
  -3   5   7         16.96         23.58         3.57 o
  -2   5   7         49.98         62.45         4.09 o
  -1   5   7        703.22        719.89        12.99 o
   0   5   7         14.83         23.15         3.63 o
   1   5   7         51.30         50.11         5.83 o
   2   5   7          0.32         -6.41         6.41 o
   3   5   7          4.08         -9.59         9.59 o
  -7   6   7         26.97         28.15         7.25 o
  -6   6   7          1.76          2.67         3.99 o
  -5   6   7          9.79         13.66         3.73 o
  -4   6   7        353.85        344.28         8.40 o
  -3   6   7         88.04         91.07         3.65 o
  -2   6   7        113.10        121.38         5.09 o
  -1   6   7        999.42       1040.30        14.44 o
   0   6   7        132.90        137.91         5.04 o
   1   6   7        249.77        242.29         9.70 o
   2   6   7         35.92         30.57         5.24 o
  -7   7   7         19.16         26.00         5.56 o
  -6   7   7         39.71         50.24         4.63 o
  -5   7   7         10.21          3.72         4.61 o
  -4   7   7          5.94         14.07         3.45 o
  -3   7   7         30.99         30.59         3.03 o
  -2   7   7         60.44         67.69         5.30 o
  -1   7   7        305.03        288.86         7.24 o
   0   7   7         18.66         14.04         3.79 o
   1   7   7         20.55         21.63         5.90 o
   2   7   7         35.11         39.30         6.08 o
  -7   8   7         17.24         18.40         5.01 o
  -6   8   7          5.34         11.24         4.61 o
  -5   8   7          1.81          2.10         4.74 o
  -4   8   7        177.03        184.87         6.08 o
  -3   8   7          9.49         10.50         2.72 o
  -2   8   7         96.22        106.93         6.96 o
  -1   8   7         32.16         31.05         6.46 o
   0   8   7          1.89         -1.60         4.45 o
   1   8   7        215.94        210.37         8.23 o
   2   8   7          2.37          9.64         5.72 o
  -7   9   7        106.79         93.17         6.36 o
  -6   9   7         36.12         25.81         4.91 o
  -5   9   7          0.41         13.98         5.31 o
  -4   9   7        205.97        208.63         7.65 o
  -3   9   7        359.26        377.34         6.99 o
  -2   9   7         24.56         29.34         4.20 o
  -1   9   7         46.25         50.15         4.75 o
   0   9   7          0.02         -1.35         4.55 o
   1   9   7         43.15         36.19         5.39 o
   2   9   7         88.36         90.38        13.26 o
  -7  10   7         79.79         64.57         8.12 o
  -6  10   7          1.84          7.14         5.03 o
  -5  10   7         97.11         96.00         6.27 o
  -4  10   7        311.05        297.32         8.77 o
  -3  10   7          0.21         11.60         3.72 o
  -2  10   7         27.09         25.29         4.53 o
  -1  10   7        203.97        204.82         7.06 o
   0  10   7          5.15         -3.18         5.08 o
   1  10   7          2.18         -0.98         6.15 o
   2  10   7          7.75         15.10         8.08 o
  -6  11   7        184.21        169.96         6.98 o
  -5  11   7         55.87         68.07         5.57 o
  -4  11   7        165.79        159.65         6.77 o
  -3  11   7         11.64         16.46         3.97 o
  -2  11   7          0.73          2.00         2.35 o
  -1  11   7         24.22         28.12         6.93 o
   0  11   7          1.17          1.56        13.91 o
   1  11   7         62.21         68.57         7.27 o
  -6  12   7          0.97         -0.73         6.35 o
  -5  12   7         57.89         56.90         5.83 o
  -4  12   7          1.83         -4.08         4.08 o
  -3  12   7          0.17         -4.11         4.11 o
  -2  12   7         52.87         49.30         7.35 o
  -1  12   7         38.42         42.86         5.92 o
   0  12   7         36.56         41.67        15.55 o
   1  12   7          3.70         14.97         7.17 o
  -6  13   7         14.33          9.99         6.15 o
  -5  13   7        106.40        103.40         6.25 o
  -4  13   7        183.93        192.89         5.95 o
  -3  13   7         94.50         92.39         4.59 o
  -2  13   7        379.26        384.82        10.57 o
  -1  13   7         63.48         71.51         6.27 o
   0  13   7          6.38          0.53         7.87 o
   1  13   7         13.09         25.92        11.02 o
  -5  14   7         23.39         13.65         5.85 o
  -4  14   7         10.73         12.01         4.51 o
  -3  14   7        155.07        156.19         5.57 o
  -2  14   7        956.19        979.06        14.22 o
  -1  14   7         29.09         33.73         6.50 o
   0  14   7          1.22          0.18         7.22 o
   1  14   7         52.85         71.66        16.06 o
  -5  15   7        200.57        200.82        13.09 o
  -4  15   7        104.91        100.95         5.93 o
  -3  15   7          5.36         12.95         5.71 o
  -2  15   7        148.63        132.76         5.39 o
  -1  15   7         93.76        100.25         7.81 o
   0  15   7         10.86         -2.89         6.94 o
  -4  16   7          1.80         -1.64         5.19 o
  -3  16   7         99.50        103.01         7.04 o
  -2  16   7        469.28        465.19        12.45 o
  -1  16   7         58.02         75.62         9.92 o
  -3  17   7          3.03          2.18         7.12 o
  -2  17   7          5.61         -1.61         8.28 o
  -1  17   7         36.48         51.20        15.86 o
  -6   0   8         15.01         19.63         6.07 o
  -4   0   8         14.47         13.51         4.71 o
  -2   0   8        103.79         99.48         5.47 o
   0   0   8         25.27         20.68        11.99 o
  -7   1   8        118.00        106.67         5.85 o
  -6   1   8          0.69         -0.91         4.89 o
  -5   1   8         65.32         69.79         5.38 o
  -4   1   8          8.53          4.03         3.46 o
  -3   1   8          4.28          3.72         2.70 o
  -2   1   8         24.79         22.07         3.62 o
  -1   1   8         67.00         66.28         8.11 o
   0   1   8        181.36        180.20        13.08 o
   1   1   8          2.47         10.92         9.33 o
  -7   2   8          5.71         10.63         5.20 o
  -6   2   8         59.71         63.67         4.73 o
  -5   2   8        201.37        186.36         5.32 o
  -4   2   8         42.54         39.45         3.76 o
  -3   2   8         13.62          8.55         2.80 o
  -2   2   8        117.52        118.75         4.81 o
  -1   2   8        120.71        123.37        10.24 o
   0   2   8        243.66        268.14        12.30 o
   1   2   8        294.05        335.63        14.06 o
  -7   3   8         44.08         45.06         5.74 o
  -6   3   8         13.02         10.05         4.39 o
  -5   3   8         87.11         75.81         4.68 o
  -4   3   8         52.89         48.19         4.04 o
  -3   3   8         14.93         18.97         2.94 o
  -2   3   8         73.98         67.90         4.30 o
  -1   3   8        355.34        370.66         8.73 o
   0   3   8          2.45         -6.89         9.99 o
   1   3   8         46.42         42.23         9.50 o
  -7   4   8          0.09         -1.31         5.58 o
  -6   4   8         11.60         12.82         4.60 o
  -5   4   8         40.91         40.61         4.50 o
  -4   4   8         15.59         14.01         4.07 o
  -3   4   8         84.01         84.70         4.26 o
  -2   4   8         60.46         60.50         6.69 o
  -1   4   8        368.46        395.17        11.85 o
   0   4   8         59.12         49.68         6.17 o
   1   4   8         15.74         -1.87        13.43 o
  -7   5   8         35.98         33.53         5.54 o
  -6   5   8         55.41         58.28         5.14 o
  -5   5   8        108.36        105.15         5.22 o
  -4   5   8        152.27        158.07         6.24 o
  -3   5   8        237.96        233.09         5.93 o
  -2   5   8        182.64        197.05         8.64 o
  -1   5   8        407.24        395.40        12.83 o
   0   5   8          1.37         -4.79         4.79 o
   1   5   8         12.20         24.27        12.46 o
  -6   6   8         12.80          8.68         4.73 o
  -5   6   8         36.87         32.56         4.68 o
  -4   6   8        280.73        281.47         6.86 o
  -3   6   8         24.76         28.09         3.79 o
  -2   6   8        389.13        395.51        11.91 o
  -1   6   8        213.58        202.00         7.50 o
   0   6   8        280.01        260.14         9.64 o
   1   6   8          0.38         -3.11         8.49 o
  -6   7   8         31.75         29.06         6.79 o
  -5   7   8        112.18        113.58         5.69 o
  -4   7   8         97.91         91.73         4.67 o
  -3   7   8        168.64        165.89         5.16 o
  -2   7   8         20.78         22.55         5.50 o
  -1   7   8          7.06         13.83         5.23 o
   0   7   8        125.37        126.69         7.97 o
   1   7   8         61.76         63.96        11.17 o
  -6   8   8        421.34        422.04        10.39 o
  -5   8   8        187.35        208.40         8.67 o
  -4   8   8         82.57         88.44         5.16 o
  -3   8   8        337.58        360.37        10.73 o
  -2   8   8         40.07         47.50         6.00 o
  -1   8   8          0.15          4.46         5.79 o
   0   8   8         63.54         47.21         7.61 o
  -6   9   8         74.22         67.81         5.97 o
  -5   9   8         78.62        101.88         6.07 o
  -4   9   8         54.63         68.27         4.49 o
  -3   9   8         32.52         34.25         4.77 o
  -2   9   8         15.29         14.82         5.56 o
  -1   9   8          5.97          2.10         6.19 o
   0   9   8         26.13          6.51         7.74 o
  -6  10   8         36.62         23.78         6.98 o
  -5  10   8          4.30         12.59         6.64 o
  -4  10   8          1.37          9.74         4.23 o
  -3  10   8         35.88         36.20         3.46 o
  -2  10   8          4.17          7.36         6.25 o
  -1  10   8         58.37         64.28         7.96 o
   0  10   8         15.79          9.90         8.09 o
  -5  11   8         18.62         20.39         8.25 o
  -4  11   8        131.83        134.11         8.83 o
  -3  11   8        120.74        132.63         8.07 o
  -2  11   8         37.33         35.44         6.81 o
  -1  11   8          3.43          0.83         6.96 o
   0  11   8          0.46         -5.01        11.42 o
  -5  12   8          9.04         24.81         8.64 o
  -4  12   8        936.39        947.91        18.52 o
  -3  12   8        146.38        129.48         7.81 o
  -2  12   8         16.05         24.40         7.34 o
  -1  12   8        116.71        124.12         8.02 o
  -4  13   8        354.20        341.19        13.12 o
  -3  13   8        336.00        331.81        11.18 o
  -2  13   8         92.49         93.29         8.10 o
  -3  14   8        154.22        167.87        10.32 o
  -5   0   9         75.14         85.22        10.09 o
  -3   0   9        216.37        248.72        23.94 o
  -1   0   9         19.72         20.98        18.75 o
  -5   1   9         19.60         19.55         4.71 o
  -4   1   9         32.58         35.35         4.55 o
  -3   1   9          0.20         -4.24         5.22 o
  -2   1   9        203.37        169.51        12.08 o
  -1   1   9          3.87         -6.66        10.49 o
  -5   2   9          3.05         -2.47         5.27 o
  -4   2   9          2.94         -3.63         5.65 o
  -3   2   9          0.73         -1.52         5.48 o
  -2   2   9          1.50          1.61         8.69 o
  -1   2   9          0.01          3.21        10.13 o
  -5   3   9          2.06         -1.90         7.32 o
  -4   3   9         21.73         27.28         4.98 o
  -3   3   9          0.27         13.96        10.19 o
  -2   3   9         49.46         71.74        15.52 o
  -1   3   9         23.96         46.37        10.50 o
  -5   4   9        141.58        140.77         6.74 o
  -4   4   9         50.50         64.92         8.63 o
  -3   4   9        440.20        450.70        31.26 o
  -2   4   9        781.52        744.64        28.47 o
  -1   4   9        127.40        153.28        25.31 o
  -5   5   9         29.56         34.20        15.75 o
  -4   5   9         41.82         34.34         6.97 o
  -3   5   9        352.35        397.09        14.07 o
  -2   5   9         33.40         24.12        12.67 o
  -1   5   9          0.01          6.15        16.85 o
  -5   6   9         11.40         13.08         7.14 o
  -4   6   9          0.06         -6.43         7.34 o
  -3   6   9        219.04        213.41        11.09 o
  -2   6   9        170.92        136.81        14.37 o
  -4   7   9         57.76         40.61         9.89 o
  -3   7   9         54.92         34.83         6.78 o
  -2   7   9          1.01         -8.26        12.56 o
  -4   8   9          3.07         11.99        10.39 o
  -3   8   9         32.74         41.43        19.54 o
                                                
